# Supplementary material for: RNA sequencing analysis of sexual dimorphism in Japanese quail
Source: Front Vet Sci. 2024 Jul 22;11:1441021. doi: 10.3389/fvets.2024.1441021 (PMC11299063; doi:10.3389/fvets.2024.1441021)
Supplement: Supplementary file 2 [file Table_1.xlsx]

## Sheet: Supplementary Table S1
Supplementary Table S1. Collection of 114 RNA sequencing data from quail and chicken
Run	BioProject	Source	Sex	Species
SRR10856119	PRJNA600155	E4.5	Female	Chicken
SRR10856120	PRJNA600155	E4.5	Female	Chicken
SRR10856121	PRJNA600155	E4.5	Female	Chicken
SRR10856122	PRJNA600155	E4.5	Female	Chicken
SRR10856123	PRJNA600155	E4.5	Male	Chicken
SRR10856124	PRJNA600155	E4.5	Male	Chicken
SRR10856125	PRJNA600155	E4.5	Male	Chicken
SRR10856126	PRJNA600155	E4.5	Male	Chicken
SRR10856127	PRJNA600155	E6.5	Female	Chicken
SRR10856128	PRJNA600155	E6.5	Female	Chicken
SRR10856129	PRJNA600155	E6.5	Female	Chicken
SRR10856130	PRJNA600155	E6.5	Female	Chicken
SRR10856131	PRJNA600155	E6.5	Male	Chicken
SRR10856132	PRJNA600155	E6.5	Male	Chicken
SRR10856133	PRJNA600155	E6.5	Male	Chicken
SRR10856134	PRJNA600155	E6.5	Male	Chicken
SRR10856135	PRJNA600155	E8.5	Female	Chicken
SRR10856136	PRJNA600155	E8.5	Female	Chicken
SRR10856137	PRJNA600155	E8.5	Female	Chicken
SRR10856138	PRJNA600155	E8.5	Female	Chicken
SRR10856139	PRJNA600155	E8.5	Male	Chicken
SRR10856140	PRJNA600155	E8.5	Male	Chicken
SRR10856141	PRJNA600155	E8.5	Male	Chicken
SRR10856142	PRJNA600155	E8.5	Male	Chicken
SRR10856143	PRJNA600155	E10.5	Female	Chicken
SRR10856144	PRJNA600155	E10.5	Female	Chicken
SRR10856145	PRJNA600155	E10.5	Female	Chicken
SRR10856146	PRJNA600155	E10.5	Female	Chicken
SRR10856147	PRJNA600155	E10.5	Male	Chicken
SRR10856148	PRJNA600155	E10.5	Male	Chicken
SRR10856149	PRJNA600155	E10.5	Male	Chicken
SRR10856150	PRJNA600155	E10.5	Male	Chicken
SRR21047542	PRJNA867032	Testis	Male	Chicken
SRR21047543	PRJNA867032	Testis	Male	Chicken
SRR21047544	PRJNA867032	Testis	Male	Chicken
SRR21047546	PRJNA867032	Testis	Male	Chicken
SRR21047547	PRJNA867032	Testis	Male	Chicken
SRR21047548	PRJNA867032	Testis	Male	Chicken
SRR11343123	PRJNA613236	Ovary	Female	Chicken
SRR11343124	PRJNA613236	Ovary	Female	Chicken
SRR11343125	PRJNA613236	Ovary	Female	Chicken
SRR11343126	PRJNA613236	Ovary	Female	Chicken
SRR11343127	PRJNA613236	Ovary	Female	Chicken
SRR11343128	PRJNA613236	Ovary	Female	Chicken
SRR9606511	PRJNA551402	Brain	Male	Chicken
SRR9606519	PRJNA551402	Brain	Male	Chicken
SRR9606527	PRJNA551402	Brain	Male	Chicken
SRR9606535	PRJNA551402	Brain	Male	Chicken
SRR9606543	PRJNA551402	Brain	Male	Chicken
SRR12432240	PRJNA656654	Brain	Female	Chicken
SRR12432241	PRJNA656654	Brain	Female	Chicken
SRR12432242	PRJNA656654	Brain	Female	Chicken
SRR12432243	PRJNA656654	Brain	Female	Chicken
SRR12432244	PRJNA656654	Brain	Female	Chicken
SRR16214659	PRJNA766745	E5.5	Male	Chicken
SRR16214660	PRJNA766745	E5.5	Male	Chicken
SRR16214661	PRJNA766745	E5.5	Male	Chicken
SRR16214662	PRJNA766745	E5.5	Male	Chicken
SRR16214663	PRJNA766745	E5.5	Female	Chicken
SRR16214664	PRJNA766745	E5.5	Female	Chicken
SRR16214672	PRJNA766745	E5.5	Female	Chicken
SRR16214673	PRJNA766745	E5.5	Female	Chicken
SRR21413813	PRJNA871063	E18.5	Female	Chicken
SRR21413814	PRJNA871063	E18.5	Female	Chicken
SRR21413815	PRJNA871063	E18.5	Female	Chicken
SRR21413816	PRJNA871063	E18.5	Male	Chicken
SRR21413817	PRJNA871063	E18.5	Male	Chicken
SRR21413818	PRJNA871063	E18.5	Male	Chicken
SRR2889298	PRJNA284655	E19	Female	Chicken
SRR2889299	PRJNA284655	E19	Female	Chicken
SRR2889300	PRJNA284655	E19	Female	Chicken
SRR2889301	PRJNA284655	E19	Female	Chicken
SRR2889302	PRJNA284655	E19	Male	Chicken
SRR2889303	PRJNA284655	E19	Male	Chicken
SRR2889304	PRJNA284655	E19	Male	Chicken
SRR2889305	PRJNA284655	E19	Male	Chicken
SRR21047533	PRJNA867032	E10	Female	Chicken
SRR21047534	PRJNA867032	E10	Female	Chicken
SRR21047584	PRJNA867032	E10	Female	Chicken
SRR21047585	PRJNA867032	E10	Female	Chicken
SRR21047586	PRJNA867032	E10	Female	Chicken
SRR21047587	PRJNA867032	E10	Female	Chicken
SRR21047588	PRJNA867032	E10	Female	Chicken
SRR21047535	PRJNA867032	E10	Male	Chicken
SRR21047545	PRJNA867032	E10	Male	Chicken
SRR21047556	PRJNA867032	E10	Male	Chicken
SRR21047567	PRJNA867032	E10	Male	Chicken
SRR21047578	PRJNA867032	E10	Male	Chicken
SRR21047589	PRJNA867032	E10	Male	Chicken
SRR21047590	PRJNA867032	E10	Male	Chicken
SRR11773325	PRJNA631788	E6	Male	Chicken
SRR11773326	PRJNA631788	E6	Male	Chicken
SRR11773327	PRJNA631788	E6	Male	Chicken
SRR11773331	PRJNA631788	E6	Female	Chicken
SRR11773332	PRJNA631788	E6	Female	Chicken
SRR11773333	PRJNA631788	E6	Female	Chicken
DRR147606	PRJDB7305	E5	Female	Japanese quail
DRR147607	PRJDB7305	E5	Male	Japanese quail
DRR147608	PRJDB7305	E6	Female	Japanese quail
DRR147609	PRJDB7305	E6	Male	Japanese quail
DRR186504	PRJDB7305	E10	Female	Japanese quail
DRR186505	PRJDB7305	E10	Male	Japanese quail
SRR1758112	PRJNA272589	Brain	Female	Japanese quail
SRR1758113	PRJNA272589	Brain	Male	Japanese quail
SRR1758114	PRJNA272589	Ovary	Female	Japanese quail
SRR1758115	PRJNA272589	Testis	Male	Japanese quail
SRR1758116	PRJNA272589	Brain	Female	Japanese quail
SRR1758117	PRJNA272589	Brain	Male	Japanese quail
SRR1758118	PRJNA272589	Ovary	Female	Japanese quail
SRR1758119	PRJNA272589	Testis	Male	Japanese quail
SRR1758120	PRJNA272589	Brain	Female	Japanese quail
SRR1758121	PRJNA272589	Brain	Male	Japanese quail
SRR1758122	PRJNA272589	Ovary	Female	Japanese quail
SRR1758123	PRJNA272589	Testis	Male	Japanese quail
