# Supplementary material for: RNA sequencing analysis of sexual dimorphism in Japanese quail
Source: Front Vet Sci. 2024 Jul 22;11:1441021. doi: 10.3389/fvets.2024.1441021 (PMC11299063; doi:10.3389/fvets.2024.1441021)
Supplement: Supplementary file 3 [file Table_2.xlsx]

## Sheet: Supplementary Table S2
Supplementary Table S2. Criteria for classifying tissue specificity of sex-biased genes identified in quail
Section	Description	Criteria (logFC)	Criteria (P-value)
Section 1	Male-biased genes in both tissues.	logFC_gonad > 1 and logFC_brain > 1	adjP_gonad <= 0.05 and adjP_brain <= 0.05
Section 2	Male-biased genes in the brain only.	(-1<logFC_gonad<1) and logFC_brain > 1	adjP_gonad > 0.05 and adjP_brain <= 0.05
Section 3	Female-biased genes in gonad, but male-biased genes in brain.	logFC_gonad < -1 and logFC_brain > 1	adjP_gonad <= 0.05 and adjP_brain <= 0.05
Section 4	Female-biased genes in the gonad only.	(-1<logFC_brain<1) and logFC_gonad < -1	adjP_gonad <= 0.05 and adjP_brain >0.05
Section 5	Female-biased genes in both tissues.	logFC_brain< -1 and logFC_gonad < -1	adjP_gonad <= 0.05 and adjP_brain <= 0.05
Section 6	Female-biased genes in the brain only.	(-1<logFC_gonad<1) and logFC_brain < -1	adjP_gonad > 0.05 and adjP_brain <= 0.05
Section 7	Male-biased genes in the gonad, but female-biased genes in the brain.	logFC_gonad > 1 and logFC_brain< -1	adjP_gonad <= 0.05 and adjP_brain <= 0.05
Section 8	Male-biased genes in the gonad only.	(-1<logFC_brain<1) and logFC_gonad > 1	adjP_gonad <= 0.05 and adjP_brain > 0.05
Others	No significant bias in either tissue.	(logFC_brain<1 and logFC_brain>-1) and (logFC_gonad<1 and logFC_gonad> -1)	X
logFC_gonad: Log2 fold change between ovary and testis of the Japanese quail. logFC_brain: Log2 fold change between female brain and male brain of the Japanese quail. adjP_gonad: FDR adjusted P-value of the test for detecting sex-biased genes in reproductive organs. adjP_brain: FDR adjusted P-value of the test for detecting sex-biased genes in brain tissue.
