# Supplementary material for: RNA sequencing analysis of sexual dimorphism in Japanese quail
Source: Front Vet Sci. 2024 Jul 22;11:1441021. doi: 10.3389/fvets.2024.1441021 (PMC11299063; doi:10.3389/fvets.2024.1441021)
Supplement: Supplementary file 4 [file Table_3.xlsx]

## Sheet: Supplementary Table S3
Supplementary Table S3. A total of 69 sex-biased genes discovered in brain tissue
	Gene Name	Chromosome	Gene Type	logFC	logCPM	adjPvalue
ENSCJPG00005003198		Z	lncRNA	-6.72426	-0.69654	3.3247e-06
ENSCJPG00005009886	TTR	2	protein_coding	-5.05477	10.6442	7.80876e-05
ENSCJPG00005016433	SAG	9	protein_coding	-4.70752	5.07391	5.35906e-05
ENSCJPG00005020247	SLC13A4	1	protein_coding	-4.62582	1.46825	0.00730793
ENSCJPG00005016847	KCNJ13	9	protein_coding	-4.30922	0.835396	0.0105368
ENSCJPG00005012300		5	lncRNA	-3.72083	4.17961	0.0144451
ENSCJPG00005013160	ZP1	5	protein_coding	-3.17231	4.09679	3.3247e-06
ENSCJPG00005008895		3	lncRNA	-2.28675	0.844082	0.0192803
ENSCJPG00005009427	NAA35	Z	protein_coding	0.77716	6.72365	0.0186147
ENSCJPG00005007688	FOCAD	Z	protein_coding	0.79222	6.3541	0.0313018
ENSCJPG00005006920	CPLANE1	Z	protein_coding	0.792898	5.66329	0.0309354
ENSCJPG00005001190	AK6	Z	protein_coding	0.813195	5.36638	0.037486
ENSCJPG00005002094	MRPS27	Z	protein_coding	0.817867	6.10726	0.0313018
ENSCJPG00005009580	SPTLC1	Z	protein_coding	0.822682	6.19419	0.0264632
ENSCJPG00005004863	TXNL1	Z	protein_coding	0.831685	6.28797	0.0123989
ENSCJPG00005001681	IPO11	Z	protein_coding	0.841452	6.03552	0.0268419
ENSCJPG00005003616	PLAA	Z	protein_coding	0.847164	5.58023	0.00928695
ENSCJPG00005001258	MRPL50	Z	protein_coding	0.852425	4.75442	0.0418987
ENSCJPG00005007666	PLIN2	Z	protein_coding	0.853268	5.65975	0.0357598
ENSCJPG00005002000	UTP15	Z	protein_coding	0.858103	4.90505	0.0308756
ENSCJPG00005005375	PIK3C3	Z	protein_coding	0.868702	6.74857	0.00319581
ENSCJPG00005003677	ELP1	Z	protein_coding	0.880643	6.82312	0.00271366
ENSCJPG00005011033	PELO	Z	protein_coding	0.886082	5.16824	0.0192803
ENSCJPG00005006019		Z	protein_coding	0.889833	5.23576	0.00925016
ENSCJPG00005006224	POLR1E	Z	protein_coding	0.900592	5.28055	0.0105368
ENSCJPG00005007966	WDR41	Z	protein_coding	0.901738	5.86271	0.015758
ENSCJPG00005011006	MRPS30	Z	protein_coding	0.903725	5.6362	0.00418585
ENSCJPG00005007972	TBCA	Z	protein_coding	0.904092	6.42551	0.00338715
ENSCJPG00005001261	MTREX	Z	protein_coding	0.915821	6.89369	0.00194745
ENSCJPG00005010735	TRAPPC13	Z	protein_coding	0.924767	5.22769	0.0130632
ENSCJPG00005004912	ACAA2	Z	protein_coding	0.927155	5.55757	0.00730793
ENSCJPG00005005208	ATP5F1A	Z	protein_coding	0.935099	10.11	0.00114164
ENSCJPG00005007791	ZFAND5	Z	protein_coding	0.944689	6.66597	0.00147154
ENSCJPG00005009584	quPKCI	Z	protein_coding	0.947113	7.0375	0.000760847
ENSCJPG00005009636	WDR36	Z	protein_coding	0.955213	5.81097	0.0013734
ENSCJPG00005007178	WDR70	Z	protein_coding	0.956628	5.77186	0.00243905
ENSCJPG00005011868	RIOK2	Z	protein_coding	0.961575	5.29425	0.00255003
ENSCJPG00005004888	MALT1	Z	protein_coding	0.967364	5.31302	0.0473359
ENSCJPG00005012086	ATP5ME	Z	protein_coding	0.970956	7.53667	0.00752289
ENSCJPG00005004947	HDHD2	Z	protein_coding	0.976443	6.75774	0.00222996
ENSCJPG00005005499	TPGS2	Z	protein_coding	0.976958	5.48649	0.0442661
ENSCJPG00005002011	ANKRA2	Z	protein_coding	0.984383	5.95285	0.00303493
ENSCJPG00005001870	NSA2	Z	protein_coding	0.9854	6.50453	0.00139256
ENSCJPG00005008037	MRPS36	Z	protein_coding	0.993595	4.57317	0.0144451
ENSCJPG00005001239	RNF20	Z	protein_coding	0.997199	8.00888	0.00152962
ENSCJPG00005000396	CETN3	Z	protein_coding	1.00459	5.7349	0.00684686
ENSCJPG00005000889	NDUFS4	Z	protein_coding	1.01638	6.22846	0.00114164
ENSCJPG00005010929	PPWD1	Z	protein_coding	1.02575	5.01852	0.00147154
ENSCJPG00005003689	APTX	Z	protein_coding	1.03587	6.68476	0.000111059
ENSCJPG00005012078	PIGG	Z	protein_coding	1.03812	6.71238	0.00282642
ENSCJPG00005001363	INIP	Z	protein_coding	1.04004	4.72278	0.00271366
ENSCJPG00005005206	HAUS1	Z	protein_coding	1.04313	4.37691	0.0405552
ENSCJPG00005005681	DCTN3	Z	protein_coding	1.07182	7.39577	0.000426693
ENSCJPG00005006206		Z	protein_coding	1.07209	4.92795	0.00769983
ENSCJPG00005011040	MOCS2	Z	protein_coding	1.08266	4.40449	0.0268419
ENSCJPG00005000525	RPS23	Z	protein_coding	1.08995	7.73901	0.000180546
ENSCJPG00005004917		Z	protein_coding	1.10969	8.53081	0.000111059
ENSCJPG00005007668	RPS6	Z	protein_coding	1.11568	8.91848	3.10128e-05
ENSCJPG00005009413	RMI1	Z	protein_coding	1.13256	4.57076	0.00168893
ENSCJPG00005001322	SLC38A9	Z	protein_coding	1.17441	3.665	0.00916581
ENSCJPG00005001716	CWC27	Z	protein_coding	1.18468	3.19443	0.0308756
ENSCJPG00005000482	CCNH	Z	protein_coding	1.21552	5.70818	7.28356e-05
ENSCJPG00005006213	TRMT10B	Z	protein_coding	1.29489	3.13279	0.0255418
ENSCJPG00005001372	ANKRD55	Z	protein_coding	1.46148	3.38044	0.0144451
ENSCJPG00005007731	VIP	3	protein_coding	2.28073	4.09019	0.00730793
ENSCJPG00005007820	SIM2	1	protein_coding	2.78014	0.974383	0.0107959
ENSCJPG00005009332		26	protein_coding	4.64483	0.518352	0.0285833
ENSCJPG00005009469	SIM1	3	protein_coding	5.31851	-0.135107	0.0125624
ENSCJPG00005012514	NPVF	2	protein_coding	6.70799	4.38742	0.00824486
