# Supplementary material for: RNA sequencing analysis of sexual dimorphism in Japanese quail
Source: Front Vet Sci. 2024 Jul 22;11:1441021. doi: 10.3389/fvets.2024.1441021 (PMC11299063; doi:10.3389/fvets.2024.1441021)
Supplement: Supplementary file 5 [file Table_4.xlsx]

## Sheet: Supplementary Table S4
Supplementary Table S4. Results of functional enrichment analysis of 69 sex-biased genes identified in brain tissue.
Category	Term	Count	%	PValue	Genes	List Total	Pop Hits	Pop Total	Fold Enrichment
INTERPRO	IPR036322:WD40_repeat_dom_sf	7	10.6061	0.000811301	ENSCJPG00005010929, ENSCJPG00005003616, ENSCJPG00005009636, ENSCJPG00005002000, ENSCJPG00005007178, ENSCJPG00005007966, ENSCJPG00005006920	66	261	15360	6.24173
SMART	SM00320:WD40	6	9.09091	0.000954452	ENSCJPG00005010929, ENSCJPG00005003616, ENSCJPG00005009636, ENSCJPG00005002000, ENSCJPG00005007178, ENSCJPG00005007966	28	232	7974	7.36515
UP_SEQ_FEATURE	REPEAT:WD	6	9.09091	0.0010966	ENSCJPG00005010929, ENSCJPG00005003616, ENSCJPG00005009636, ENSCJPG00005002000, ENSCJPG00005007178, ENSCJPG00005007966	58	197	14324	7.52179
INTERPRO	IPR015943:WD40/YVTN_repeat-like_dom_sf	7	10.6061	0.00192591	ENSCJPG00005010929, ENSCJPG00005003677, ENSCJPG00005003616, ENSCJPG00005009636, ENSCJPG00005002000, ENSCJPG00005007178, ENSCJPG00005007966	66	309	15360	5.27214
GOTERM_CC_DIRECT	GO:0005840~ribosome	5	7.57576	0.00214244	ENSCJPG00005001258, ENSCJPG00005000525, ENSCJPG00005004917, ENSCJPG00005011006, ENSCJPG00005007668	55	133	13144	8.98428
INTERPRO	IPR001680:WD40_rpt	6	9.09091	0.003147	ENSCJPG00005010929, ENSCJPG00005003616, ENSCJPG00005009636, ENSCJPG00005002000, ENSCJPG00005007178, ENSCJPG00005007966	66	235	15360	5.94197
GOTERM_CC_DIRECT	GO:0005829~cytosol	9	13.6364	0.00768105	ENSCJPG00005009584, ENSCJPG00005003677, ENSCJPG00005005206, ENSCJPG00005011040, ENSCJPG00005011868, ENSCJPG00005007972, ENSCJPG00005001681, ENSCJPG00005006019, ENSCJPG00005007666	55	705	13144	3.05083
