# Supplementary material for: RNA sequencing analysis of sexual dimorphism in Japanese quail
Source: Front Vet Sci. 2024 Jul 22;11:1441021. doi: 10.3389/fvets.2024.1441021 (PMC11299063; doi:10.3389/fvets.2024.1441021)
Supplement: Supplementary file 6 [file Table_5.xlsx]

## Sheet: Supplementary Table S5
Supplementary Table S5. A total of 13,593 sex-biased genes discovered in gonadal tissues
Gene Symbol	Gene Name	Chromosome	Gene Type	logFC	logCPM	adjPvalue
ENSCJPG00005000042		1	protein_coding	5.97095	3.6547	4.38039e-27
ENSCJPG00005000168		1	protein_coding	-0.959298	3.67077	0.00216887
ENSCJPG00005000202		1	protein_coding	-1.6168	0.599932	0.00831124
ENSCJPG00005000221		1	protein_coding	3.37222	-2.62376	0.0457713
ENSCJPG00005000232	GOLGB1	1	protein_coding	-2.49461	8.15906	3.19744e-40
ENSCJPG00005000240	HCLS1	1	protein_coding	-2.71183	2.4662	4.56746e-06
ENSCJPG00005000246		1	protein_coding	-2.50215	-0.526469	0.00902219
ENSCJPG00005000266		1	protein_coding	11.6672	7.82366	3.49863e-185
ENSCJPG00005000274	ARSA	1	protein_coding	-1.13062	3.90729	9.28307e-05
ENSCJPG00005000277		1	protein_coding	11.9462	7.37339	2.28325e-228
ENSCJPG00005000295		1	protein_coding	1.52177	3.64666	5.89112e-07
ENSCJPG00005000310		1	protein_coding	1.15938	2.90238	0.00181506
ENSCJPG00005000311		1	protein_coding	-0.854735	2.76502	0.0145031
ENSCJPG00005000316		1	protein_coding	-0.686732	3.97949	0.0323793
ENSCJPG00005000318		1	lncRNA	4.27628	-1.4215	0.000277544
ENSCJPG00005000338	DENND6B	1	protein_coding	2.40252	6.77742	3.152e-12
ENSCJPG00005000356	PPP6R2	1	protein_coding	0.879717	6.6542	4.97435e-06
ENSCJPG00005000440		1	protein_coding	-1.34876	0.226173	0.0319188
ENSCJPG00005000449	LMF2	1	protein_coding	-1.0695	6.37509	3.16459e-07
ENSCJPG00005000460	NCAPH2	1	protein_coding	-0.591507	5.42319	0.00896604
ENSCJPG00005000471	IRF5	1	protein_coding	1.07306	3.6262	0.0306927
ENSCJPG00005000477	TNPO3	1	protein_coding	2.30684	7.48462	1.24888e-27
ENSCJPG00005000499	AHCYL2	1	protein_coding	0.513996	5.70896	0.00334174
ENSCJPG00005000517		1	protein_coding	2.86044	-0.467465	0.000437958
ENSCJPG00005000523	SMKR1	1	protein_coding	4.90801	5.39862	4.57657e-66
ENSCJPG00005000563	CPA2	1	protein_coding	4.13879	3.38183	9.88342e-18
ENSCJPG00005000571		1	protein_coding	7.04412	3.67959	8.90853e-55
ENSCJPG00005000583	CPA1	1	protein_coding	4.50218	0.533054	9.15307e-12
ENSCJPG00005000597	CEP41	1	protein_coding	5.2189	9.36929	5.0166e-231
ENSCJPG00005000602	MEST	1	protein_coding	0.833927	2.90757	0.0104036
ENSCJPG00005000679	COPG2	1	protein_coding	1.53943	8.19517	7.25045e-19
ENSCJPG00005004014	ANKRD16	1	protein_coding	0.808331	3.69339	0.00422038
ENSCJPG00005004015		1	protein_coding	-2.48753	8.38533	1.33927e-58
ENSCJPG00005004018	TASOR2	1	protein_coding	-0.764796	5.61272	0.000321254
ENSCJPG00005004022	ASB13	1	protein_coding	2.90176	5.95849	9.08898e-37
ENSCJPG00005004043	NET1	1	protein_coding	-1.24576	7.05151	3.9735e-15
ENSCJPG00005004051		1	protein_coding	-4.2974	4.36183	2.04963e-45
ENSCJPG00005004065		1	protein_coding	-5.46815	6.04386	2.0465e-108
ENSCJPG00005004085	SLC35B4	1	protein_coding	-1.30183	6.07232	6.75272e-12
ENSCJPG00005004087	LRGUK	1	protein_coding	6.8318	6.47658	3.34275e-122
ENSCJPG00005004097	EXOC4	1	protein_coding	-0.595989	5.96328	0.00416626
ENSCJPG00005004098		1	protein_coding	4.85505	-2.12443	0.000846647
ENSCJPG00005004101	CHCHD3	1	protein_coding	-0.870881	5.59165	2.13994e-06
ENSCJPG00005004128	PLXNA4	1	protein_coding	2.3823	4.72094	4.19011e-14
ENSCJPG00005004134		1	protein_coding	9.20869	1.28301	7.42417e-23
ENSCJPG00005004136		1	lncRNA	1.60923	-1.34579	0.0401683
ENSCJPG00005004151		1	protein_coding	-4.98198	7.55278	5.03677e-88
ENSCJPG00005004154	MKLN1	1	protein_coding	1.01241	6.64897	1.05293e-09
ENSCJPG00005004165	RBM17	1	protein_coding	-0.50364	6.2727	0.00968005
ENSCJPG00005004174	PFKFB3	1	protein_coding	1.3272	7.31375	3.05034e-15
ENSCJPG00005004179	PRKCQ	1	protein_coding	-1.3133	1.94257	0.0037188
ENSCJPG00005004202		1	protein_coding	-7.12403	5.80784	7.47633e-98
ENSCJPG00005004214	ITIH2	1	protein_coding	4.64176	3.1521	4.24113e-23
ENSCJPG00005004216	KIN	1	protein_coding	-0.824541	5.2724	0.000929141
ENSCJPG00005004221	ATP5F1C	1	protein_coding	1.01181	7.99109	3.38371e-09
ENSCJPG00005004223	TAF3	1	protein_coding	0.448282	5.93038	0.00892516
ENSCJPG00005004226	GATA3	1	protein_coding	-6.04948	2.45451	2.16179e-06
ENSCJPG00005004229		1	lncRNA	3.76544	-2.52616	0.0219554
ENSCJPG00005004230		1	lncRNA	6.40622	-1.17184	3.36904e-05
ENSCJPG00005004233		1	lncRNA	5.28826	-1.91783	0.000149666
ENSCJPG00005004235		1	lncRNA	6.72647	-0.991429	6.95849e-05
ENSCJPG00005004241		1	lncRNA	5.68142	-1.6895	2.11079e-05
ENSCJPG00005004245	CELF2	1	protein_coding	-2.91446	3.619	3.48182e-12
ENSCJPG00005004251	USP6NL	1	protein_coding	3.6538	7.68841	6.83479e-60
ENSCJPG00005004257	ECHDC3	1	protein_coding	-0.525485	4.16874	0.0411942
ENSCJPG00005004259	PROSER2	1	protein_coding	-2.5749	5.97729	2.97975e-20
ENSCJPG00005004260	UPF2	1	protein_coding	1.0255	7.9617	1.88312e-10
ENSCJPG00005004273	DHTKD1	1	protein_coding	2.60324	8.36685	7.4213e-25
ENSCJPG00005004471	SEC61A2	1	protein_coding	0.397205	5.72038	0.047467
ENSCJPG00005004517	CAMK1D	1	protein_coding	1.46198	5.09989	1.20269e-05
ENSCJPG00005004519	CCDC3	1	protein_coding	-4.20664	4.08745	2.57775e-38
ENSCJPG00005004520	OPTN	1	protein_coding	-2.45605	7.10636	7.24839e-49
ENSCJPG00005004521	MCM10	1	protein_coding	-0.560074	6.01202	0.00215661
ENSCJPG00005004524	PHYH	1	protein_coding	-1.43723	5.90547	1.25605e-16
ENSCJPG00005004636		1	protein_coding	1.93517	6.6855	6.63521e-35
ENSCJPG00005004644	FRMD4A	1	protein_coding	0.532522	5.16319	0.0241358
ENSCJPG00005004649		1	lncRNA	10.3187	2.36994	5.11969e-31
ENSCJPG00005004677		1	protein_coding	6.17839	-1.35943	1.36103e-07
ENSCJPG00005004679		1	protein_coding	-0.856168	6.17822	0.0168463
ENSCJPG00005004689	SUV39H2	1	protein_coding	1.67908	6.17743	2.388e-18
ENSCJPG00005004690	DCLRE1C	1	protein_coding	2.05003	4.77195	7.71107e-14
ENSCJPG00005004691	MEIG1	1	protein_coding	4.91211	7.73158	3.41665e-93
ENSCJPG00005004692	TMEM243	1	protein_coding	1.84272	2.8066	8.0135e-08
ENSCJPG00005004693	DMTF1	1	protein_coding	0.540678	5.58283	0.00642079
ENSCJPG00005004698		1	lncRNA	3.43384	-1.10016	7.90341e-05
ENSCJPG00005004699	KIAA1324L	1	protein_coding	-1.09065	2.62831	0.0127814
ENSCJPG00005004710	GRM3	1	protein_coding	3.93686	1.73634	2.5095e-08
ENSCJPG00005004715		1	lncRNA	5.02428	-2.04971	0.000363595
ENSCJPG00005004721	SEMA3D	1	protein_coding	-3.28226	5.05645	1.20633e-13
ENSCJPG00005004963		1	lncRNA	4.49104	-2.2767	0.00271067
ENSCJPG00005004965		1	lncRNA	6.57717	-1.03617	5.11867e-06
ENSCJPG00005004970	SEMA3A	1	protein_coding	-1.83978	4.80124	2.60531e-09
ENSCJPG00005004976		1	lncRNA	7.59679	-0.237758	1.80643e-12
ENSCJPG00005004978	SEMA3E	1	protein_coding	-3.91797	2.71083	1.18579e-18
ENSCJPG00005004987	PCLO	1	protein_coding	1.52416	4.25196	0.000327452
ENSCJPG00005005011	CACNA2D1	1	protein_coding	0.576845	5.29415	0.0494718
ENSCJPG00005005049	HGF	1	protein_coding	-3.87929	4.48594	2.62121e-16
ENSCJPG00005005056		1	lncRNA	8.79176	0.876323	1.00726e-19
ENSCJPG00005005096	CD36	1	protein_coding	-1.84129	4.16374	4.70845e-10
ENSCJPG00005005106	GNAT3	1	protein_coding	2.59836	-0.914679	0.0242562
ENSCJPG00005005134		1	protein_coding	-1.80016	0.486683	0.00255322
ENSCJPG00005005144	MAGI2	1	protein_coding	-1.8699	3.28011	8.91402e-08
ENSCJPG00005005148	PHTF2	1	protein_coding	3.56478	6.39548	9.82265e-43
ENSCJPG00005005224	TMEM60	1	protein_coding	0.71686	4.86712	0.0194154
ENSCJPG00005005229	RSBN1L	1	protein_coding	0.870609	6.339	0.000122468
ENSCJPG00005005286	CCDC146	1	protein_coding	8.57664	8.5403	9.54335e-224
ENSCJPG00005005310	FGL2	1	protein_coding	-2.60018	4.76206	4.36384e-08
ENSCJPG00005005312	FAM185A	1	protein_coding	-0.984796	5.04594	7.25394e-06
ENSCJPG00005005324	FBXL13	1	protein_coding	8.19463	6.96073	4.43822e-46
ENSCJPG00005005342	LRRC17	1	protein_coding	-3.42202	3.62249	3.73645e-07
ENSCJPG00005005348	ARMC10	1	protein_coding	0.871493	3.58569	0.00597951
ENSCJPG00005005352	NAPEPLD	1	protein_coding	2.07949	6.54608	4.45037e-09
ENSCJPG00005005354	PMPCB	1	protein_coding	0.795383	6.84507	3.12728e-07
ENSCJPG00005005360	DNAJC2	1	protein_coding	1.08295	7.52991	1.00862e-11
ENSCJPG00005005450	PSMC2	1	protein_coding	1.59943	8.75021	6.17234e-29
ENSCJPG00005006066	RELN	1	protein_coding	-1.05091	5.47682	0.0159272
ENSCJPG00005006411		1	lncRNA	6.17447	-1.36101	1.64061e-07
ENSCJPG00005006445	LHFPL3	1	protein_coding	1.46886	-0.59379	0.0441199
ENSCJPG00005006452		1	lncRNA	2.52398	1.91745	2.38061e-08
ENSCJPG00005006457	KMT2E	1	protein_coding	1.16825	8.16736	5.76456e-09
ENSCJPG00005006479	SRPK2	1	protein_coding	0.943	6.90556	3.27156e-07
ENSCJPG00005006523	PUS7	1	protein_coding	0.942225	6.20473	2.28649e-08
ENSCJPG00005006602	RINT1	1	protein_coding	-0.595069	5.9682	0.000841164
ENSCJPG00005006604		1	protein_coding	5.57116	5.29029	5.52469e-39
ENSCJPG00005006608		1	protein_coding	3.23732	3.43354	4.1338e-18
ENSCJPG00005006609	SYPL1	1	protein_coding	-0.458286	6.88884	0.0239321
ENSCJPG00005006622	NAMPT	1	protein_coding	1.57081	7.24112	3.70809e-12
ENSCJPG00005006642	CCDC71L	1	protein_coding	-2.68679	4.148	1.65205e-20
ENSCJPG00005006745	COG5	1	protein_coding	1.38962	6.07313	4.26713e-09
ENSCJPG00005006779	BCAP29	1	protein_coding	2.12596	7.56052	2.22641e-38
ENSCJPG00005006781	SLC26A4	1	protein_coding	2.97168	3.63318	6.26387e-11
ENSCJPG00005006782		1	protein_coding	0.976596	5.72416	1.00181e-05
ENSCJPG00005006966	DLD	1	protein_coding	-0.509964	7.35194	0.000598802
ENSCJPG00005006991	LAMB1	1	protein_coding	-2.25502	7.0865	3.24156e-18
ENSCJPG00005006997	LAMB4	1	protein_coding	3.06625	2.63786	4.23948e-15
ENSCJPG00005006998	ERGIC2	1	protein_coding	-1.33561	5.82736	6.63772e-13
ENSCJPG00005007000	LRRK2	1	protein_coding	0.823217	5.45845	2.86071e-05
ENSCJPG00005007311	SLC2A13	1	protein_coding	2.05751	5.19955	1.64881e-19
ENSCJPG00005007317	KIF21A	1	protein_coding	-0.983412	5.82904	2.60403e-07
ENSCJPG00005008031		1	protein_coding	5.48755	3.50863	3.4895e-13
ENSCJPG00005008073	CPNE8	1	protein_coding	-1.21195	3.30037	0.000661643
ENSCJPG00005008074		1	protein_coding	-0.593668	4.90501	0.0109494
ENSCJPG00005008075	GTSE1	1	protein_coding	-1.29929	7.55735	1.89831e-15
ENSCJPG00005008076	TRMU	1	protein_coding	3.80641	6.72396	4.12294e-43
ENSCJPG00005008086	CELSR1	1	protein_coding	1.05976	5.79537	9.85671e-08
ENSCJPG00005008092	GRAMD4	1	protein_coding	-0.712987	4.71216	0.000680337
ENSCJPG00005008097		1	lncRNA	2.92492	-2.13778	0.0271041
ENSCJPG00005008119	TBC1D22A	1	protein_coding	0.88981	5.20596	6.47796e-06
ENSCJPG00005008173		1	lncRNA	5.26352	-1.92344	8.63195e-05
ENSCJPG00005008175		1	lncRNA	5.9362	-1.5327	3.75124e-06
ENSCJPG00005008254	BRD1	1	protein_coding	1.4638	7.49712	3.51504e-17
ENSCJPG00005008348	ZBED4	1	protein_coding	0.517646	5.50085	0.0213293
ENSCJPG00005008349	ALG12	1	protein_coding	-1.29008	5.22733	3.25116e-10
ENSCJPG00005008356	CRELD2	1	protein_coding	0.713429	7.6292	0.00323536
ENSCJPG00005008358		1	lncRNA	-2.74474	-1.92694	0.032274
ENSCJPG00005008377		1	lncRNA	6.73382	-0.947779	4.47993e-07
ENSCJPG00005008379		1	lncRNA	3.7184	-2.53263	0.0233938
ENSCJPG00005008380		1	lncRNA	4.17736	-2.36317	0.0284882
ENSCJPG00005008433	IL17REL	1	protein_coding	1.72442	0.578534	0.00157273
ENSCJPG00005008438	MLC1	1	protein_coding	3.69394	1.20355	1.83145e-11
ENSCJPG00005008441	MOV10L1	1	protein_coding	3.71119	6.0682	6.53677e-21
ENSCJPG00005008443		1	protein_coding	3.09629	1.65359	1.97951e-08
ENSCJPG00005008444		1	protein_coding	2.87671	1.74722	1.94732e-09
ENSCJPG00005008556	SELENOO	1	protein_coding	1.29826	5.27895	2.42476e-08
ENSCJPG00005008558	HDAC10	1	protein_coding	-0.557843	4.56422	0.0134611
ENSCJPG00005008559		1	protein_coding	7.17785	-0.592913	9.34791e-12
ENSCJPG00005008560	MAPK12	1	protein_coding	-1.70381	1.57423	0.000252611
ENSCJPG00005008561	MAPK11	1	protein_coding	-1.14528	5.95598	0.000794124
ENSCJPG00005008647	PLXNB2	1	protein_coding	-0.937955	7.33958	5.10287e-07
ENSCJPG00005008651		1	lncRNA	-1.62358	-1.28077	0.0483428
ENSCJPG00005008652		1	lncRNA	5.36124	-1.91057	0.00424317
ENSCJPG00005008654		1	lncRNA	4.34246	-1.40021	2.00696e-05
ENSCJPG00005008701	GRM8	1	protein_coding	3.28951	3.38908	4.15765e-07
ENSCJPG00005008702	WNT16	1	protein_coding	-4.30762	3.4143	9.88957e-27
ENSCJPG00005008719	FAM3C	1	protein_coding	-1.75843	5.72914	1.27013e-09
ENSCJPG00005009700	AASS	1	protein_coding	0.489822	5.91737	0.0398435
ENSCJPG00005009702		1	lncRNA	4.74056	-0.484316	6.39414e-08
ENSCJPG00005009705	CADPS2	1	protein_coding	1.43458	4.60338	0.0015326
ENSCJPG00005012104	SLC13A1	1	protein_coding	3.40143	-1.44675	0.000335629
ENSCJPG00005012108	IQUB	1	protein_coding	6.16545	8.38786	3.79733e-52
ENSCJPG00005012109	NDUFA5	1	protein_coding	1.03883	6.07549	1.76433e-10
ENSCJPG00005012110	ASB15	1	protein_coding	4.50966	2.00669	2.48925e-18
ENSCJPG00005012111	LMOD2	1	protein_coding	4.43532	-0.339486	5.67926e-08
ENSCJPG00005012112	WASL	1	protein_coding	-1.3369	5.72422	1.17025e-12
ENSCJPG00005012113		1	protein_coding	4.50814	-2.27326	0.00250366
ENSCJPG00005012116	SPAM1	1	protein_coding	5.54852	-0.481006	2.2296e-10
ENSCJPG00005012117		1	lncRNA	4.21737	-0.918056	3.66806e-07
ENSCJPG00005012118		1	protein_coding	1.36128	4.64475	0.000163335
ENSCJPG00005012119		1	lncRNA	10.4333	2.48557	8.23309e-39
ENSCJPG00005012120		1	protein_coding	2.41009	-1.46796	0.00387434
ENSCJPG00005012121		1	lncRNA	5.27585	-1.92009	9.6079e-05
ENSCJPG00005012122		1	lncRNA	2.83141	-1.45473	0.000735745
ENSCJPG00005012127	GPR37	1	protein_coding	5.15336	6.30274	1.52015e-56
ENSCJPG00005012129		1	lncRNA	4.94479	0.477078	7.80013e-12
ENSCJPG00005012131		1	lncRNA	8.96286	1.04109	1.79326e-21
ENSCJPG00005012132		1	lncRNA	5.31638	-1.87227	0.00117966
ENSCJPG00005012133		1	lncRNA	4.82268	-2.12893	0.00224642
ENSCJPG00005012137		1	protein_coding	-1.52872	2.0027	0.000106029
ENSCJPG00005012139		1	protein_coding	-2.49659	0.126818	0.000105054
ENSCJPG00005012142	TSPAN12	1	protein_coding	-1.83461	4.30207	2.27248e-11
ENSCJPG00005012143	KCND2	1	protein_coding	2.56747	1.97489	6.96295e-05
ENSCJPG00005012150	LSM8	1	protein_coding	1.00428	5.4704	2.44549e-07
ENSCJPG00005012151		1	lncRNA	6.54112	-1.09052	9.75031e-08
ENSCJPG00005012154	CTTNBP2	1	protein_coding	2.78653	6.72515	1.67792e-28
ENSCJPG00005012161	ASZ1	1	protein_coding	3.23526	6.16236	2.38531e-21
ENSCJPG00005012164	WNT2	1	protein_coding	1.90959	-1.09613	0.012428
ENSCJPG00005012165	ST7	1	protein_coding	1.70234	5.84303	7.81968e-13
ENSCJPG00005012167	CAPZA2	1	protein_coding	-0.414806	6.32787	0.0384072
ENSCJPG00005012168	MET	1	protein_coding	-1.82396	4.2489	4.97086e-11
ENSCJPG00005012170		1	lncRNA	5.49761	-1.799	3.77681e-05
ENSCJPG00005012172	CAV2	1	protein_coding	-1.413	3.08946	0.000239922
ENSCJPG00005012177	TES	1	protein_coding	-1.80147	6.09393	8.97351e-21
ENSCJPG00005012178	TFEC	1	protein_coding	1.74389	1.61071	0.000334937
ENSCJPG00005012179		1	lncRNA	2.71867	-1.70474	0.0486477
ENSCJPG00005012180		1	lncRNA	6.0398	-1.42043	5.90325e-05
ENSCJPG00005012184	FOXP2	1	protein_coding	0.522197	4.54317	0.0395763
ENSCJPG00005013358		1	lncRNA	9.20089	2.98566	1.46563e-41
ENSCJPG00005013362		1	lncRNA	3.7184	-2.53263	0.0233938
ENSCJPG00005013363		1	lncRNA	5.1856	1.74941	1.60103e-17
ENSCJPG00005013364		1	protein_coding	-1.3375	4.52269	4.08392e-09
ENSCJPG00005013368	BMT2	1	protein_coding	1.33514	4.96759	3.38642e-08
ENSCJPG00005013369		1	protein_coding	-1.27029	4.34109	1.00223e-05
ENSCJPG00005013371		1	lncRNA	3.45117	-1.11911	0.000759801
ENSCJPG00005013374	IFRD1	1	protein_coding	1.35804	7.81257	1.12281e-15
ENSCJPG00005013375		1	lncRNA	3.63801	-0.530775	0.000671605
ENSCJPG00005013379		1	protein_coding	2.96492	3.01705	2.82142e-12
ENSCJPG00005013380	LRRN3	1	protein_coding	-2.49498	1.50953	0.00057778
ENSCJPG00005013381	IMMP2L	1	protein_coding	2.72511	3.57852	1.44634e-10
ENSCJPG00005013382		1	lncRNA	2.48937	-1.66064	0.00847503
ENSCJPG00005013383		1	lncRNA	10.7487	9.99328	3.40222e-229
ENSCJPG00005013384	DNAJB9	1	protein_coding	-0.81526	5.19262	0.000262273
ENSCJPG00005013385	THAP5	1	protein_coding	1.23263	6.24606	3.29054e-06
ENSCJPG00005013386		1	protein_coding	4.16743	-0.525169	2.25912e-08
ENSCJPG00005013387	PNPLA8	1	protein_coding	1.77606	7.82453	1.77093e-36
ENSCJPG00005013388		1	lncRNA	2.88138	-1.76094	0.00423956
ENSCJPG00005013389	NRCAM	1	protein_coding	3.68026	4.30078	5.42744e-41
ENSCJPG00005013390	CNTN1	1	protein_coding	2.07135	4.48079	5.76137e-10
ENSCJPG00005013393	PDZRN4	1	protein_coding	-1.61573	0.884974	0.00186668
ENSCJPG00005013396		1	lncRNA	6.59586	0.583876	1.2813e-05
ENSCJPG00005013397	GXYLT1	1	protein_coding	1.33682	4.37419	0.000157602
ENSCJPG00005013398	YAF2	1	protein_coding	0.628342	4.94709	0.022716
ENSCJPG00005013401	ZCRB1	1	protein_coding	0.836124	5.61959	6.13995e-05
ENSCJPG00005013402	PPHLN1	1	protein_coding	4.07401	7.12933	1.34092e-95
ENSCJPG00005013403	PRICKLE1	1	protein_coding	-1.8368	3.81198	1.22388e-08
ENSCJPG00005013404		1	lncRNA	4.81692	-2.12959	0.00282326
ENSCJPG00005013405		1	lncRNA	5.05568	-0.852095	5.09137e-08
ENSCJPG00005013406		1	lncRNA	4.97433	-2.06051	0.000635633
ENSCJPG00005013407		1	lncRNA	5.39432	-1.81894	0.000718476
ENSCJPG00005013408		1	lncRNA	6.33388	-1.24243	1.60084e-07
ENSCJPG00005013409	ADAMTS20	1	protein_coding	1.00681	4.00379	0.0013107
ENSCJPG00005013410	PUS7L	1	protein_coding	1.55925	5.35633	8.11934e-10
ENSCJPG00005013411	IRAK4	1	protein_coding	-0.888332	3.50007	0.00803114
ENSCJPG00005013412	TWF1	1	protein_coding	-1.55576	3.97624	0.00102668
ENSCJPG00005013414	NELL2	1	protein_coding	-0.616961	7.8976	0.000174188
ENSCJPG00005013415		1	lncRNA	5.92319	-1.53642	3.08899e-06
ENSCJPG00005013419		1	lncRNA	6.90754	-0.784396	2.28046e-07
ENSCJPG00005013420	ANO6	1	protein_coding	4.0625	3.27605	1.84272e-05
ENSCJPG00005013421	ARID2	1	protein_coding	2.97951	6.99904	5.01321e-40
ENSCJPG00005013422	SCAF11	1	protein_coding	1.20463	7.98019	5.37643e-11
ENSCJPG00005013424		1	lncRNA	-2.39559	4.46668	2.24667e-23
ENSCJPG00005013425	SLC38A1	1	protein_coding	-1.47268	4.6396	6.23693e-10
ENSCJPG00005013426	SLC38A2	1	protein_coding	-1.3248	7.3432	1.87041e-14
ENSCJPG00005013430		1	lncRNA	-3.78689	-1.33625	0.0118738
ENSCJPG00005013431	AMIGO2	1	protein_coding	-4.30177	4.19409	3.8595e-26
ENSCJPG00005013432		1	lncRNA	5.88078	-1.54711	6.76229e-05
ENSCJPG00005013434	RPAP3	1	protein_coding	-0.578953	6.68855	0.000437502
ENSCJPG00005013436	LRIG3	1	protein_coding	-0.76489	5.13587	0.000997248
ENSCJPG00005013437		1	lncRNA	3.26913	-0.883688	2.0548e-05
ENSCJPG00005013440		1	lncRNA	2.57792	-2.27818	0.0448792
ENSCJPG00005013445		1	lncRNA	5.04238	-2.04741	0.00067696
ENSCJPG00005013449	TAFA2	1	protein_coding	-2.28136	3.53786	3.15222e-08
ENSCJPG00005013459	USP15	1	protein_coding	-0.551461	6.27832	0.00119375
ENSCJPG00005015435	PPM1H	1	protein_coding	3.38851	8.21516	5.10445e-101
ENSCJPG00005015438	RXYLT1	1	protein_coding	1.50914	4.41174	2.84917e-08
ENSCJPG00005015439	SRGAP1	1	protein_coding	1.59148	6.66819	1.86005e-17
ENSCJPG00005015712	C12orf66	1	protein_coding	-0.549212	8.19945	0.00113009
ENSCJPG00005015715	TBK1	1	protein_coding	2.02682	5.8815	6.91195e-31
ENSCJPG00005015716		1	lncRNA	4.66875	-0.531182	1.57228e-08
ENSCJPG00005015718	GNS	1	protein_coding	-1.71517	8.14354	8.20694e-11
ENSCJPG00005015719		1	protein_coding	-2.48582	4.50995	8.48378e-17
ENSCJPG00005015720	WIF1	1	protein_coding	1.08351	5.46942	0.0313475
ENSCJPG00005015721	LEMD3	1	protein_coding	-0.843341	5.70244	3.72012e-05
ENSCJPG00005015732		1	protein_coding	-6.2296	1.34042	1.69456e-06
ENSCJPG00005015733		1	lncRNA	3.13294	-1.59897	0.00098648
ENSCJPG00005015734	LLPH	1	protein_coding	-0.662172	4.81884	0.00441564
ENSCJPG00005015736		1	protein_coding	1.22335	6.80176	6.53018e-10
ENSCJPG00005015807	GRIP1	1	protein_coding	-0.976148	4.33392	0.00334758
ENSCJPG00005015816	CAND1	1	protein_coding	0.328031	8.08439	0.0398521
ENSCJPG00005015818	DYRK2	1	protein_coding	1.92517	5.61538	2.93948e-21
ENSCJPG00005015878	IL22	1	protein_coding	3.37222	-2.62376	0.0457713
ENSCJPG00005015885		1	lncRNA	3.94101	-1.64459	0.000168556
ENSCJPG00005015892	RAP1B	1	protein_coding	-0.744808	6.00031	0.000196057
ENSCJPG00005015896	SLC35E3	1	protein_coding	-2.45423	3.30527	3.68096e-13
ENSCJPG00005015899	MDM2	1	protein_coding	1.65575	8.05298	1.17105e-26
ENSCJPG00005015955	CPM	1	protein_coding	-2.27649	3.14185	5.58697e-06
ENSCJPG00005015956		1	protein_coding	0.881336	6.12253	3.78999e-07
ENSCJPG00005015958	YEATS4	1	protein_coding	-0.623059	4.93591	0.00849569
ENSCJPG00005016006	CCT2	1	protein_coding	1.17098	8.63732	1.47445e-09
ENSCJPG00005016008	LRRC10	1	protein_coding	1.54587	-1.05824	0.0371166
ENSCJPG00005016009		1	protein_coding	4.3917	1.3947	8.07458e-16
ENSCJPG00005016010	BEST3	1	protein_coding	5.11401	2.13825	2.89278e-19
ENSCJPG00005016035		1	protein_coding	0.564404	6.51852	0.000562435
ENSCJPG00005016039		1	lncRNA	2.59383	-0.814565	0.00591679
ENSCJPG00005016041		1	lncRNA	4.72527	-1.12711	9.06205e-07
ENSCJPG00005016047	KCNMB4	1	protein_coding	-3.8243	0.696524	0.000665016
ENSCJPG00005016061	PTPRB	1	protein_coding	-2.82269	5.51592	3.21116e-19
ENSCJPG00005016064	PTPRR	1	protein_coding	-1.07935	1.6732	0.0386132
ENSCJPG00005016087	LGR5	1	protein_coding	1.61034	1.10224	0.00214159
ENSCJPG00005016088	ZFC3H1	1	protein_coding	1.20525	8.45977	1.40456e-13
ENSCJPG00005016089	TMEM19	1	protein_coding	0.774573	3.85681	0.0174488
ENSCJPG00005016095	RAB21	1	protein_coding	-1.77723	6.18781	3.84142e-22
ENSCJPG00005016096	TBC1D15	1	protein_coding	-0.857802	5.84005	3.77479e-07
ENSCJPG00005016108	TRHDE	1	protein_coding	-2.32051	3.63089	9.43972e-07
ENSCJPG00005016110		1	lncRNA	5.5475	-0.328659	0.0145204
ENSCJPG00005016117		1	lncRNA	4.72372	-2.19313	0.0090952
ENSCJPG00005016118		1	lncRNA	4.29859	-2.35321	0.00483028
ENSCJPG00005016138	KCNC2	1	protein_coding	3.21203	2.90983	1.24097e-07
ENSCJPG00005016140	CAPS2	1	protein_coding	2.13652	3.65766	8.30291e-15
ENSCJPG00005016141		1	protein_coding	1.14288	6.36011	7.40514e-08
ENSCJPG00005016143		1	protein_coding	9.39914	5.12484	1.04262e-122
ENSCJPG00005016144		1	protein_coding	1.64291	-0.649039	0.0230862
ENSCJPG00005016145		1	protein_coding	6.60211	6.41752	4.04285e-95
ENSCJPG00005016147		1	lncRNA	4.51837	-2.27091	0.00223929
ENSCJPG00005016148		1	lncRNA	6.35011	-1.21229	7.05421e-06
ENSCJPG00005016153	PHLDA1	1	protein_coding	-1.43587	3.18785	0.000323725
ENSCJPG00005016162	NAP1L1	1	protein_coding	-1.27201	8.77415	8.91611e-19
ENSCJPG00005016163	BBS10	1	protein_coding	-0.691444	3.93487	0.0193011
ENSCJPG00005016164	OSBPL8	1	protein_coding	1.64745	8.70787	3.82358e-17
ENSCJPG00005016165		1	lncRNA	6.55434	-1.086	8.26628e-09
ENSCJPG00005016171	CSRP2	1	protein_coding	-2.7926	6.74575	1.19875e-38
ENSCJPG00005016172		1	lncRNA	4.53131	-0.290319	3.2616e-05
ENSCJPG00005016173	E2F7	1	protein_coding	-2.7967	5.40549	1.35641e-44
ENSCJPG00005016174		1	lncRNA	4.06727	-2.43541	0.0102163
ENSCJPG00005016175		1	protein_coding	7.08984	2.52463	6.79893e-25
ENSCJPG00005016185	NAV3	1	protein_coding	4.93058	8.57327	1.45644e-171
ENSCJPG00005016192		1	lncRNA	-3.39464	-0.282383	0.00345344
ENSCJPG00005016193		1	lncRNA	-3.00214	-0.210588	0.000223002
ENSCJPG00005000771		1	lncRNA	3.59549	-1.75456	0.0145089
ENSCJPG00005000776	RPS16	1	protein_coding	-0.860214	8.10712	6.86097e-09
ENSCJPG00005000816	OTOGL	1	protein_coding	1.59497	1.35733	0.0256338
ENSCJPG00005001013	PTPRQ	1	protein_coding	2.0548	3.60605	0.0119842
ENSCJPG00005001103	MYF6	1	protein_coding	7.0519	2.09494	8.77618e-22
ENSCJPG00005001107	MYF5	1	protein_coding	3.61353	1.62563	3.75229e-05
ENSCJPG00005004704		1	lncRNA	4.34505	-2.34737	0.00749817
ENSCJPG00005004705	TMTC2	1	protein_coding	-1.16305	3.58062	0.000232504
ENSCJPG00005004747	SLC6A15	1	protein_coding	-5.57102	3.13511	1.05383e-16
ENSCJPG00005004749		1	lncRNA	8.64332	3.20938	1.92388e-38
ENSCJPG00005004750		1	lncRNA	5.36541	-1.86564	4.95837e-05
ENSCJPG00005004764		1	protein_coding	5.36087	5.38274	3.5098e-71
ENSCJPG00005004774	ALX1	1	protein_coding	-5.20498	2.20279	2.07053e-20
ENSCJPG00005004775		1	lncRNA	3.78706	-2.52321	0.0213142
ENSCJPG00005004777	RASSF9	1	protein_coding	-2.98805	1.28944	1.02451e-08
ENSCJPG00005004778	NTS	1	protein_coding	-3.30228	0.787415	2.46318e-08
ENSCJPG00005004807	C12orf50	1	protein_coding	7.02095	9.4204	4.81569e-200
ENSCJPG00005004811	C12orf29	1	protein_coding	-0.870099	4.60347	0.000514233
ENSCJPG00005004813		1	protein_coding	7.24844	11.771	6.01576e-266
ENSCJPG00005004825		1	protein_coding	7.73726	10.558	3.24954e-228
ENSCJPG00005004834	TMTC3	1	protein_coding	1.98581	6.84343	5.91597e-25
ENSCJPG00005004837	KITLG	1	protein_coding	-4.17948	2.02533	9.98477e-14
ENSCJPG00005004850		1	lncRNA	-4.67361	-2.04825	0.00516949
ENSCJPG00005004855	DUSP6	1	protein_coding	-3.15407	2.64218	4.69848e-13
ENSCJPG00005004864		1	lncRNA	4.39657	-0.721098	9.75089e-07
ENSCJPG00005004865	ATP2B1	1	protein_coding	0.548049	6.31338	0.00610805
ENSCJPG00005004870		1	protein_coding	0.813845	5.38106	0.000604536
ENSCJPG00005004871		1	lncRNA	2.46045	-0.483777	5.58447e-05
ENSCJPG00005004872		1	lncRNA	4.07158	2.44744	1.25305e-18
ENSCJPG00005004873		1	lncRNA	5.31184	0.804211	1.20284e-15
ENSCJPG00005004874		1	lncRNA	5.49043	-1.8007	2.89294e-05
ENSCJPG00005004877		1	lncRNA	4.52392	-2.27036	0.00287265
ENSCJPG00005004890	EPYC	1	protein_coding	2.61801	-0.529023	0.00305524
ENSCJPG00005004896	KERA	1	protein_coding	6.39456	1.45995	1.14693e-15
ENSCJPG00005004898	LUM	1	protein_coding	-3.41809	6.73868	3.0871e-12
ENSCJPG00005004901	DCN	1	protein_coding	-4.32082	8.13571	1.13491e-38
ENSCJPG00005004905		1	lncRNA	4.35852	0.202397	3.16662e-09
ENSCJPG00005004906		1	lncRNA	7.44814	1.26549	4.08439e-16
ENSCJPG00005004908	BTG1	1	protein_coding	-2.00289	8.27868	5.94908e-42
ENSCJPG00005004925	EEA1	1	protein_coding	0.990199	7.06081	3.43968e-09
ENSCJPG00005004944		1	lncRNA	3.34926	-2.62673	0.0468836
ENSCJPG00005004945		1	lncRNA	6.32045	0.175026	9.22153e-09
ENSCJPG00005004946		1	protein_coding	-2.54606	5.75212	4.13773e-25
ENSCJPG00005004949		1	protein_coding	-0.927482	5.76586	1.11417e-06
ENSCJPG00005004951		1	protein_coding	-1.34282	5.01812	6.12492e-10
ENSCJPG00005004953	SOCS2	1	protein_coding	0.974235	2.05394	0.0179764
ENSCJPG00005004956		1	lncRNA	4.53784	-2.26801	0.00293543
ENSCJPG00005004958		1	protein_coding	-1.92012	5.48261	1.5221e-22
ENSCJPG00005004959	CEP83	1	protein_coding	-0.523033	6.73291	0.00283611
ENSCJPG00005004968	TMCC3	1	protein_coding	-2.13462	5.15496	1.132e-11
ENSCJPG00005004973	NDUFA12	1	protein_coding	1.77869	6.39695	6.83139e-23
ENSCJPG00005004975	NR2C1	1	protein_coding	1.61572	6.50271	1.16602e-22
ENSCJPG00005004979	FGD6	1	protein_coding	0.56539	5.74826	0.0399923
ENSCJPG00005004986	VEZT	1	protein_coding	1.19602	5.41075	5.1879e-05
ENSCJPG00005004990		1	protein_coding	5.54828	4.19526	3.04375e-56
ENSCJPG00005005003	METAP2	1	protein_coding	-1.23497	7.44995	1.37363e-13
ENSCJPG00005005004	USP44	1	protein_coding	0.82394	5.89407	9.39801e-06
ENSCJPG00005005005	NTN4	1	protein_coding	-2.86918	3.14372	2.43695e-11
ENSCJPG00005005007	SNRPF	1	protein_coding	-1.07892	5.83624	5.38329e-08
ENSCJPG00005005020	LTA4H	1	protein_coding	-2.68351	6.39117	2.08432e-42
ENSCJPG00005005026		1	lncRNA	6.10176	-1.40636	1.08757e-05
ENSCJPG00005005029	ELK3	1	protein_coding	-3.33763	4.69014	2.28317e-36
ENSCJPG00005005036	CDK17	1	protein_coding	0.563053	6.05174	0.00157834
ENSCJPG00005005038	CFAP54	1	protein_coding	7.99157	8.62137	5.75766e-222
ENSCJPG00005005055		1	protein_coding	0.895096	6.44808	1.45542e-08
ENSCJPG00005005063		1	lncRNA	2.9691	-2.13144	0.0308451
ENSCJPG00005005064		1	lncRNA	2.96306	-2.12996	0.0127669
ENSCJPG00005005079		1	lncRNA	6.61174	-1.02637	9.72543e-07
ENSCJPG00005005080		1	lncRNA	4.78153	-1.14152	0.000645472
ENSCJPG00005005082		1	lncRNA	6.44976	-1.16184	4.13716e-08
ENSCJPG00005005083		1	lncRNA	5.27585	-1.92009	9.6079e-05
ENSCJPG00005005086		1	lncRNA	1.86161	-0.213161	0.00379409
ENSCJPG00005005094	TMPO	1	protein_coding	-0.54022	6.95267	0.000430346
ENSCJPG00005005104		1	protein_coding	1.48175	5.35814	5.3796e-09
ENSCJPG00005005109	APAF1	1	protein_coding	-0.871325	4.98108	0.0108994
ENSCJPG00005005999	ANKS1B	1	protein_coding	2.17986	4.46626	7.5436e-19
ENSCJPG00005007379	ACTR6	1	protein_coding	-1.35629	6.82931	1.39577e-14
ENSCJPG00005007381	SLC17A8	1	protein_coding	4.39199	0.68094	1.26736e-12
ENSCJPG00005007382		1	lncRNA	4.74805	-0.0756834	1.84059e-09
ENSCJPG00005007384	GAS2L3	1	protein_coding	-1.75903	4.3736	4.89034e-08
ENSCJPG00005007403	ANO4	1	protein_coding	2.1529	2.30949	3.17597e-06
ENSCJPG00005007405	SLC5A8	1	protein_coding	4.88731	3.12667	4.94702e-11
ENSCJPG00005007406	UTP20	1	protein_coding	-1.21941	6.29986	6.07068e-12
ENSCJPG00005008371		1	protein_coding	2.68117	1.52487	0.00389774
ENSCJPG00005008372	STRA8	1	protein_coding	3.8641	4.90627	5.35452e-44
ENSCJPG00005008383	TMEM140	1	protein_coding	-0.657204	4.75975	0.0480029
ENSCJPG00005008384		1	protein_coding	-1.18805	1.87105	0.00589041
ENSCJPG00005008385	AGBL3	1	protein_coding	6.93165	5.63412	2.19272e-132
ENSCJPG00005008386	PDE6H	1	protein_coding	-2.75822	1.06838	0.000270583
ENSCJPG00005008387	ARHGDIB	1	protein_coding	-3.65052	6.21244	1.04639e-60
ENSCJPG00005008390	MGP	1	protein_coding	-7.58762	8.67409	1.2635e-75
ENSCJPG00005008392		1	protein_coding	-4.59441	0.587574	1.43985e-07
ENSCJPG00005008407		1	protein_coding	3.69908	4.15085	4.31054e-25
ENSCJPG00005008408		1	protein_coding	-2.17863	-0.064822	0.00152022
ENSCJPG00005008410		1	protein_coding	-2.52457	-0.965842	0.00175955
ENSCJPG00005008411		1	protein_coding	4.3691	2.66234	8.10645e-22
ENSCJPG00005008412		1	protein_coding	3.8793	4.2563	9.47126e-31
ENSCJPG00005008481		1	protein_coding	-1.09096	0.276475	0.0422084
ENSCJPG00005008485		1	protein_coding	2.68455	4.5449	1.94629e-20
ENSCJPG00005008486		1	protein_coding	-4.34374	0.699112	2.32088e-10
ENSCJPG00005008489		1	protein_coding	-2.05789	-1.51874	0.0259171
ENSCJPG00005008495		1	protein_coding	6.50189	4.81868	1.58488e-77
ENSCJPG00005008499		1	protein_coding	-2.8487	4.08109	5.0253e-19
ENSCJPG00005008500		1	protein_coding	-1.75629	-0.102198	0.00250557
ENSCJPG00005008506		1	protein_coding	-1.55226	-0.414684	0.00834128
ENSCJPG00005008507		1	protein_coding	1.88801	2.4211	5.10295e-06
ENSCJPG00005008509	APOLD1	1	protein_coding	-3.60318	1.29408	1.70204e-06
ENSCJPG00005008510	DDX47	1	protein_coding	-2.13365	4.68126	5.70258e-09
ENSCJPG00005008512	HEBP1	1	protein_coding	-3.06145	3.42341	8.24986e-14
ENSCJPG00005008513		1	protein_coding	-3.43598	2.52517	1.1847e-11
ENSCJPG00005008514	FAM234B	1	protein_coding	-0.560702	4.50136	0.0295914
ENSCJPG00005008520	EMP1	1	protein_coding	-4.37252	3.74037	1.14495e-37
ENSCJPG00005008524		1	lncRNA	9.01074	1.069	8.3361e-07
ENSCJPG00005008669	GRIN2B	1	protein_coding	1.63715	4.82289	1.21905e-11
ENSCJPG00005008690	ATF7IP	1	protein_coding	0.49213	6.10308	0.00812456
ENSCJPG00005008692	PLBD1	1	protein_coding	-4.59455	6.32997	7.88612e-24
ENSCJPG00005008693	GUCY2C	1	protein_coding	3.30385	3.5566	2.44561e-06
ENSCJPG00005008986	TTC26	1	protein_coding	2.23943	5.88313	1.38722e-28
ENSCJPG00005008989	UBN2	1	protein_coding	2.18112	7.80961	9.01989e-31
ENSCJPG00005008991	FMC1	1	protein_coding	2.39724	4.88631	1.11647e-16
ENSCJPG00005008994		1	protein_coding	2.37478	-1.7008	0.0104601
ENSCJPG00005009038		1	protein_coding	2.81125	1.16287	0.0042338
ENSCJPG00005009072	U12	1	snRNA	1.66865	-1.35644	0.0418514
ENSCJPG00005009073	POLDIP3	1	protein_coding	0.799016	7.23033	4.26665e-07
ENSCJPG00005009080		1	protein_coding	-1.79167	1.80669	0.000176061
ENSCJPG00005009081		1	protein_coding	0.838146	2.11725	0.0306976
ENSCJPG00005009083		1	protein_coding	-0.84531	5.72714	0.0109624
ENSCJPG00005009084	NDUFA6	1	protein_coding	1.69351	6.77847	9.68017e-12
ENSCJPG00005009085	SMDT1	1	protein_coding	-1.90306	4.50996	1.58029e-15
ENSCJPG00005009086	PHETA2	1	protein_coding	-1.97368	3.63788	5.06836e-09
ENSCJPG00005009087	NAGA	1	protein_coding	-0.890354	5.25224	2.61331e-05
ENSCJPG00005009088		1	protein_coding	0.806594	6.37057	1.15124e-05
ENSCJPG00005009089	SEPTIN3	1	protein_coding	2.1878	2.98758	5.93677e-09
ENSCJPG00005009090		1	protein_coding	3.64283	-0.00126975	2.10853e-05
ENSCJPG00005009091	CENPM	1	protein_coding	0.518956	6.0136	0.0056228
ENSCJPG00005009092		1	protein_coding	2.94935	-0.396207	0.00170553
ENSCJPG00005009094	SREBF2	1	protein_coding	-0.786218	7.32425	0.000326446
ENSCJPG00005009095		1	miRNA	3.33089	-2.62913	0.0478662
ENSCJPG00005009096	CCDC134	1	protein_coding	-2.35338	3.57585	9.80336e-10
ENSCJPG00005009097	MEI1	1	protein_coding	2.45347	6.79271	1.84399e-05
ENSCJPG00005009098	SNU13	1	protein_coding	-1.30384	5.52563	6.01981e-11
ENSCJPG00005009100	DESI1	1	protein_coding	-0.571645	7.72298	0.00244911
ENSCJPG00005009101	PMM1	1	protein_coding	-2.05715	2.45154	2.3999e-08
ENSCJPG00005009102	CSDC2	1	protein_coding	0.921963	1.31447	0.0494052
ENSCJPG00005009103	POLR3H	1	protein_coding	-0.516718	4.72043	0.0319721
ENSCJPG00005009105	PHF5A	1	protein_coding	0.736032	5.8019	0.00025952
ENSCJPG00005009106	TOB2	1	protein_coding	-1.24991	6.30486	1.48345e-10
ENSCJPG00005009108	ZC3H7B	1	protein_coding	-1.00985	6.26426	2.69736e-06
ENSCJPG00005009109	RANGAP1	1	protein_coding	2.73531	8.84076	2.36724e-30
ENSCJPG00005009247		1	protein_coding	2.61069	1.78115	3.60895e-09
ENSCJPG00005009248	L3MBTL2	1	protein_coding	1.40314	6.59918	2.06192e-13
ENSCJPG00005009352	EP300	1	protein_coding	-0.733904	7.3435	0.000102137
ENSCJPG00005009355	RBX1	1	protein_coding	1.79321	6.237	4.10593e-21
ENSCJPG00005009357	XPNPEP3	1	protein_coding	1.13253	6.65031	7.87355e-07
ENSCJPG00005009371	MRTFA	1	protein_coding	-0.994905	7.44321	2.89104e-06
ENSCJPG00005009373	SGSM3	1	protein_coding	-0.91496	5.92394	0.000422135
ENSCJPG00005009384	ADSL	1	protein_coding	-0.717382	5.55142	0.005264
ENSCJPG00005010214	GRAP2	1	protein_coding	3.94531	1.68386	3.51021e-14
ENSCJPG00005010215		1	lncRNA	3.21437	-1.59453	0.00172335
ENSCJPG00005010236	CACNA1I	1	protein_coding	2.45167	3.42553	1.09689e-06
ENSCJPG00005013315	RPS19BP1	1	protein_coding	-0.942127	5.03083	4.40965e-06
ENSCJPG00005013316	ATF4	1	protein_coding	-1.99832	7.23783	2.51032e-39
ENSCJPG00005013317	MIEF1	1	protein_coding	1.40317	6.90583	1.82863e-11
ENSCJPG00005013318		1	protein_coding	1.35719	3.56057	1.35121e-05
ENSCJPG00005013319	MGAT3	1	protein_coding	-2.63639	4.60317	6.93882e-26
ENSCJPG00005013320	TAB1	1	protein_coding	-2.32086	5.55149	7.43616e-34
ENSCJPG00005013322	SYNGR1	1	protein_coding	-0.550887	4.31558	0.0175097
ENSCJPG00005013323	RPL3	1	protein_coding	-1.40126	9.29899	1.3934e-17
ENSCJPG00005013325	PDGFB	1	protein_coding	-1.89188	2.20405	1.59082e-06
ENSCJPG00005013326	CBX7	1	protein_coding	1.94437	5.2752	1.03493e-11
ENSCJPG00005013329	DNAL4	1	protein_coding	0.48167	5.1834	0.0283138
ENSCJPG00005013330		1	protein_coding	0.618407	4.22526	0.0140728
ENSCJPG00005013331	SUN2	1	protein_coding	-1.61561	4.78066	1.85879e-09
ENSCJPG00005013333	JOSD1	1	protein_coding	1.37853	6.04879	3.35634e-13
ENSCJPG00005013334	TOMM22	1	protein_coding	-1.4249	5.03735	3.3913e-11
ENSCJPG00005013335	CBY1	1	protein_coding	3.81984	6.33438	1.20043e-16
ENSCJPG00005013336	DMC1	1	protein_coding	5.60832	5.67585	1.58187e-32
ENSCJPG00005013338	DDX17	1	protein_coding	0.509192	8.02533	0.000366862
ENSCJPG00005013340		1	protein_coding	11.3865	8.17174	0
ENSCJPG00005013343	TMEM184B	1	protein_coding	-2.13259	5.94768	2.00894e-22
ENSCJPG00005013344	MAFF	1	protein_coding	-3.15744	3.12379	2.40289e-12
ENSCJPG00005013345	PLA2G6	1	protein_coding	-1.84437	5.75716	8.56807e-20
ENSCJPG00005013346	BAIAP2L2	1	protein_coding	2.27823	1.60675	0.000309003
ENSCJPG00005013350	SLC16A8	1	protein_coding	4.4534	1.17031	1.17323e-14
ENSCJPG00005013352	PICK1	1	protein_coding	1.05795	6.4989	4.23692e-10
ENSCJPG00005013622	C22orf23	1	protein_coding	5.52337	7.08359	2.44222e-115
ENSCJPG00005013626	MICALL1	1	protein_coding	-0.890073	5.5435	1.53984e-05
ENSCJPG00005013628	EIF3L	1	protein_coding	0.451763	8.7362	0.00561459
ENSCJPG00005013629	ANKRD54	1	protein_coding	-1.44079	3.47037	3.98061e-06
ENSCJPG00005013630		1	protein_coding	1.63234	-0.0730486	0.00448892
ENSCJPG00005013631		1	protein_coding	-2.84481	1.71274	1.60551e-07
ENSCJPG00005013633	GCAT	1	protein_coding	-1.71219	5.00641	4.46485e-10
ENSCJPG00005013636		1	protein_coding	-2.21923	6.19287	6.58254e-34
ENSCJPG00005013637		1	protein_coding	-3.1126	5.58509	1.21643e-50
ENSCJPG00005013638		1	protein_coding	1.5437	2.48001	1.62582e-05
ENSCJPG00005013639		1	protein_coding	2.87373	1.1398	6.70124e-09
ENSCJPG00005013640	LGALS1	1	protein_coding	-4.84169	4.80989	4.51056e-16
ENSCJPG00005013642		1	protein_coding	0.878913	2.49726	0.0310237
ENSCJPG00005013643	GGA1	1	protein_coding	-1.00189	6.28647	6.78503e-08
ENSCJPG00005013644	LGALS2	1	protein_coding	3.03423	1.6093	4.59631e-09
ENSCJPG00005013646	CDC42EP1	1	protein_coding	-3.17535	4.72277	2.36527e-26
ENSCJPG00005013652	CYTH4	1	protein_coding	-1.83435	3.02023	0.000931634
ENSCJPG00005013653	RAC2	1	protein_coding	-2.91917	3.42816	2.73221e-05
ENSCJPG00005013658	TMPRSS6	1	protein_coding	2.87298	0.441486	2.63811e-07
ENSCJPG00005013659	MPST	1	protein_coding	-1.25103	4.9914	1.68188e-05
ENSCJPG00005013660	TST	1	protein_coding	5.65555	9.67103	1.75461e-149
ENSCJPG00005013661		1	lncRNA	4.19303	-1.49369	4.00257e-05
ENSCJPG00005013662		1	protein_coding	-3.0089	-1.81793	0.0143661
ENSCJPG00005013663	NCF4	1	protein_coding	-3.13587	1.03793	1.29374e-06
ENSCJPG00005013667	IFT27	1	protein_coding	3.13551	6.50834	6.06991e-19
ENSCJPG00005013669	EIF3D	1	protein_coding	0.403566	8.54615	0.00428324
ENSCJPG00005013680	TXN2	1	protein_coding	1.30241	7.43119	2.75694e-14
ENSCJPG00005013687	MYH9	1	protein_coding	-0.483416	9.09963	0.0011507
ENSCJPG00005018004	RBFOX2	1	protein_coding	-1.27027	3.71124	1.16293e-05
ENSCJPG00005018171		1	protein_coding	-2.53349	2.62285	1.02778e-11
ENSCJPG00005018172	MB	1	protein_coding	3.14062	-0.427993	0.00057778
ENSCJPG00005018173		1	lncRNA	4.89699	-0.34961	2.70212e-08
ENSCJPG00005018175		1	lncRNA	7.41084	-0.362773	1.72144e-07
ENSCJPG00005018176	MCM5	1	protein_coding	-0.996149	6.34571	2.10752e-07
ENSCJPG00005018177	HMOX1	1	protein_coding	-3.53445	5.25114	1.27264e-16
ENSCJPG00005018178	TOM1	1	protein_coding	-1.49062	5.2724	2.53187e-13
ENSCJPG00005018179	HMGXB4	1	protein_coding	0.573629	5.29352	0.0116943
ENSCJPG00005018180		1	lncRNA	4.24955	-1.45263	1.69784e-05
ENSCJPG00005018181	ISX	1	protein_coding	7.0434	-0.703016	3.52279e-11
ENSCJPG00005018182		1	lncRNA	-5.52783	4.15441	2.86065e-33
ENSCJPG00005018184		1	lncRNA	2.29205	0.90059	1.36249e-05
ENSCJPG00005018185		1	lncRNA	1.019	2.61142	0.0075171
ENSCJPG00005018187	SYN3	1	protein_coding	2.62371	2.97501	0.000157343
ENSCJPG00005018188	TIMP3	1	protein_coding	-1.23831	6.88044	1.15931e-08
ENSCJPG00005018189	FBXO7	1	protein_coding	3.59839	9.29908	9.06606e-130
ENSCJPG00005018192	RTCB	1	protein_coding	0.66143	7.23922	0.000422548
ENSCJPG00005018194	ASCL4	1	protein_coding	5.16703	0.641048	8.59053e-14
ENSCJPG00005018196	PRDM4	1	protein_coding	3.06277	8.45434	1.13846e-76
ENSCJPG00005018198	PWP1	1	protein_coding	-0.840245	5.91414	0.00153927
ENSCJPG00005018274	BTBD11	1	protein_coding	0.98664	3.46665	0.00110207
ENSCJPG00005018275		1	lncRNA	5.15762	-1.98384	0.000294509
ENSCJPG00005018277		1	lncRNA	1.09609	0.829859	0.0402096
ENSCJPG00005018278	MTERF2	1	protein_coding	0.996178	3.5639	0.000733037
ENSCJPG00005018280		1	lncRNA	0.894585	2.89122	0.0214403
ENSCJPG00005018283	RFX4	1	protein_coding	4.60975	1.43995	1.5716e-10
ENSCJPG00005018285	POLR3B	1	protein_coding	-0.772556	6.63467	0.000116058
ENSCJPG00005018287	TCP11L2	1	protein_coding	-2.46471	6.11703	4.6269e-38
ENSCJPG00005018288	CKAP4	1	protein_coding	0.575213	7.10314	0.000964648
ENSCJPG00005018290		1	protein_coding	2.0872	-0.336509	0.00297934
ENSCJPG00005018291		1	lncRNA	-1.68662	1.36764	0.00066494
ENSCJPG00005018293	APPL2	1	protein_coding	-1.26521	5.97505	5.77786e-13
ENSCJPG00005018294	WASHC4	1	protein_coding	-1.01361	6.37116	2.71877e-09
ENSCJPG00005018295	ALDH1L2	1	protein_coding	1.91447	5.31101	3.10562e-12
ENSCJPG00005018296		1	protein_coding	-0.956475	4.55262	5.27255e-05
ENSCJPG00005018297	SLC41A2	1	protein_coding	0.543655	5.67033	0.00440845
ENSCJPG00005018298	CHST11	1	protein_coding	-1.12301	2.97168	0.00225674
ENSCJPG00005018301	TXNRD1	1	protein_coding	0.65464	6.96765	0.000401396
ENSCJPG00005018303	NFYB	1	protein_coding	-0.537875	5.99368	0.00160157
ENSCJPG00005018304	HCFC2	1	protein_coding	-0.903686	5.58711	1.99999e-07
ENSCJPG00005018305	GLT8D2	1	protein_coding	3.20041	4.7122	1.38496e-30
ENSCJPG00005018306	TDG	1	protein_coding	-0.477353	5.6612	0.0118964
ENSCJPG00005018307		1	protein_coding	1.20992	0.132458	0.0160503
ENSCJPG00005018309		1	protein_coding	-1.2655	4.50871	0.016187
ENSCJPG00005018310	CALD1	1	protein_coding	-3.7172	7.00505	3.57054e-39
ENSCJPG00005018353	BPGM	1	protein_coding	-0.705676	6.41577	0.00111461
ENSCJPG00005018354		1	protein_coding	-1.32553	3.85262	0.000232193
ENSCJPG00005018356		1	protein_coding	-0.994457	2.59396	0.0340017
ENSCJPG00005018357		1	lncRNA	-1.09001	0.730142	0.0210385
ENSCJPG00005018358		1	protein_coding	-1.53491	6.1146	2.3801e-15
ENSCJPG00005018360		1	protein_coding	-1.37178	8.01164	2.85331e-13
ENSCJPG00005018361		1	protein_coding	-1.79988	3.95923	0.00324556
ENSCJPG00005018362		1	protein_coding	1.50115	4.68942	1.62866e-08
ENSCJPG00005018363		1	protein_coding	8.38779	8.71033	2.09168e-118
ENSCJPG00005018364	PEX26	1	protein_coding	0.987015	4.81513	0.00434797
ENSCJPG00005018365		1	lncRNA	1.76756	-0.717586	0.00991169
ENSCJPG00005018755		1	protein_coding	-1.95469	5.9304	1.53056e-22
ENSCJPG00005018762		1	protein_coding	-1.40816	5.97521	5.29855e-09
ENSCJPG00005018763	CECR2	1	protein_coding	-0.673761	4.80367	0.0100629
ENSCJPG00005018765	ADA2	1	protein_coding	-2.04579	3.49214	1.13972e-10
ENSCJPG00005018766	HDHD5	1	protein_coding	0.784664	4.76645	0.0151189
ENSCJPG00005018767	TMEM121B	1	protein_coding	3.08102	-0.776757	6.97525e-05
ENSCJPG00005018769	CACNA1C	1	protein_coding	0.564327	5.53816	0.00896685
ENSCJPG00005019403	DCP1B	1	protein_coding	2.23926	6.34397	2.18616e-26
ENSCJPG00005019408	CACNA2D4	1	protein_coding	2.29446	2.36223	1.37063e-07
ENSCJPG00005019487	FBXL14	1	protein_coding	2.48919	5.89746	3.49084e-27
ENSCJPG00005019488		1	lncRNA	5.14682	-1.98601	0.00027649
ENSCJPG00005019492	ERC1	1	protein_coding	-1.36825	5.94544	8.91574e-07
ENSCJPG00005019704	WNK1	1	protein_coding	1.97734	10.1261	5.54042e-38
ENSCJPG00005019900	NINJ2	1	protein_coding	1.47951	1.17016	0.0189083
ENSCJPG00005019902	B4GALNT3	1	protein_coding	1.03769	3.26376	0.00592413
ENSCJPG00005019903	CCDC77	1	protein_coding	2.62926	6.33894	2.3825e-13
ENSCJPG00005019923	KDM5A	1	protein_coding	0.954607	8.3658	4.51407e-12
ENSCJPG00005020195	SLC6A12	1	protein_coding	5.44116	0.542604	3.54158e-11
ENSCJPG00005020199		1	protein_coding	6.50459	0.366787	7.27114e-14
ENSCJPG00005020204	IQSEC3	1	protein_coding	5.73012	3.23845	5.27581e-17
ENSCJPG00005020215		1	protein_coding	2.51678	2.89442	6.62055e-05
ENSCJPG00005020217		1	lncRNA	4.30089	-0.360107	0.000376342
ENSCJPG00005020218	IPO8	1	protein_coding	1.73846	7.88052	1.96493e-28
ENSCJPG00005020223	CAPRIN2	1	protein_coding	-0.429594	9.17237	0.00667318
ENSCJPG00005020225	SINHCAF	1	protein_coding	-3.4837	4.23568	2.64239e-28
ENSCJPG00005020228		1	protein_coding	-1.37261	4.16667	4.96347e-07
ENSCJPG00005020229	AMN1	1	protein_coding	3.10823	6.0087	7.32089e-13
ENSCJPG00005020232		1	protein_coding	-0.834652	7.48688	1.27979e-05
ENSCJPG00005020234	BICD1	1	protein_coding	1.76988	3.16568	1.28478e-08
ENSCJPG00005020235	FGD4	1	protein_coding	2.33239	6.39174	3.8381e-33
ENSCJPG00005020236	DNM1L	1	protein_coding	3.5209	9.22923	4.72176e-133
ENSCJPG00005020239	PKP2	1	protein_coding	-3.0917	6.30488	6.2248e-09
ENSCJPG00005020246	STMP1	1	protein_coding	2.70969	7.81029	4.22569e-43
ENSCJPG00005020247	SLC13A4	1	protein_coding	1.82459	1.54272	0.00330793
ENSCJPG00005020248	FAM180A	1	protein_coding	-1.34516	0.662472	0.0203763
ENSCJPG00005020250		1	lncRNA	-4.18987	-2.29515	0.0201666
ENSCJPG00005020253		1	lncRNA	-2.50474	2.39962	0.000213349
ENSCJPG00005020254	PTN	1	protein_coding	-1.51738	3.1893	0.0441968
ENSCJPG00005020258	DGKI	1	protein_coding	-1.59371	3.14166	5.73437e-05
ENSCJPG00005020261	CREB3L2	1	protein_coding	-1.50758	5.56742	7.8681e-12
ENSCJPG00005020262	SSBP1	1	protein_coding	-2.31097	5.16309	7.88838e-25
ENSCJPG00005020263	WEE2	1	protein_coding	-4.61181	6.48384	9.53386e-93
ENSCJPG00005020264	DENND11	1	protein_coding	-2.82165	3.93446	2.46923e-19
ENSCJPG00005020266	AGK	1	protein_coding	-1.28693	4.93645	1.1657e-07
ENSCJPG00005020268		1	lncRNA	2.27859	1.61741	8.28085e-08
ENSCJPG00005020271	TMEM178B	1	protein_coding	2.5433	2.35699	3.16767e-10
ENSCJPG00005020274	MRPS33	1	protein_coding	0.576247	5.54435	0.00323396
ENSCJPG00005020278	BRAF	1	protein_coding	1.68357	6.15563	7.69376e-22
ENSCJPG00005020280	NDUFB2	1	protein_coding	1.58311	6.19997	1.87481e-18
ENSCJPG00005020281		1	protein_coding	4.78163	4.27806	2.92635e-44
ENSCJPG00005020283	DENND2A	1	protein_coding	0.775046	5.93062	4.38859e-05
ENSCJPG00005020284		1	protein_coding	-0.734472	6.25741	7.42531e-05
ENSCJPG00005020285	RAB19	1	protein_coding	-1.32513	3.30155	0.000124097
ENSCJPG00005020286		1	protein_coding	-2.15284	3.82785	9.87001e-15
ENSCJPG00005020290	AKR1D1	1	protein_coding	-5.14324	7.31036	1.57259e-69
ENSCJPG00005020291		1	lncRNA	5.99129	-1.49032	2.14824e-06
ENSCJPG00005020292	TRIM24	1	protein_coding	0.595216	6.77662	0.0272777
ENSCJPG00005020293	SVOPL	1	protein_coding	-1.48192	1.52857	0.0187157
ENSCJPG00005020294	ATP6V0A4	1	protein_coding	5.2349	2.48368	2.78628e-14
ENSCJPG00005020295	KIAA1549	1	protein_coding	0.989978	5.66145	6.01068e-08
ENSCJPG00005020296	HIPK2	1	protein_coding	2.0306	7.80624	1.23715e-33
ENSCJPG00005020297		1	protein_coding	-2.88015	3.11816	1.20005e-11
ENSCJPG00005020298	PARP12	1	protein_coding	3.15314	8.87494	9.26844e-43
ENSCJPG00005020301	MYBPC1	1	protein_coding	4.67411	0.919577	1.09506e-12
ENSCJPG00005020339	CHPT1	1	protein_coding	0.543131	6.18611	0.00178775
ENSCJPG00005020340		1	protein_coding	4.7286	4.87521	9.23862e-56
ENSCJPG00005020341	GNPTAB	1	protein_coding	-0.983393	7.01338	5.74108e-07
ENSCJPG00005020344	DRAM1	1	protein_coding	0.762956	3.80601	0.0281809
ENSCJPG00005020347	WASHC3	1	protein_coding	-1.67067	5.70839	2.19367e-10
ENSCJPG00005020349	PARPBP	1	protein_coding	1.36176	3.98899	0.000651323
ENSCJPG00005020352	IGF1	1	protein_coding	-2.6909	0.395107	2.46929e-06
ENSCJPG00005020354		1	protein_coding	5.4376	1.4945	8.48159e-09
ENSCJPG00005020356	PAH	1	protein_coding	2.65286	-0.635333	0.0120661
ENSCJPG00005020360		1	lncRNA	4.51158	-2.27258	0.00617867
ENSCJPG00005020362		1	lncRNA	6.63518	-1.03907	5.74133e-07
ENSCJPG00005000083	STAB2	1	protein_coding	1.28127	3.14963	0.00687894
ENSCJPG00005002898	EPS8	1	protein_coding	-3.50903	5.21733	2.20719e-50
ENSCJPG00005002917	STRAP	1	protein_coding	-1.08091	6.82948	1.25555e-11
ENSCJPG00005002928	SLC15A5	1	protein_coding	-7.08939	5.52647	2.62533e-101
ENSCJPG00005002954	RERGL	1	protein_coding	-4.33802	3.49051	4.58031e-30
ENSCJPG00005002976	PLCZ1	1	protein_coding	11.2847	9.53717	0
ENSCJPG00005003009	CAPZA3	1	protein_coding	11.0332	7.40011	1.74139e-181
ENSCJPG00005003025	PLEKHA5	1	protein_coding	3.23894	7.38598	1.07455e-43
ENSCJPG00005003063		1	lncRNA	5.06178	-2.04576	0.00138034
ENSCJPG00005003064		1	lncRNA	-2.26201	0.340697	0.0102142
ENSCJPG00005003066		1	lncRNA	5.75579	-1.63946	3.46776e-06
ENSCJPG00005003071	PDE3A	1	protein_coding	-3.13262	4.35494	1.24074e-21
ENSCJPG00005003077	SLCO1C1	1	protein_coding	2.51709	-1.1785	0.000817257
ENSCJPG00005003090		1	protein_coding	4.44288	0.0192834	5.33396e-09
ENSCJPG00005003097		1	protein_coding	4.07726	3.50949	2.30094e-25
ENSCJPG00005003106	SLCO1A2	1	protein_coding	-0.995075	3.78919	0.0466077
ENSCJPG00005003124	RECQL	1	protein_coding	-0.841675	4.96618	0.000164553
ENSCJPG00005003144	BCAT1	1	protein_coding	2.16937	6.18685	4.58281e-11
ENSCJPG00005003158	SOX5	1	protein_coding	1.73161	3.94782	7.706e-09
ENSCJPG00005003178		1	lncRNA	10.3175	2.37489	2.83929e-30
ENSCJPG00005003179		1	lncRNA	10.8393	2.89397	1.1116e-31
ENSCJPG00005003183		1	lncRNA	4.6436	-2.20419	0.00293774
ENSCJPG00005003187	ETNK1	1	protein_coding	1.19708	6.66556	4.94819e-10
ENSCJPG00005003196	C2CD5	1	protein_coding	1.27357	7.28849	1.46263e-13
ENSCJPG00005003209	ST8SIA1	1	protein_coding	1.18506	3.45298	0.000864042
ENSCJPG00005003211		1	protein_coding	1.51138	1.20274	0.0397472
ENSCJPG00005003213		1	lncRNA	2.12374	-1.26392	0.00809704
ENSCJPG00005003216	C3AR1	1	protein_coding	-3.40443	2.70402	5.35654e-10
ENSCJPG00005003219		1	protein_coding	2.01508	-0.429211	0.0108157
ENSCJPG00005003226	ABCC9	1	protein_coding	-1.56426	5.40112	1.01748e-07
ENSCJPG00005003236	KCNJ8	1	protein_coding	-2.94603	4.53601	1.19713e-31
ENSCJPG00005003238		1	protein_coding	3.8077	12.3081	1.24514e-90
ENSCJPG00005003244	GYS2	1	protein_coding	2.15287	1.33325	0.00686992
ENSCJPG00005003246	SPX	1	protein_coding	9.93559	1.99165	2.57514e-29
ENSCJPG00005003254		1	protein_coding	-0.654197	7.8204	1.96606e-05
ENSCJPG00005003259	CASC1	1	protein_coding	4.04151	6.43776	7.92259e-25
ENSCJPG00005003264	ETFRF1	1	protein_coding	2.75638	3.71851	7.91514e-17
ENSCJPG00005003266	KRAS	1	protein_coding	-0.894355	5.41829	2.91061e-05
ENSCJPG00005003270		1	lncRNA	2.8279	-2.19718	0.0381586
ENSCJPG00005003272		1	lncRNA	2.14863	-1.61457	0.0290356
ENSCJPG00005003275	RASSF8	1	protein_coding	3.48361	7.23588	3.54006e-87
ENSCJPG00005003277	BHLHE41	1	protein_coding	-4.20104	1.80987	3.60003e-14
ENSCJPG00005003282	SSPN	1	protein_coding	-4.32358	3.3212	5.35824e-18
ENSCJPG00005003284		1	lncRNA	3.77433	-2.5249	0.0216815
ENSCJPG00005003455	ITPR2	1	protein_coding	0.532093	5.00048	0.0139318
ENSCJPG00005014196		1	protein_coding	4.37033	1.15187	6.27288e-11
ENSCJPG00005014197	INTS13	1	protein_coding	1.04157	8.47796	1.22752e-07
ENSCJPG00005014198	FGFR1OP2	1	protein_coding	1.07256	7.35121	1.71446e-06
ENSCJPG00005014199	TM7SF3	1	protein_coding	-1.53501	6.2469	5.41613e-18
ENSCJPG00005014200	MED21	1	protein_coding	-1.61974	4.92543	6.76685e-12
ENSCJPG00005014202		1	lncRNA	3.5628	0.897199	2.08669e-07
ENSCJPG00005014204	ARNTL2	1	protein_coding	-1.14137	4.90605	9.39005e-06
ENSCJPG00005014207	PPFIBP1	1	protein_coding	-2.39923	7.36447	1.04843e-45
ENSCJPG00005015559	CYB5R3	1	protein_coding	-1.92966	5.82981	3.81248e-19
ENSCJPG00005015560	A4GALT	1	protein_coding	2.24498	2.96887	4.91479e-08
ENSCJPG00005015561		1	protein_coding	1.11902	7.0124	6.01509e-07
ENSCJPG00005015562		1	protein_coding	1.07083	3.53744	0.00138514
ENSCJPG00005015563	PACSIN2	1	protein_coding	0.903508	6.3265	1.00608e-06
ENSCJPG00005015596	TTLL1	1	protein_coding	2.04851	4.32228	7.13634e-16
ENSCJPG00005015598	MCAT	1	protein_coding	2.01201	6.18	1.11261e-27
ENSCJPG00005015614	TSPO	1	protein_coding	1.31419	4.7007	4.47601e-05
ENSCJPG00005015615	TTLL12	1	protein_coding	-1.52617	7.37978	8.29947e-19
ENSCJPG00005015651	SCUBE1	1	protein_coding	-1.21611	2.38726	0.00186977
ENSCJPG00005015932		1	protein_coding	1.44046	1.47493	0.000826453
ENSCJPG00005015933		1	protein_coding	1.22788	3.57859	0.000266732
ENSCJPG00005015934		1	protein_coding	8.51854	5.85299	1.11898e-158
ENSCJPG00005015946	SAMM50	1	protein_coding	-0.795689	6.64936	1.39927e-05
ENSCJPG00005016127		1	protein_coding	7.40355	1.96084	7.78131e-25
ENSCJPG00005016150	PRR5	1	protein_coding	-2.89489	3.96046	6.1015e-19
ENSCJPG00005016151		1	protein_coding	6.40559	1.85221	1.89745e-18
ENSCJPG00005016159		1	protein_coding	-5.73671	3.73821	2.95639e-40
ENSCJPG00005016161		1	lncRNA	-2.02382	-0.697485	0.00681885
ENSCJPG00005016166	NUP50	1	protein_coding	3.54603	9.88449	2.86198e-127
ENSCJPG00005016167	KIAA0930	1	protein_coding	-1.61686	6.42251	1.65696e-21
ENSCJPG00005016176	SMC1B	1	protein_coding	4.53914	7.15358	3.67724e-61
ENSCJPG00005016177	RIBC2	1	protein_coding	6.93122	7.39515	7.74742e-154
ENSCJPG00005016178	FBLN1	1	protein_coding	-2.91547	6.70629	5.73308e-18
ENSCJPG00005016179		1	lncRNA	3.5702	-0.660342	6.6788e-07
ENSCJPG00005016182	WNT7B	1	protein_coding	4.17762	-1.49848	2.50668e-05
ENSCJPG00005016184		1	lncRNA	5.68237	0.807802	1.80806e-16
ENSCJPG00005016186	PPARA	1	protein_coding	2.35754	4.56127	6.0821e-15
ENSCJPG00005016187	CDPF1	1	protein_coding	-1.21888	2.52932	0.00247289
ENSCJPG00005016188	PKDREJ	1	protein_coding	6.02329	8.64947	1.00731e-159
ENSCJPG00005016189		1	protein_coding	-0.920446	5.69411	7.13275e-07
ENSCJPG00005016190		1	protein_coding	-1.75437	3.42776	3.91643e-05
ENSCJPG00005016196		1	lncRNA	4.26655	-1.45142	0.000258982
ENSCJPG00005016198	LRP6	1	protein_coding	-1.21915	4.99016	2.04952e-08
ENSCJPG00005016201	BORCS5	1	protein_coding	-1.60432	4.43678	4.74472e-12
ENSCJPG00005016202	DUSP16	1	protein_coding	-1.2778	5.2847	3.23484e-07
ENSCJPG00005016203	CREBL2	1	protein_coding	-1.72783	4.50894	3.19412e-13
ENSCJPG00005016204	GPR19	1	protein_coding	4.97256	0.76577	1.54514e-14
ENSCJPG00005016205		1	lncRNA	5.36028	-1.86672	7.12167e-05
ENSCJPG00005016206		1	protein_coding	3.00939	3.78999	1.7387e-23
ENSCJPG00005016207	CDKN1B	1	protein_coding	-1.89651	6.42537	4.05063e-31
ENSCJPG00005016208		1	lncRNA	1.76298	1.78255	0.0052743
ENSCJPG00005016209		1	lncRNA	5.16352	-1.9821	0.000235657
ENSCJPG00005016212	MRPS35	1	protein_coding	-1.33321	5.55709	9.6068e-11
ENSCJPG00005016213	MANSC4	1	protein_coding	-3.95978	2.84091	5.38054e-13
ENSCJPG00005016214	KLHL42	1	protein_coding	-1.26957	3.86414	5.39436e-06
ENSCJPG00005016218	PTHLH	1	protein_coding	-1.30648	2.79311	0.0164044
ENSCJPG00005016220	FAR2	1	protein_coding	-3.61889	3.00501	1.81999e-18
ENSCJPG00005016221	RAD51AP1	1	protein_coding	-0.80662	5.40877	4.3217e-05
ENSCJPG00005016224		1	protein_coding	1.8398	5.74389	8.76375e-13
ENSCJPG00005016225		1	lncRNA	-2.45167	5.13779	1.53503e-23
ENSCJPG00005016226		1	protein_coding	-3.93894	5.17374	5.46982e-54
ENSCJPG00005016228		1	lncRNA	6.75031	-0.924898	9.3058e-08
ENSCJPG00005016229	NDUFA9	1	protein_coding	-1.22822	6.28641	1.34886e-14
ENSCJPG00005016230		1	lncRNA	7.45554	1.2567	4.43882e-06
ENSCJPG00005016232		1	lncRNA	3.39323	-1.41989	0.00181201
ENSCJPG00005016243	KCNA1	1	protein_coding	3.03969	-0.327678	7.10713e-06
ENSCJPG00005016264	NTF3	1	protein_coding	-3.23118	0.939983	8.14653e-09
ENSCJPG00005016265		1	lncRNA	6.4784	-1.15167	1.10355e-06
ENSCJPG00005016266	ANO2	1	protein_coding	7.10945	3.80303	1.01584e-58
ENSCJPG00005016468	VWF	1	protein_coding	-2.34692	6.78178	4.47799e-20
ENSCJPG00005016609	CD9	1	protein_coding	-5.75027	5.92767	5.14922e-92
ENSCJPG00005016615	PRMT8	1	protein_coding	2.40123	4.44033	2.20012e-21
ENSCJPG00005016616	PARP11	1	protein_coding	3.1793	7.68206	2.12071e-83
ENSCJPG00005016617	TSPAN9	1	protein_coding	-1.68459	3.53239	4.93786e-07
ENSCJPG00005016618	TEAD4	1	protein_coding	-1.92516	6.04845	1.40101e-17
ENSCJPG00005016619	TULP3	1	protein_coding	-0.507726	6.09424	0.00835255
ENSCJPG00005016622	FOXM1	1	protein_coding	2.47469	7.29078	7.25106e-30
ENSCJPG00005016633	ITFG2	1	protein_coding	-0.760289	5.04419	0.000206751
ENSCJPG00005016645	NECAP1	1	protein_coding	-1.24604	4.76164	5.89931e-06
ENSCJPG00005016679	FOXJ2	1	protein_coding	-1.74736	5.41642	6.73729e-20
ENSCJPG00005016680		1	protein_coding	3.16735	10.4295	1.49124e-107
ENSCJPG00005016681		1	protein_coding	3.62519	-0.651064	2.16973e-06
ENSCJPG00005016682		1	protein_coding	-7.69004	5.58555	1.74684e-109
ENSCJPG00005016683	AICDA	1	protein_coding	2.36207	-2.0015	0.0283942
ENSCJPG00005016684	MFAP5	1	protein_coding	-2.30028	4.59672	1.72618e-08
ENSCJPG00005016686		1	protein_coding	-0.967637	5.12232	0.000405612
ENSCJPG00005016687		1	protein_coding	2.05583	3.65436	0.000517972
ENSCJPG00005016689	PHC1	1	protein_coding	2.15621	6.69723	1.04624e-42
ENSCJPG00005016690	M6PR	1	protein_coding	-2.08407	6.50297	1.08934e-27
ENSCJPG00005016692		1	protein_coding	4.90622	2.02895	3.86338e-16
ENSCJPG00005016702		1	protein_coding	1.7394	3.74093	1.85485e-05
ENSCJPG00005016703	MAN1A2	1	protein_coding	2.37292	7.53103	5.34003e-57
ENSCJPG00005016704	CD86	1	protein_coding	1.4641	1.57091	0.00109451
ENSCJPG00005016706	CSTB	1	protein_coding	-1.74017	5.16801	2.68645e-11
ENSCJPG00005016707	CCDC58	1	protein_coding	-2.61797	4.93932	8.19394e-24
ENSCJPG00005016708	FAM162A	1	protein_coding	-1.02148	5.75825	0.00104502
ENSCJPG00005016711	FBXO40	1	protein_coding	3.29744	1.92161	1.93633e-07
ENSCJPG00005016712	TAPBPL	1	protein_coding	-1.69233	1.21719	0.00107687
ENSCJPG00005016713	SCNN1A	1	protein_coding	0.967133	2.15372	0.0321244
ENSCJPG00005016715	MRPL51	1	protein_coding	2.87235	6.3647	4.19655e-55
ENSCJPG00005016716	NCAPD2	1	protein_coding	1.06835	7.26417	2.59407e-09
ENSCJPG00005016718		1	protein_coding	3.49868	-0.111292	3.92287e-08
ENSCJPG00005016719	GAPDH	1	protein_coding	0.785708	11.5346	4.26665e-07
ENSCJPG00005016726		1	protein_coding	-0.843254	9.42159	6.05337e-10
ENSCJPG00005016729	ACRBP	1	protein_coding	10.2636	7.37621	3.21935e-174
ENSCJPG00005016731	ZNF384	1	protein_coding	1.0661	5.53797	5.17344e-06
ENSCJPG00005016732	PIANP	1	protein_coding	2.94651	3.25452	3.96817e-13
ENSCJPG00005016746	COPS7A	1	protein_coding	-1.5297	7.00351	3.20646e-22
ENSCJPG00005016747	MLF2	1	protein_coding	-0.673891	6.52602	0.00140222
ENSCJPG00005016748		1	lncRNA	-3.78772	4.18599	1.25956e-39
ENSCJPG00005016749		1	protein_coding	-3.78626	7.5778	2.56038e-46
ENSCJPG00005016751		1	protein_coding	2.66372	1.17994	9.98411e-06
ENSCJPG00005016756	TPI1	1	protein_coding	1.01798	8.77703	8.34805e-06
ENSCJPG00005016757	LRRC23	1	protein_coding	5.02438	5.84349	6.91312e-66
ENSCJPG00005016758	ENO2	1	protein_coding	2.94086	6.11914	8.66597e-23
ENSCJPG00005016759	ATN1	1	protein_coding	-1.26837	4.81976	9.02349e-08
ENSCJPG00005016760	PHB2	1	protein_coding	1.41742	8.00254	1.38151e-21
ENSCJPG00005016761	C12orf57	1	protein_coding	-0.914399	4.13273	0.00105545
ENSCJPG00005016762	PTPN6	1	protein_coding	-1.77266	4.379	2.22377e-07
ENSCJPG00005016763		1	protein_coding	-1.2861	1.36613	0.00554621
ENSCJPG00005016764	LPCAT3	1	protein_coding	2.76506	7.52613	7.88166e-49
ENSCJPG00005016765	C1S	1	protein_coding	-1.90342	5.96952	6.42708e-09
ENSCJPG00005016766	C1R	1	protein_coding	-2.11058	4.74278	4.06936e-08
ENSCJPG00005016767	RBP5	1	protein_coding	-1.00054	2.7061	0.00314863
ENSCJPG00005016769		1	protein_coding	2.89606	3.69532	0.000385724
ENSCJPG00005016770	PEX5	1	protein_coding	-0.629111	5.69488	0.0113473
ENSCJPG00005016898		1	protein_coding	4.97433	-2.06051	0.000635633
ENSCJPG00005016957	EPHA1	1	protein_coding	0.607233	4.0743	0.0193216
ENSCJPG00005016958	ZYX	1	protein_coding	-1.75491	6.53017	6.01817e-15
ENSCJPG00005016959	FAM131B	1	protein_coding	-1.36944	3.6011	0.00148579
ENSCJPG00005016966	CASP2	1	protein_coding	0.78534	5.7382	0.000131307
ENSCJPG00005016969		1	protein_coding	1.21708	-0.0743228	0.0483167
ENSCJPG00005016973		1	protein_coding	1.17931	3.98557	3.43511e-06
ENSCJPG00005016985	GSTK1	1	protein_coding	-1.41885	5.3455	1.67771e-11
ENSCJPG00005016987		1	protein_coding	2.90664	0.843421	1.77747e-05
ENSCJPG00005016994		1	protein_coding	5.41149	-1.85504	0.000144656
ENSCJPG00005017005		1	protein_coding	3.61578	3.93097	4.96915e-07
ENSCJPG00005017009	TRPV6	1	protein_coding	3.08054	0.928249	3.12519e-05
ENSCJPG00005017017		1	protein_coding	1.51175	0.423352	0.0487372
ENSCJPG00005017035		1	protein_coding	2.89018	0.446228	4.89717e-06
ENSCJPG00005017132		1	protein_coding	4.35622	-0.34518	1.3932e-07
ENSCJPG00005017134		1	protein_coding	4.49536	0.312159	1.35942e-10
ENSCJPG00005017137		1	protein_coding	3.72257	-2.53207	0.023273
ENSCJPG00005017139		1	protein_coding	3.73555	-2.53024	0.0228427
ENSCJPG00005017140		1	lncRNA	5.58935	-0.411577	7.31111e-10
ENSCJPG00005017143	YBX3	1	protein_coding	-2.13627	8.1384	6.72625e-18
ENSCJPG00005017145	SYCE3	1	protein_coding	5.50089	4.11819	7.15641e-61
ENSCJPG00005017146	STYK1	1	protein_coding	-0.549179	5.25114	0.020488
ENSCJPG00005017148	GABARAPL1	1	protein_coding	-0.928066	4.57159	0.000274113
ENSCJPG00005017149	TMEM52B	1	protein_coding	6.70536	-0.976256	4.04459e-08
ENSCJPG00005017150		1	protein_coding	7.64176	3.98208	7.59439e-50
ENSCJPG00005017151		1	protein_coding	-2.8833	7.04975	3.72297e-34
ENSCJPG00005017152	HAO2	1	protein_coding	-5.47542	3.29678	1.39899e-18
ENSCJPG00005017156		1	lncRNA	3.34926	-2.62673	0.0468836
ENSCJPG00005017157		1	lncRNA	6.50091	-1.14414	3.64798e-07
ENSCJPG00005017160	TBX15	1	protein_coding	3.34827	-0.553346	9.67296e-06
ENSCJPG00005017163	SPAG17	1	protein_coding	6.0116	8.22677	2.21313e-88
ENSCJPG00005017167	WDR3	1	protein_coding	-1.29314	5.90472	9.77326e-13
ENSCJPG00005017169	GDAP2	1	protein_coding	-2.0884	6.68696	3.36301e-23
ENSCJPG00005017171	TENT5C	1	protein_coding	-4.41553	6.11353	2.22898e-94
ENSCJPG00005017172		1	protein_coding	5.84287	-1.58689	4.23475e-06
ENSCJPG00005017176	DUSP12	1	protein_coding	-1.77522	3.84672	7.79124e-08
ENSCJPG00005017201	NAA50	1	protein_coding	-0.647719	8.76508	0.000142105
ENSCJPG00005017202	USF3	1	protein_coding	1.18347	6.0155	2.22547e-10
ENSCJPG00005017204	SIDT1	1	protein_coding	-0.846962	6.97808	2.27555e-06
ENSCJPG00005017208	TRIM45	1	protein_coding	0.621049	5.26614	0.0189236
ENSCJPG00005017298	POLQ	1	protein_coding	2.85918	6.34249	1.9593e-25
ENSCJPG00005017354	GTF2E1	1	protein_coding	-1.1552	5.3801	9.60082e-08
ENSCJPG00005017356	HGD	1	protein_coding	6.93816	2.65937	1.74928e-29
ENSCJPG00005017362	FSTL1	1	protein_coding	-2.42339	7.87346	1.40056e-54
ENSCJPG00005017363	LRRC58	1	protein_coding	-0.894653	4.36758	0.000256001
ENSCJPG00005017364		1	lncRNA	4.88609	0.711335	1.28678e-14
ENSCJPG00005017365	GPR156	1	protein_coding	4.37355	5.73543	4.4792e-55
ENSCJPG00005017366	GSK3B	1	protein_coding	2.43697	7.20491	3.59272e-43
ENSCJPG00005017367		1	protein_coding	5.86944	7.49307	6.87335e-41
ENSCJPG00005017374	ATP1A1	1	protein_coding	0.524452	9.54821	0.000105848
ENSCJPG00005017381		1	lncRNA	3.65015	-1.8091	0.000886586
ENSCJPG00005017382	MAB21L3	1	protein_coding	3.48363	3.13577	3.75573e-07
ENSCJPG00005017383	SLC22A15	1	protein_coding	-1.90234	3.42664	2.26581e-07
ENSCJPG00005017386	CASQ2	1	protein_coding	4.43039	5.59834	7.96797e-37
ENSCJPG00005017397	CHD1L	1	protein_coding	-1.71623	6.46398	2.38194e-10
ENSCJPG00005017400	TMEM39A	1	protein_coding	-1.61724	6.09359	1.30729e-16
ENSCJPG00005017401	B4GALT4	1	protein_coding	-1.97109	5.60866	1.04973e-13
ENSCJPG00005017403		1	protein_coding	0.636088	5.66042	0.00487374
ENSCJPG00005017405		1	protein_coding	1.46329	1.9315	0.0271907
ENSCJPG00005017407	ARHGAP31	1	protein_coding	-2.20615	4.63105	3.32068e-17
ENSCJPG00005017409	IGSF11	1	protein_coding	-1.65749	4.87475	2.22657e-10
ENSCJPG00005017410		1	lncRNA	5.03898	1.30249	2.47991e-15
ENSCJPG00005017411		1	lncRNA	4.24943	-1.45456	6.68283e-05
ENSCJPG00005017412		1	lncRNA	5.96269	1.03566	1.02326e-15
ENSCJPG00005017413		1	lncRNA	5.0589	-0.211941	6.59449e-11
ENSCJPG00005017416		1	lncRNA	-2.4046	-0.288751	0.00629312
ENSCJPG00005017417		1	lncRNA	1.63324	3.06448	3.26574e-05
ENSCJPG00005017418		1	lncRNA	1.92032	-1.03375	0.00791495
ENSCJPG00005017420	LSAMP	1	protein_coding	1.86466	4.71441	0.000216686
ENSCJPG00005017422	GAP43	1	protein_coding	1.20757	-0.00300622	0.0396531
ENSCJPG00005017425		1	lncRNA	7.51739	-0.28581	6.33634e-10
ENSCJPG00005017426		1	lncRNA	7.30061	-0.490531	7.09032e-12
ENSCJPG00005017427		1	lncRNA	1.43173	2.20526	0.00247998
ENSCJPG00005017428	ZBTB20	1	protein_coding	1.84514	1.61556	1.77494e-05
ENSCJPG00005017429	DRD3	1	protein_coding	1.99935	2.60089	1.04703e-05
ENSCJPG00005017431	QTRT2	1	protein_coding	-0.774303	4.44941	0.00280046
ENSCJPG00005017432	CCDC191	1	protein_coding	2.52506	5.58246	1.62361e-16
ENSCJPG00005017435	GRAMD1C	1	protein_coding	0.860691	7.96856	5.22169e-08
ENSCJPG00005017436		1	protein_coding	5.23091	2.96694	2.43901e-33
ENSCJPG00005017437		1	protein_coding	1.80397	0.493854	0.00246922
ENSCJPG00005017438	CLDND1	1	protein_coding	-2.22008	4.89834	1.91168e-24
ENSCJPG00005017439	GPR15	1	protein_coding	1.49897	1.66665	0.0101561
ENSCJPG00005017442	ILDR1	1	protein_coding	1.9419	3.23324	4.87662e-10
ENSCJPG00005017443	CFAP44	1	protein_coding	7.26649	7.8749	8.56926e-173
ENSCJPG00005017449	BOC	1	protein_coding	-1.86316	6.05695	1.079e-26
ENSCJPG00005017459		1	protein_coding	-4.08477	3.48568	4.55291e-26
ENSCJPG00005017460		1	protein_coding	-1.78066	0.435175	0.000611833
ENSCJPG00005017461		1	protein_coding	-1.94459	4.3284	7.94223e-15
ENSCJPG00005017462	TAF13	1	protein_coding	-0.535927	5.18622	0.0138329
ENSCJPG00005017463	GTPBP8	1	protein_coding	0.705824	5.17869	0.0015655
ENSCJPG00005017464		1	protein_coding	2.10745	2.71249	0.00042464
ENSCJPG00005017465		1	protein_coding	2.7728	0.877883	0.000297724
ENSCJPG00005017467		1	protein_coding	-4.08988	6.15923	1.83229e-19
ENSCJPG00005017468	SLC35A5	1	protein_coding	2.46371	6.37481	3.40097e-40
ENSCJPG00005017471	F5	1	protein_coding	-1.4205	6.38978	5.28529e-12
ENSCJPG00005017472	SLC19A2	1	protein_coding	-3.83796	4.89835	7.60369e-48
ENSCJPG00005017473	CCDC181	1	protein_coding	6.19602	8.24699	1.68464e-197
ENSCJPG00005017474	BLZF1	1	protein_coding	0.781803	7.07675	7.92367e-08
ENSCJPG00005017475	NME7	1	protein_coding	1.4593	6.74706	1.62726e-07
ENSCJPG00005017476	ATP1B1	1	protein_coding	-0.883892	6.89597	3.02199e-07
ENSCJPG00005017477	DPT	1	protein_coding	-6.47489	4.899	7.12728e-44
ENSCJPG00005017480	TIPRL	1	protein_coding	-1.03125	5.82947	5.35429e-09
ENSCJPG00005017482		1	protein_coding	1.24349	6.52659	6.76915e-08
ENSCJPG00005017483		1	protein_coding	-2.52621	5.17539	1.30499e-24
ENSCJPG00005017484	ST3GAL6	1	protein_coding	1.21166	6.01947	4.7396e-11
ENSCJPG00005017486		1	lncRNA	6.96804	2.043	7.38382e-23
ENSCJPG00005017487	DCBLD2	1	protein_coding	-0.850377	6.64075	4.6039e-07
ENSCJPG00005017489	CMSS1	1	protein_coding	-1.30558	4.10093	9.99678e-06
ENSCJPG00005017490	FILIP1L	1	protein_coding	-3.78176	6.20677	1.11723e-73
ENSCJPG00005017492	NIT2	1	protein_coding	-0.928159	4.18481	0.00793131
ENSCJPG00005017590	TOMM70	1	protein_coding	1.97871	7.1519	5.33479e-38
ENSCJPG00005017591		1	protein_coding	6.21433	0.127323	1.37487e-13
ENSCJPG00005017595	ADGRG7	1	protein_coding	5.26435	1.00905	2.48845e-15
ENSCJPG00005017596		1	protein_coding	2.44398	-0.571908	0.00113012
ENSCJPG00005017597	TFG	1	protein_coding	0.878838	7.15242	1.36538e-07
ENSCJPG00005017598		1	protein_coding	2.98697	6.05345	1.18534e-15
ENSCJPG00005017600		1	protein_coding	3.33371	4.1771	2.36604e-13
ENSCJPG00005017602	SENP7	1	protein_coding	3.01086	7.78794	5.64776e-43
ENSCJPG00005017606		1	protein_coding	-1.05167	3.84685	0.005719
ENSCJPG00005017611	TRMT10C	1	protein_coding	-2.12413	5.08985	2.33248e-21
ENSCJPG00005017612	PCNP	1	protein_coding	-0.586315	5.10209	0.0174391
ENSCJPG00005017613	ZBTB11	1	protein_coding	-0.901807	6.06449	1.27411e-06
ENSCJPG00005017615	CEP97	1	protein_coding	2.2852	6.41588	5.73059e-29
ENSCJPG00005017616	NXPE3	1	protein_coding	-2.21829	4.27643	6.49116e-18
ENSCJPG00005017617	NFKBIZ	1	protein_coding	-3.92183	4.48547	6.11411e-20
ENSCJPG00005017618		1	lncRNA	3.81112	-1.23734	0.00241622
ENSCJPG00005017620	ZPLD1	1	protein_coding	-4.11545	4.92619	5.51709e-41
ENSCJPG00005017621		1	lncRNA	-2.81963	-1.91129	0.0178327
ENSCJPG00005017623		1	lncRNA	6.83085	0.681126	4.43658e-08
ENSCJPG00005017625		1	lncRNA	-4.23156	-0.457921	0.0105049
ENSCJPG00005017632	ALCAM	1	protein_coding	-3.1648	4.45077	1.04454e-14
ENSCJPG00005017633	CBLB	1	protein_coding	-1.13648	4.13705	0.000249971
ENSCJPG00005017634		1	lncRNA	2.15538	-0.925489	0.00451251
ENSCJPG00005017635		1	lncRNA	6.34429	0.210478	2.5473e-12
ENSCJPG00005017636		1	lncRNA	6.46652	-1.15523	8.38524e-08
ENSCJPG00005017638		1	lncRNA	-4.34539	-0.27553	0.000166173
ENSCJPG00005017640	BBX	1	protein_coding	2.18613	6.25224	1.33572e-25
ENSCJPG00005017641		1	protein_coding	-1.27576	5.66114	3.8603e-10
ENSCJPG00005017642	IFT57	1	protein_coding	3.00974	7.22576	1.15791e-44
ENSCJPG00005017644		1	protein_coding	2.81286	3.73775	0.000142697
ENSCJPG00005017645	CIP2A	1	protein_coding	1.30258	6.26216	5.8063e-08
ENSCJPG00005017648		1	protein_coding	1.13545	6.57919	5.04455e-06
ENSCJPG00005017649	GUCA1C	1	protein_coding	6.23982	0.0991202	1.93625e-08
ENSCJPG00005017651		1	protein_coding	-3.44544	-0.345617	3.95312e-05
ENSCJPG00005017653		1	lncRNA	-8.46505	2.60668	1.84579e-34
ENSCJPG00005017654		1	lncRNA	-4.18787	-0.457543	1.25322e-06
ENSCJPG00005017657		1	lncRNA	5.56529	-1.75122	1.45061e-05
ENSCJPG00005017658		1	lncRNA	5.87691	-1.57932	2.47459e-05
ENSCJPG00005017659	NECTIN3	1	protein_coding	0.845647	7.71035	1.82933e-06
ENSCJPG00005017664	PLCXD2	1	protein_coding	2.37129	6.65921	3.54657e-39
ENSCJPG00005017665	PHLDB2	1	protein_coding	-2.34783	6.41588	2.58299e-35
ENSCJPG00005017668	TMPRSS7	1	protein_coding	-1.26989	2.94562	0.0130315
ENSCJPG00005017672		1	protein_coding	-5.88197	0.934589	4.37511e-08
ENSCJPG00005017673		1	protein_coding	-4.4584	3.15684	2.51206e-12
ENSCJPG00005017674		1	protein_coding	-4.24748	1.42826	5.17997e-05
ENSCJPG00005017675		1	protein_coding	-5.52704	4.77743	2.06415e-58
ENSCJPG00005017676		1	protein_coding	-2.26298	0.636279	0.00820093
ENSCJPG00005017677	CD200	1	protein_coding	-2.58747	4.31455	4.90467e-09
ENSCJPG00005017679		1	lncRNA	-1.24645	1.06276	0.0215436
ENSCJPG00005017683		1	lncRNA	-1.78285	2.56908	0.00143182
ENSCJPG00005017684		1	lncRNA	1.98263	0.552258	0.00191155
ENSCJPG00005017685		1	lncRNA	5.61272	-0.389968	8.7375e-10
ENSCJPG00005017688		1	lncRNA	-2.45875	-1.65477	0.0371799
ENSCJPG00005017690	EPHA3	1	protein_coding	-3.94653	3.66335	1.70145e-22
ENSCJPG00005017692		1	lncRNA	-4.76693	2.39503	1.01039e-18
ENSCJPG00005017693		1	lncRNA	-3.02124	0.150956	7.84684e-06
ENSCJPG00005017694	PROS1	1	protein_coding	-0.834495	6.72972	1.44402e-05
ENSCJPG00005017695	ARL13B	1	protein_coding	2.73988	7.0251	5.90976e-53
ENSCJPG00005017696	STX19	1	protein_coding	-1.44685	0.492561	0.00891375
ENSCJPG00005017697	NSUN3	1	protein_coding	-2.00771	5.05409	6.80129e-18
ENSCJPG00005000774		1	lncRNA	5.26033	0.413569	4.09242e-13
ENSCJPG00005000777		1	lncRNA	6.45798	-1.11132	6.65903e-05
ENSCJPG00005000778		1	lncRNA	9.39374	1.45633	4.11877e-21
ENSCJPG00005000779		1	lncRNA	4.2714	-2.35791	0.00587954
ENSCJPG00005000790		1	lncRNA	2.73981	-1.82492	0.0119842
ENSCJPG00005000806		1	protein_coding	2.99509	-0.28317	8.63326e-05
ENSCJPG00005000820		1	protein_coding	-2.29892	3.01834	4.12951e-08
ENSCJPG00005000825	ARL6	1	protein_coding	5.2663	8.59343	1.5536e-229
ENSCJPG00005000837	CRYBG3	1	protein_coding	-0.625154	6.72261	0.000426602
ENSCJPG00005000861	RIOX2	1	protein_coding	0.523293	4.72936	0.0497151
ENSCJPG00005000869	GABRR3	1	protein_coding	4.64687	2.27525	2.91791e-20
ENSCJPG00005000914	DCAF6	1	protein_coding	0.524191	6.48976	0.00100369
ENSCJPG00005000937	MPC2	1	protein_coding	2.10972	7.04989	1.84527e-32
ENSCJPG00005001108	RCSD1	1	protein_coding	-2.33594	3.23119	3.28244e-11
ENSCJPG00005001115	CREG1	1	protein_coding	-2.1811	5.13606	7.02358e-07
ENSCJPG00005001117	CD247	1	protein_coding	-2.79179	3.32589	1.55071e-09
ENSCJPG00005001172	POU2F1	1	protein_coding	1.33537	5.37327	6.41922e-12
ENSCJPG00005003348	DUSP27	1	protein_coding	0.801589	2.97836	0.036888
ENSCJPG00005003354	MAEL	1	protein_coding	0.795806	5.71681	0.000468839
ENSCJPG00005003355	ILDR2	1	protein_coding	2.24734	5.28506	8.57245e-13
ENSCJPG00005003360		1	protein_coding	-4.03486	4.86744	1.14047e-19
ENSCJPG00005003362		1	protein_coding	-5.14688	4.1143	9.21866e-40
ENSCJPG00005003369		1	protein_coding	1.87003	-0.363935	0.00410048
ENSCJPG00005003371	IGSF3	1	protein_coding	-1.46716	5.88071	3.06709e-10
ENSCJPG00005003372		1	protein_coding	1.37311	0.425513	0.00416797
ENSCJPG00005003373	ADPRH	1	protein_coding	-2.17366	4.64666	1.32357e-15
ENSCJPG00005003375		1	protein_coding	-3.9353	2.51982	5.87043e-16
ENSCJPG00005003376	TIMMDC1	1	protein_coding	-0.477224	4.4989	0.0466042
ENSCJPG00005003380		1	lncRNA	1.84678	-0.888552	0.0118173
ENSCJPG00005003382	BCL9	1	protein_coding	-1.10207	5.91884	6.18871e-07
ENSCJPG00005003386		1	lncRNA	-1.65121	1.43661	0.000405143
ENSCJPG00005003387	GJA5	1	protein_coding	-2.42716	2.16039	2.27555e-06
ENSCJPG00005003388	GJA8	1	protein_coding	1.54573	1.34794	0.0164411
ENSCJPG00005003389		1	protein_coding	-1.97705	5.02423	5.17835e-19
ENSCJPG00005003397		1	lncRNA	-2.39048	-0.286459	0.00153496
ENSCJPG00005003398		1	lncRNA	-2.30674	0.450259	0.000624405
ENSCJPG00005003402		1	lncRNA	4.04707	-1.50458	0.00156205
ENSCJPG00005003403	VGLL3	1	protein_coding	-5.35252	2.78409	3.56156e-14
ENSCJPG00005003407		1	lncRNA	3.94668	0.482203	1.68682e-08
ENSCJPG00005003408	CADM2	1	protein_coding	4.44486	5.14015	2.1635e-23
ENSCJPG00005003410		1	lncRNA	8.32289	0.438344	7.55794e-13
ENSCJPG00005003414	TMEM184C	1	protein_coding	-1.33662	4.55789	2.19314e-08
ENSCJPG00005003417		1	lncRNA	-4.03784	-1.26728	0.00236914
ENSCJPG00005003418	GBE1	1	protein_coding	-0.788282	4.43271	0.0053433
ENSCJPG00005003421		1	lncRNA	3.0974	-2.06662	0.0136096
ENSCJPG00005003424		1	lncRNA	6.01347	-1.48641	0.00216397
ENSCJPG00005003426	ROBO1	1	protein_coding	1.5367	6.83789	1.70638e-19
ENSCJPG00005003432	ROBO2	1	protein_coding	2.59201	4.12804	2.30285e-05
ENSCJPG00005004430		1	lncRNA	4.88104	-0.803832	0.0109181
ENSCJPG00005004432		1	lncRNA	4.84066	-2.12783	0.000729201
ENSCJPG00005004436		1	protein_coding	5.53834	1.27588	9.29373e-19
ENSCJPG00005004439	RBM11	1	protein_coding	1.38855	3.6941	4.28427e-06
ENSCJPG00005004440		1	protein_coding	-1.98319	4.01557	1.34539e-14
ENSCJPG00005004451	SAMSN1	1	protein_coding	1.75543	3.84308	5.45135e-10
ENSCJPG00005004454		1	lncRNA	5.52315	1.48729	5.6209e-17
ENSCJPG00005004457		1	lncRNA	8.14148	1.96176	1.07236e-27
ENSCJPG00005004458		1	lncRNA	5.34921	-0.588807	2.08089e-07
ENSCJPG00005004459		1	lncRNA	3.79601	-1.74795	0.00414538
ENSCJPG00005004460		1	lncRNA	3.75292	-1.20476	0.000144254
ENSCJPG00005004507		1	lncRNA	2.49879	-1.94139	0.0227754
ENSCJPG00005004511		1	lncRNA	-3.16893	1.34086	5.32746e-07
ENSCJPG00005004516		1	lncRNA	2.74763	-1.50222	0.00117673
ENSCJPG00005004543	CHODL	1	protein_coding	-2.75104	-0.598425	0.0017407
ENSCJPG00005004603	TMPRSS15	1	protein_coding	-3.73335	4.19532	1.9318e-27
ENSCJPG00005004604		1	lncRNA	5.79025	-1.56262	0.00187165
ENSCJPG00005004605		1	lncRNA	6.04054	-1.47907	3.08397e-05
ENSCJPG00005004607		1	lncRNA	3.77009	-2.52546	0.021804
ENSCJPG00005004608		1	lncRNA	5.90414	-1.54288	1.13954e-06
ENSCJPG00005004609		1	lncRNA	3.74394	-2.52912	0.0226142
ENSCJPG00005004610		1	lncRNA	2.32075	-1.99698	0.0314425
ENSCJPG00005004613		1	lncRNA	8.08703	0.206471	1.56981e-13
ENSCJPG00005004614		1	lncRNA	-4.25689	0.619543	8.90458e-08
ENSCJPG00005004643	NCAM2	1	protein_coding	2.91577	3.09562	1.83438e-12
ENSCJPG00005004652		1	lncRNA	5.9199	1.0049	2.90684e-16
ENSCJPG00005004661		1	lncRNA	6.6735	0.524434	3.35786e-12
ENSCJPG00005004680	ATP5PF	1	protein_coding	1.60064	7.35174	1.24093e-14
ENSCJPG00005004694	APP	1	protein_coding	-2.91796	7.8783	1.77603e-72
ENSCJPG00005004712	ADAMTS1	1	protein_coding	-3.61718	5.83351	8.73447e-51
ENSCJPG00005004722		1	lncRNA	5.54565	-0.494653	3.26097e-09
ENSCJPG00005004724		1	lncRNA	4.84112	-2.12729	0.000909273
ENSCJPG00005004725		1	lncRNA	4.28838	-1.41833	0.000194665
ENSCJPG00005004726		1	lncRNA	-2.77281	-1.4661	0.0045693
ENSCJPG00005004728		1	lncRNA	6.01195	2.21465	2.43019e-26
ENSCJPG00005004734	LTN1	1	protein_coding	1.16231	7.74566	2.01386e-10
ENSCJPG00005004746	USP16	1	protein_coding	1.74029	7.14892	5.95048e-27
ENSCJPG00005004846	CCT8	1	protein_coding	0.696931	8.5997	4.97863e-05
ENSCJPG00005004852		1	lncRNA	3.12413	4.96249	7.52067e-05
ENSCJPG00005004856		1	protein_coding	4.21044	2.42802	6.71881e-15
ENSCJPG00005004860	BACH1	1	protein_coding	-2.0137	4.96494	1.05675e-15
ENSCJPG00005004862	GRIK1	1	protein_coding	2.87094	3.68262	2.42291e-12
ENSCJPG00005004897	TIAM1	1	protein_coding	1.68076	5.00213	2.76819e-11
ENSCJPG00005005140	SOD1	1	protein_coding	-0.562912	7.12531	0.000794724
ENSCJPG00005005142	SCAF4	1	protein_coding	1.78925	6.14102	3.05413e-27
ENSCJPG00005005154	HUNK	1	protein_coding	1.51672	3.87125	2.54319e-05
ENSCJPG00005005210	EVA1C	1	protein_coding	-1.32918	3.12777	3.15196e-05
ENSCJPG00005005211		1	protein_coding	1.96392	6.9604	1.11348e-21
ENSCJPG00005005212	SYNJ1	1	protein_coding	1.39469	6.57118	2.08307e-16
ENSCJPG00005005407	PAXBP1	1	protein_coding	0.383876	6.85684	0.0159796
ENSCJPG00005005459	C21orf62	1	protein_coding	5.87384	-0.179636	6.37245e-11
ENSCJPG00005005490		1	protein_coding	-1.48861	4.65272	0.00220061
ENSCJPG00005005496	IL10RB	1	protein_coding	-1.59383	3.55618	1.33953e-05
ENSCJPG00005005509	IFNAR1	1	protein_coding	-0.999097	4.17909	0.000716783
ENSCJPG00005005552	IFNGR2	1	protein_coding	-2.61661	5.37565	5.97935e-34
ENSCJPG00005005556	TMEM50B	1	protein_coding	1.15211	5.50158	1.49192e-10
ENSCJPG00005005559	DNAJC28	1	protein_coding	3.25851	7.05107	9.21881e-60
ENSCJPG00005005565		1	protein_coding	5.48761	3.25528	2.44886e-36
ENSCJPG00005006204		1	protein_coding	1.14623	8.87225	8.72637e-13
ENSCJPG00005006215	CRYZL1	1	protein_coding	1.42641	6.09985	7.00954e-07
ENSCJPG00005006249	ITSN1	1	protein_coding	0.452477	6.83487	0.0399638
ENSCJPG00005007472		1	protein_coding	0.740119	7.61226	2.44161e-05
ENSCJPG00005007475	MRPS6	1	protein_coding	-0.811607	6.32036	8.62415e-05
ENSCJPG00005007496		1	protein_coding	-0.641901	4.53688	0.0120305
ENSCJPG00005007497		1	protein_coding	10.1608	6.13661	2.26177e-87
ENSCJPG00005007498		1	protein_coding	6.23512	0.113589	2.75694e-14
ENSCJPG00005007500	RCAN1	1	protein_coding	0.542753	5.57557	0.00477248
ENSCJPG00005007547	RUNX1	1	protein_coding	-1.34856	4.09939	1.66606e-05
ENSCJPG00005007555		1	lncRNA	5.99254	-1.48921	7.31647e-07
ENSCJPG00005007556		1	lncRNA	4.51837	-2.27091	0.00223929
ENSCJPG00005007565	SETD4	1	protein_coding	1.353	4.13918	0.000841895
ENSCJPG00005007588	MORC3	1	protein_coding	-0.806455	6.12011	6.73029e-07
ENSCJPG00005007599	CHAF1B	1	protein_coding	1.44155	4.43196	1.82027e-09
ENSCJPG00005007818	CLDN14	1	protein_coding	5.31076	-1.91501	0.000380449
ENSCJPG00005007836	HLCS	1	protein_coding	0.659354	5.72212	0.00800736
ENSCJPG00005007838	TTC3	1	protein_coding	-1.06685	6.91976	3.27846e-08
ENSCJPG00005007871	DYRK1A	1	protein_coding	2.68181	6.84862	3.84872e-39
ENSCJPG00005007938	KCNJ15	1	protein_coding	-2.41034	0.260737	4.04419e-05
ENSCJPG00005007939	ERG	1	protein_coding	-2.79399	2.35763	2.26681e-11
ENSCJPG00005007940		1	lncRNA	6.1349	-1.39581	4.53528e-07
ENSCJPG00005007967	ETS2	1	protein_coding	-2.94515	6.17527	5.10044e-44
ENSCJPG00005007970	PSMG1	1	protein_coding	1.41626	6.1364	8.19351e-14
ENSCJPG00005007977	BRWD1	1	protein_coding	1.45747	8.28523	6.96418e-14
ENSCJPG00005008183	HMGN1	1	protein_coding	-1.40647	5.92777	1.07687e-13
ENSCJPG00005008185	GET1	1	protein_coding	-0.520906	4.45326	0.0292033
ENSCJPG00005008251	LCA5L	1	protein_coding	6.54433	6.87901	7.74526e-53
ENSCJPG00005008259	U5	1	snRNA	4.7175	-2.1927	0.00198584
ENSCJPG00005008263		1	protein_coding	2.65193	0.986207	3.94646e-05
ENSCJPG00005008266	B3GALT5	1	protein_coding	-2.35012	0.933182	0.000270693
ENSCJPG00005008270	PCP4	1	protein_coding	-1.66516	3.6557	3.98948e-06
ENSCJPG00005008335	DSCAM	1	protein_coding	1.30089	3.18134	0.020458
ENSCJPG00005008576		1	lncRNA	3.37222	-2.62376	0.0457713
ENSCJPG00005008650	FAM3B	1	protein_coding	1.09539	2.86039	0.000642683
ENSCJPG00005008653	MX2	1	protein_coding	-2.37544	3.83902	1.25469e-08
ENSCJPG00005008655	TMPRSS2	1	protein_coding	-3.38913	3.37342	1.74484e-15
ENSCJPG00005008656	RIPK4	1	protein_coding	-1.6498	4.90665	1.35701e-12
ENSCJPG00005008657		1	lncRNA	5.58166	-0.455991	3.26149e-10
ENSCJPG00005008658	PRDM15	1	protein_coding	3.34618	7.53372	3.32925e-69
ENSCJPG00005008685	C2CD2	1	protein_coding	-0.733108	5.15701	0.000268308
ENSCJPG00005008686	ZBTB21	1	protein_coding	2.64132	6.59477	9.54422e-53
ENSCJPG00005008687		1	lncRNA	4.92871	-1.00521	1.44215e-05
ENSCJPG00005008688	UMODL1	1	protein_coding	1.77687	3.1787	2.47958e-05
ENSCJPG00005008689	ABCG1	1	protein_coding	3.91633	7.23908	3.18319e-60
ENSCJPG00005008691	TFF2	1	protein_coding	6.57886	-1.05628	5.00285e-06
ENSCJPG00005008707	TMPRSS3	1	protein_coding	7.66161	-0.189159	7.19342e-10
ENSCJPG00005008708	UBASH3A	1	protein_coding	-2.94982	2.65096	7.87069e-14
ENSCJPG00005008709	RSPH1	1	protein_coding	10.4701	8.02177	0
ENSCJPG00005008710	SLC37A1	1	protein_coding	1.67652	5.70774	2.60348e-10
ENSCJPG00005008713		1	protein_coding	-0.578893	5.07888	0.00617701
ENSCJPG00005008714	PKNOX1	1	protein_coding	-1.16198	5.25598	3.23771e-09
ENSCJPG00005008715		1	protein_coding	1.75915	2.40227	0.0493133
ENSCJPG00005008721		1	protein_coding	-1.50687	5.45191	0.00026008
ENSCJPG00005008723		1	protein_coding	9.34807	3.1336	1.32733e-41
ENSCJPG00005008725		1	protein_coding	2.07505	6.25909	2.5038e-31
ENSCJPG00005008756	HSF2BP	1	protein_coding	2.74054	4.94232	7.46706e-21
ENSCJPG00005008758		1	protein_coding	2.21142	8.03045	4.61514e-45
ENSCJPG00005008761	AGPAT3	1	protein_coding	-0.953587	5.70608	0.000394516
ENSCJPG00005008778		1	protein_coding	1.16597	7.30008	2.25171e-12
ENSCJPG00005008782		1	protein_coding	-1.09569	6.95373	1.1847e-11
ENSCJPG00005008974		1	lncRNA	3.12319	2.60615	3.19075e-10
ENSCJPG00005008979	MIR222	1	miRNA	5.53877	-1.7567	6.06297e-05
ENSCJPG00005009018		1	protein_coding	2.30109	8.13543	3.15475e-42
ENSCJPG00005012620	FUNDC1	1	protein_coding	3.82915	8.1501	1.58262e-84
ENSCJPG00005012621	EFHC2	1	protein_coding	6.96492	8.84985	1.44865e-76
ENSCJPG00005012622		1	lncRNA	7.06625	3.02393	4.11062e-27
ENSCJPG00005012624		1	protein_coding	-4.34277	3.63555	5.87311e-30
ENSCJPG00005012625	MAOA	1	protein_coding	-5.34957	5.7202	4.47523e-58
ENSCJPG00005012626		1	lncRNA	5.49043	-1.8007	2.89294e-05
ENSCJPG00005012627		1	lncRNA	8.28925	0.394526	1.6064e-15
ENSCJPG00005012628		1	lncRNA	5.36631	-1.86511	7.62466e-05
ENSCJPG00005012629		1	lncRNA	7.36804	-0.416707	1.72963e-10
ENSCJPG00005012630		1	lncRNA	6.35068	-1.23628	1.33149e-07
ENSCJPG00005012633	GPR34	1	protein_coding	-4.30125	2.61719	2.09878e-18
ENSCJPG00005012634	NYX	1	protein_coding	4.02331	-1.00377	8.53911e-06
ENSCJPG00005012636	RPL8	1	protein_coding	-0.579782	9.20682	0.000862007
ENSCJPG00005012674		1	protein_coding	2.10878	10.2509	7.09917e-45
ENSCJPG00005016643	MED14	1	protein_coding	1.21041	7.20172	2.64412e-12
ENSCJPG00005016734	ATP6AP2	1	protein_coding	-1.27664	6.36152	9.51836e-13
ENSCJPG00005016735		1	lncRNA	-2.22913	-0.946785	0.00275985
ENSCJPG00005016795		1	lncRNA	2.83186	-2.19758	0.0378148
ENSCJPG00005016826	MID1IP1	1	protein_coding	0.557952	5.88412	0.022358
ENSCJPG00005016827		1	protein_coding	3.27107	-1.54872	0.000572657
ENSCJPG00005016849		1	protein_coding	-1.41628	5.63863	1.30473e-10
ENSCJPG00005016850		1	lncRNA	5.26352	-1.92344	8.63195e-05
ENSCJPG00005016851	OTC	1	protein_coding	8.29826	2.08879	4.44407e-30
ENSCJPG00005016852	RPGR	1	protein_coding	4.30525	7.7207	6.6854e-150
ENSCJPG00005016855	SRPX	1	protein_coding	-4.2397	5.41798	1.43409e-28
ENSCJPG00005016856	SYTL5	1	protein_coding	-2.07377	4.04323	1.21557e-10
ENSCJPG00005016899	DYNLT3	1	protein_coding	-1.2295	5.07169	4.52948e-06
ENSCJPG00005016900	CYBB	1	protein_coding	-1.69293	3.16622	0.000253195
ENSCJPG00005016901	XK	1	protein_coding	-3.2343	2.33489	5.63518e-11
ENSCJPG00005016902	LANCL3	1	protein_coding	1.59186	2.16963	0.000525558
ENSCJPG00005016903	PRRG1	1	protein_coding	-0.924783	3.89813	0.00131918
ENSCJPG00005016904		1	lncRNA	4.79428	0.825672	1.18295e-13
ENSCJPG00005016905		1	lncRNA	4.63865	2.65437	1.91438e-23
ENSCJPG00005016960		1	protein_coding	6.87607	8.71529	3.09102e-59
ENSCJPG00005016978		1	lncRNA	-8.39298	0.704786	0.000840406
ENSCJPG00005016979		1	lncRNA	2.18604	0.153914	0.000151867
ENSCJPG00005016988	TMEM47	1	protein_coding	-1.46757	5.67284	2.9472e-05
ENSCJPG00005016990		1	lncRNA	3.37222	-2.62376	0.0457713
ENSCJPG00005017058	DMD	1	protein_coding	-1.11751	7.13351	7.20644e-12
ENSCJPG00005017133	TAB3	1	protein_coding	-0.750819	4.96314	0.00506532
ENSCJPG00005017138		1	protein_coding	6.46456	9.97534	2.38918e-283
ENSCJPG00005017153		1	lncRNA	2.77707	-1.81446	0.00519283
ENSCJPG00005017154		1	lncRNA	2.62701	-0.904892	0.000268308
ENSCJPG00005017158	NR0B1	1	protein_coding	-2.28334	5.6195	8.0631e-18
ENSCJPG00005017161	IL1RAPL1	1	protein_coding	-1.19189	0.732702	0.027329
ENSCJPG00005017164		1	lncRNA	3.09322	-0.820204	0.00211819
ENSCJPG00005017165		1	protein_coding	0.517536	5.09953	0.0409892
ENSCJPG00005017166		1	lncRNA	1.48539	2.46426	2.99333e-05
ENSCJPG00005017168		1	protein_coding	1.59604	7.55684	1.00226e-24
ENSCJPG00005017170	RPS6KA3	1	protein_coding	-1.73476	6.35866	4.00345e-21
ENSCJPG00005017174		1	lncRNA	4.49368	-2.27615	0.00272315
ENSCJPG00005017177		1	lncRNA	4.29002	-2.355	0.00480261
ENSCJPG00005017181		1	lncRNA	-2.03519	-1.04997	0.0194547
ENSCJPG00005017187		1	protein_coding	-1.59458	1.21315	0.0149604
ENSCJPG00005017190		1	protein_coding	4.27901	-2.35612	0.00685079
ENSCJPG00005017191	KLHL34	1	protein_coding	4.72897	0.54949	1.03852e-12
ENSCJPG00005017200	SMS	1	protein_coding	0.478664	6.10382	0.0251548
ENSCJPG00005017203	PHEX	1	protein_coding	-3.06592	2.02836	1.24612e-06
ENSCJPG00005017252		1	lncRNA	4.08699	-2.4336	0.0124739
ENSCJPG00005017253		1	lncRNA	4.66513	-1.18962	1.94812e-05
ENSCJPG00005017254		1	lncRNA	4.5146	-0.701161	7.93556e-07
ENSCJPG00005017255		1	lncRNA	4.7244	-2.19092	0.00158353
ENSCJPG00005017257		1	lncRNA	2.78539	0.892818	8.82866e-08
ENSCJPG00005017258	PTCHD1	1	protein_coding	0.800478	3.77086	0.0194599
ENSCJPG00005017259		1	lncRNA	6.65498	-1.01216	4.52055e-09
ENSCJPG00005017260	PRDX4	1	protein_coding	-2.03737	6.13098	2.19948e-27
ENSCJPG00005017262	SAT1	1	protein_coding	-1.34363	6.94519	1.40705e-13
ENSCJPG00005017265		1	protein_coding	-0.531105	7.72774	0.00104705
ENSCJPG00005017266		1	lncRNA	3.54871	0.780068	3.9203e-08
ENSCJPG00005017267		1	protein_coding	0.504928	5.91855	0.0024621
ENSCJPG00005017268		1	protein_coding	-2.24407	2.03687	0.000397389
ENSCJPG00005017269	PDK3	1	protein_coding	2.41803	8.40948	2.88426e-42
ENSCJPG00005017302	PCYT1B	1	protein_coding	6.2888	6.76182	5.61402e-81
ENSCJPG00005017303	POLA1	1	protein_coding	1.93151	7.84624	6.81476e-11
ENSCJPG00005017312		1	scaRNA	3.3537	-2.62616	0.0466822
ENSCJPG00005017313	ARX	1	protein_coding	-2.14491	4.27979	4.5345e-13
ENSCJPG00005017314		1	lncRNA	4.45761	0.656365	0.00874627
ENSCJPG00005017348	BCLAF3	1	protein_coding	1.29371	7.25758	2.32538e-13
ENSCJPG00005017358	SH3KBP1	1	protein_coding	-2.18314	5.66113	4.93905e-18
ENSCJPG00005017845		1	protein_coding	2.17501	8.54776	4.42735e-40
ENSCJPG00005017846		1	lncRNA	4.55841	3.1784	7.05045e-29
ENSCJPG00005017848	ADGRG2	1	protein_coding	4.45542	6.44947	8.8816e-73
ENSCJPG00005017880	PPEF1	1	protein_coding	6.56077	7.20556	7.3372e-103
ENSCJPG00005017881	RS1	1	protein_coding	8.59915	0.694896	4.41468e-16
ENSCJPG00005017887	RAI2	1	protein_coding	-2.82462	5.55994	1.21116e-34
ENSCJPG00005017888		1	protein_coding	1.34429	4.84702	1.1507e-07
ENSCJPG00005017889	NHS	1	protein_coding	-3.48204	4.94899	3.88852e-19
ENSCJPG00005017890	REPS2	1	protein_coding	-2.76413	3.75471	5.06217e-13
ENSCJPG00005017893	SYAP1	1	protein_coding	3.09104	8.49038	5.95125e-92
ENSCJPG00005017894	CTPS2	1	protein_coding	1.57962	5.54797	1.85048e-12
ENSCJPG00005018119	AP1S2	1	protein_coding	-0.413403	6.68801	0.00881715
ENSCJPG00005018123	ZRSR2	1	protein_coding	0.807605	5.68609	5.52885e-06
ENSCJPG00005018124		1	protein_coding	2.67115	1.97028	6.94095e-10
ENSCJPG00005018127	ACE2	1	protein_coding	6.46747	2.43485	6.52586e-27
ENSCJPG00005018155	PIGA	1	protein_coding	1.81547	5.51961	1.34585e-16
ENSCJPG00005018156	ASB11	1	protein_coding	3.13632	0.743084	8.6876e-09
ENSCJPG00005018159	ASB9	1	protein_coding	-0.843888	2.60993	0.0282799
ENSCJPG00005018161		1	lncRNA	7.05337	2.09295	3.3811e-17
ENSCJPG00005018164	MOSPD2	1	protein_coding	2.01371	6.33778	2.53907e-23
ENSCJPG00005018191		1	lncRNA	10.0189	2.07697	5.24962e-23
ENSCJPG00005018195	GPM6B	1	protein_coding	2.75629	6.01195	9.14208e-24
ENSCJPG00005018197	OFD1	1	protein_coding	1.53763	6.66753	1.51639e-21
ENSCJPG00005018201	TCEANC	1	protein_coding	1.04309	3.98478	0.000103945
ENSCJPG00005018202	EGFL6	1	protein_coding	5.47146	2.06851	1.88743e-19
ENSCJPG00005018204		1	lncRNA	4.93072	-0.979712	7.45387e-08
ENSCJPG00005018205		1	protein_coding	-1.28806	7.23868	2.83083e-11
ENSCJPG00005018206	TLR7	1	protein_coding	-4.4189	2.52304	1.49151e-09
ENSCJPG00005018207	PRPS2	1	protein_coding	-4.81985	1.32105	1.33543e-15
ENSCJPG00005018209	MSL3	1	protein_coding	0.790006	6.21341	0.00104502
ENSCJPG00005018211	ARHGAP6	1	protein_coding	-2.81037	4.28424	4.63252e-23
ENSCJPG00005018214	MID1	1	protein_coding	-1.31647	3.0531	0.000957878
ENSCJPG00005018216	WWC3	1	protein_coding	-0.61018	6.14211	0.000682287
ENSCJPG00005018218	CLDN34	1	protein_coding	5.30426	1.9325	4.3344e-11
ENSCJPG00005018219	SHROOM2	1	protein_coding	0.810985	6.72816	1.4729e-06
ENSCJPG00005018220	GPR143	1	protein_coding	3.92042	1.71322	3.88596e-12
ENSCJPG00005018221		1	protein_coding	-1.55753	4.80269	2.19594e-08
ENSCJPG00005018223		1	lncRNA	4.55199	-1.269	3.65374e-05
ENSCJPG00005018225	ANOS1	1	protein_coding	-2.86446	1.98681	9.70577e-09
ENSCJPG00005018227		1	lncRNA	5.649	-1.69874	1.27085e-05
ENSCJPG00005018228	PNPLA4	1	protein_coding	2.32666	4.16246	8.19213e-14
ENSCJPG00005018229		1	lncRNA	6.78659	-0.855392	3.07691e-05
ENSCJPG00005018230	STS	1	protein_coding	1.08713	2.80337	0.00487404
ENSCJPG00005018231	PUDP	1	protein_coding	6.91651	8.253	1.28006e-230
ENSCJPG00005018235		1	lncRNA	5.11261	-1.99338	0.000365603
ENSCJPG00005018237		1	protein_coding	1.28854	3.94792	0.0002383
ENSCJPG00005018238		1	lncRNA	8.22571	0.3413	1.08802e-16
ENSCJPG00005018239	MXRA5	1	protein_coding	-4.35006	4.78044	4.12474e-28
ENSCJPG00005018240		1	protein_coding	-3.88559	3.71218	1.23466e-29
ENSCJPG00005018241		1	protein_coding	-1.46838	2.28306	0.0030901
ENSCJPG00005018244		1	lncRNA	5.19378	-0.112554	8.27262e-07
ENSCJPG00005018245	CD99	1	protein_coding	-2.2242	4.67453	2.02777e-06
ENSCJPG00005018246	DHRSX	1	protein_coding	-2.11407	3.69538	9.28973e-13
ENSCJPG00005018250	AKAP17A	1	protein_coding	-1.66818	6.2475	1.90524e-20
ENSCJPG00005018251		1	lncRNA	4.913	1.45076	3.68161e-13
ENSCJPG00005018252	P2RY8	1	protein_coding	2.96324	3.70796	3.71808e-22
ENSCJPG00005018253	ASMTL	1	protein_coding	-0.545041	5.39444	0.0127814
ENSCJPG00005018254	SLC25A6	1	protein_coding	-2.46468	8.73199	1.30156e-35
ENSCJPG00005018255		1	protein_coding	1.65818	4.86634	0.00239499
ENSCJPG00005018257		1	protein_coding	2.86991	2.50145	0.000969475
ENSCJPG00005018263		1	lncRNA	4.89711	-2.06736	0.00695585
ENSCJPG00005018267	PLCXD1	1	protein_coding	-1.6731	2.71513	0.000252855
ENSCJPG00005018268		1	protein_coding	0.835238	1.44893	0.0461887
ENSCJPG00005018269	RGN	1	protein_coding	-1.81718	4.13798	6.86903e-05
ENSCJPG00005018300	RP2	1	protein_coding	-1.62254	5.62537	1.02159e-16
ENSCJPG00005018302	SLC9A7	1	protein_coding	-2.34307	5.2486	2.1817e-28
ENSCJPG00005018442	CHST7	1	protein_coding	-4.30505	2.75401	2.81761e-15
ENSCJPG00005018725	CYFIP1	1	protein_coding	-1.07933	7.19932	5.32129e-13
ENSCJPG00005019414		1	protein_coding	1.85185	-1.17252	0.0195848
ENSCJPG00005019415	NIPA2	1	protein_coding	-1.5421	5.51467	9.37103e-14
ENSCJPG00005019660	OCA2	1	protein_coding	3.55084	0.691237	3.35603e-07
ENSCJPG00005019689	GABRG3	1	protein_coding	-0.929654	3.18275	0.0403418
ENSCJPG00005019690	GABRA5	1	protein_coding	3.24463	-0.257505	3.3149e-05
ENSCJPG00005019691	GABRB3	1	protein_coding	5.78781	3.58713	3.41771e-33
ENSCJPG00005019692		1	lncRNA	4.87159	-2.12091	0.000823353
ENSCJPG00005019693		1	lncRNA	4.79551	-2.13298	0.00242347
ENSCJPG00005019695	ATP10A	1	protein_coding	-0.663975	5.77985	0.0022331
ENSCJPG00005019696	UBE3A	1	protein_coding	3.79175	9.27322	3.07678e-137
ENSCJPG00005019699		1	protein_coding	2.48675	1.87718	6.96082e-08
ENSCJPG00005019700	VWA3B	1	protein_coding	7.88127	7.01814	8.97799e-156
ENSCJPG00005019702		1	lncRNA	6.56587	1.1701	4.48165e-18
ENSCJPG00005019703	TMEM131	1	protein_coding	1.95014	9.27866	1.90715e-35
ENSCJPG00005019746	INPP4A	1	protein_coding	1.15567	5.88665	1.41593e-05
ENSCJPG00005000086	MGAT4A	1	protein_coding	-1.43888	4.18826	8.52732e-08
ENSCJPG00005000108	KIAA1211L	1	protein_coding	4.9464	5.25248	3.53127e-48
ENSCJPG00005000126	TSGA10	1	protein_coding	10.4268	9.00158	2.90066e-302
ENSCJPG00005000139	LIPT1	1	protein_coding	1.00912	4.03658	0.000522466
ENSCJPG00005000381		1	protein_coding	-2.03685	1.53003	0.0280156
ENSCJPG00005000386		1	protein_coding	2.20851	-0.136002	0.000154798
ENSCJPG00005000391	TXNDC9	1	protein_coding	0.88457	6.41475	2.5197e-08
ENSCJPG00005000426		1	protein_coding	1.03974	9.25225	1.39816e-10
ENSCJPG00005001212	AFF3	1	protein_coding	3.60865	2.9749	4.59617e-22
ENSCJPG00005001247	LONRF2	1	protein_coding	-0.492786	5.72935	0.0137952
ENSCJPG00005001255	CHST10	1	protein_coding	-2.18665	4.32007	4.20884e-08
ENSCJPG00005001260	NMS	1	protein_coding	4.20513	-0.926049	1.75798e-06
ENSCJPG00005001264		1	protein_coding	-5.39138	4.23939	8.83038e-48
ENSCJPG00005001267		1	protein_coding	-6.41178	5.99091	1.59022e-84
ENSCJPG00005001272	PDCL3	1	protein_coding	-0.934405	6.20138	0.002591
ENSCJPG00005001278		1	lncRNA	3.37222	-2.62376	0.0457713
ENSCJPG00005001280		1	lncRNA	4.50288	-2.27436	0.00248057
ENSCJPG00005001283		1	lncRNA	5.38484	-1.86008	6.13995e-05
ENSCJPG00005001319	CREG2	1	protein_coding	2.05655	1.11926	2.14931e-05
ENSCJPG00005001327	RFX8	1	protein_coding	11.201	6.24884	2.07455e-208
ENSCJPG00005002274	MAP4K4	1	protein_coding	-0.502345	6.87697	0.0117092
ENSCJPG00005013202	IL1R2	1	protein_coding	-1.56502	1.5923	0.000398069
ENSCJPG00005013203	IL1RL2	1	protein_coding	-1.54643	5.21669	4.31471e-06
ENSCJPG00005013205	IL1RL1	1	protein_coding	-2.48324	2.41417	7.51669e-06
ENSCJPG00005013206	IL18R1	1	protein_coding	-3.31142	2.96858	2.74892e-11
ENSCJPG00005013210		1	protein_coding	6.59327	2.11553	6.85687e-15
ENSCJPG00005013211		1	protein_coding	6.07971	4.20663	1.88097e-27
ENSCJPG00005013212	MFSD9	1	protein_coding	0.791343	5.42268	0.000882402
ENSCJPG00005013214		1	lncRNA	9.12641	1.22216	8.13482e-12
ENSCJPG00005013215		1	lncRNA	7.35144	-0.434401	5.582e-10
ENSCJPG00005013217		1	lncRNA	5.45268	-1.81068	7.26029e-05
ENSCJPG00005013218		1	lncRNA	4.86202	-2.12267	0.000544099
ENSCJPG00005013219		1	lncRNA	3.3767	-2.62319	0.0455876
ENSCJPG00005013220		1	lncRNA	3.358	-1.12342	0.000684846
ENSCJPG00005013221	5S_rRNA	1	rRNA	4.04942	-2.43835	0.00934914
ENSCJPG00005013222	POU3F3	1	protein_coding	3.69379	0.629546	1.50101e-10
ENSCJPG00005013223		1	lncRNA	3.85231	-1.69723	0.000246029
ENSCJPG00005013224	MRPS9	1	protein_coding	-1.26942	5.8368	6.85819e-07
ENSCJPG00005013225	TGFBRAP1	1	protein_coding	-2.0429	5.31935	3.70914e-23
ENSCJPG00005013227	FHL2	1	protein_coding	-5.80406	7.06977	6.16754e-46
ENSCJPG00005013228		1	lncRNA	4.59641	2.60185	3.68196e-07
ENSCJPG00005013230	NCK2	1	protein_coding	-1.64074	6.19071	2.32661e-22
ENSCJPG00005013235	ECRG4	1	protein_coding	-5.93116	2.74721	5.7677e-29
ENSCJPG00005013236		1	lncRNA	7.53004	-0.270895	1.97669e-10
ENSCJPG00005013239		1	protein_coding	-2.81853	-0.253462	0.00395982
ENSCJPG00005013240	ST6GAL2	1	protein_coding	1.37231	3.60947	0.010167
ENSCJPG00005013241		1	lncRNA	4.00439	-2.44365	0.0154911
ENSCJPG00005013242		1	lncRNA	5.23448	-1.92967	0.000306442
ENSCJPG00005013243		1	lncRNA	3.94372	-2.44657	0.032833
ENSCJPG00005013246		1	lncRNA	5.52192	-0.517561	1.41415e-08
ENSCJPG00005013247	SULT1C3	1	protein_coding	-1.69274	3.17974	0.00508855
ENSCJPG00005013248		1	lncRNA	7.41752	-0.394086	4.04428e-09
ENSCJPG00005013249	GCC2	1	protein_coding	0.691101	6.97473	0.000227413
ENSCJPG00005013252		1	protein_coding	-1.69621	4.17676	6.3601e-09
ENSCJPG00005013256		1	protein_coding	-0.609307	6.10907	0.00311193
ENSCJPG00005013258	SH3RF3	1	protein_coding	-3.51179	4.20378	3.96489e-24
ENSCJPG00005013259	SEPTIN10	1	protein_coding	1.8483	6.30826	2.88944e-16
ENSCJPG00005013262	UPF3A	1	protein_coding	6.54921	5.65895	7.87344e-125
ENSCJPG00005013264	CDC16	1	protein_coding	1.12962	6.38383	2.55301e-08
ENSCJPG00005013532	RASA3	1	protein_coding	1.82283	7.11532	2.2246e-25
ENSCJPG00005013533	GAS6	1	protein_coding	-1.45426	6.63256	8.24896e-08
ENSCJPG00005013541	TFDP1	1	protein_coding	1.93979	5.62406	4.40591e-20
ENSCJPG00005013645	TMCO3	1	protein_coding	-0.962252	4.63383	0.000699421
ENSCJPG00005013665		1	protein_coding	3.59274	0.630977	2.45538e-10
ENSCJPG00005013681	GRTP1	1	protein_coding	1.56409	5.25317	1.94106e-08
ENSCJPG00005013683	CUL4A	1	protein_coding	2.01136	6.20252	1.70103e-31
ENSCJPG00005014427	PCID2	1	protein_coding	1.95043	6.62921	2.35911e-33
ENSCJPG00005014428	PROZ	1	protein_coding	3.13385	0.301055	1.24097e-07
ENSCJPG00005014429	F10	1	protein_coding	-1.7146	3.83449	4.12763e-05
ENSCJPG00005014430	F7	1	protein_coding	1.46626	0.753429	0.0169413
ENSCJPG00005014431	MCF2L	1	protein_coding	-4.21736	6.52558	2.99376e-19
ENSCJPG00005015706	ATP11A	1	protein_coding	3.63948	6.92436	1.83711e-41
ENSCJPG00005015884	TUBGCP3	1	protein_coding	0.610576	6.49656	0.0305397
ENSCJPG00005015895	MYO16	1	protein_coding	4.40447	5.25086	4.60807e-52
ENSCJPG00005015917	IRS2	1	protein_coding	-1.25125	4.42915	0.000272139
ENSCJPG00005015920	COL4A1	1	protein_coding	-4.05756	7.93239	3.53656e-95
ENSCJPG00005015924		1	protein_coding	-3.97089	6.74526	4.12481e-90
ENSCJPG00005015926		1	protein_coding	-5.40641	-1.72941	0.000902087
ENSCJPG00005015930	RAB20	1	protein_coding	-2.42261	3.3079	3.36672e-06
ENSCJPG00005015935		1	lncRNA	7.21164	-0.578978	2.60404e-09
ENSCJPG00005015936	NAXD	1	protein_coding	0.517571	6.06634	0.0100947
ENSCJPG00005015939	ANKRD10	1	protein_coding	-1.35321	6.53512	6.73307e-18
ENSCJPG00005015948		1	lncRNA	3.57795	5.24916	6.35922e-50
ENSCJPG00005015950		1	lncRNA	5.12876	-1.99057	0.000186416
ENSCJPG00005015952		1	protein_coding	3.76121	-2.52673	0.0220769
ENSCJPG00005015953		1	lncRNA	6.00444	-1.48603	1.91238e-06
ENSCJPG00005015963	ABHD13	1	protein_coding	0.629748	6.14405	0.000103939
ENSCJPG00005015964	LIG4	1	protein_coding	-0.66463	4.69766	0.00294199
ENSCJPG00005015965		1	lncRNA	2.61022	0.340685	0.0041859
ENSCJPG00005015969		1	lncRNA	-3.85397	-2.39158	0.0254782
ENSCJPG00005015973	ARGLU1	1	protein_coding	0.712954	7.25614	1.33147e-06
ENSCJPG00005015974	EFNB2	1	protein_coding	-1.14028	3.12877	0.00184209
ENSCJPG00005015975		1	lncRNA	5.03568	-2.04861	0.000644173
ENSCJPG00005015981	SLC10A2	1	protein_coding	2.74295	-2.2096	0.0465069
ENSCJPG00005015995		1	protein_coding	-2.95933	4.99742	7.41728e-28
ENSCJPG00005015996	POGLUT2	1	protein_coding	-2.68973	6.80512	1.30825e-25
ENSCJPG00005015997		1	protein_coding	1.48023	3.48343	0.0150187
ENSCJPG00005015999		1	lncRNA	9.60771	1.68894	1.07354e-12
ENSCJPG00005016001	TPP2	1	protein_coding	-0.479682	6.92009	0.00952843
ENSCJPG00005016065	FGF14	1	protein_coding	2.15417	0.596343	0.000116913
ENSCJPG00005016066	ITGBL1	1	protein_coding	4.3926	6.03993	1.91504e-53
ENSCJPG00005016080	NALCN	1	protein_coding	2.50787	5.14804	5.78113e-29
ENSCJPG00005016133	PCCA	1	protein_coding	-1.26802	5.15423	8.3702e-10
ENSCJPG00005016135	ZIC5	1	protein_coding	4.57688	-1.23677	1.34702e-06
ENSCJPG00005016137		1	pseudogene	3.76121	-2.52673	0.0220769
ENSCJPG00005016152	TM9SF2	1	protein_coding	-0.644965	7.34122	5.34485e-05
ENSCJPG00005016154		1	pseudogene	4.32638	-2.34917	0.00617701
ENSCJPG00005016157	GPR183	1	protein_coding	-3.04503	1.30173	8.51657e-07
ENSCJPG00005016158	GPR18	1	protein_coding	-2.24425	0.0740322	0.000629541
ENSCJPG00005016181	DOCK9	1	protein_coding	-0.4809	5.74503	0.0287997
ENSCJPG00005019045	SLC15A1	1	protein_coding	-1.74678	6.33031	0.000161989
ENSCJPG00005019395	FARP1	1	protein_coding	1.89016	7.19706	1.14837e-11
ENSCJPG00005019396	IPO5	1	protein_coding	3.02377	10.6178	4.45995e-94
ENSCJPG00005019397		1	lncRNA	8.07371	0.192904	3.02048e-14
ENSCJPG00005019398		1	lncRNA	9.64644	1.70797	1.71359e-28
ENSCJPG00005019399		1	lncRNA	-1.74145	-0.713129	0.0258569
ENSCJPG00005019400	RAP2A	1	protein_coding	-0.663238	5.86511	0.000509216
ENSCJPG00005019406		1	lncRNA	4.03345	-2.44128	0.0101687
ENSCJPG00005019407		1	protein_coding	4.43297	-2.28137	0.00950392
ENSCJPG00005019409	HS6ST3	1	protein_coding	6.81794	2.54293	7.14719e-26
ENSCJPG00005019410		1	lncRNA	-3.10981	-1.76726	0.00614338
ENSCJPG00005019412		1	protein_coding	3.76544	-2.52616	0.0219554
ENSCJPG00005019413	UGGT2	1	protein_coding	-1.29062	5.54844	3.6699e-10
ENSCJPG00005019417		1	protein_coding	2.25738	7.11773	4.12388e-43
ENSCJPG00005019418	CLDN10	1	protein_coding	2.83742	0.382443	0.00182282
ENSCJPG00005019420		1	lncRNA	6.50451	-1.09888	2.96166e-05
ENSCJPG00005019423	TGDS	1	protein_coding	-1.67396	4.63773	5.88213e-10
ENSCJPG00005019425	DCT	1	protein_coding	2.91145	-0.747952	0.000339234
ENSCJPG00005019426		1	protein_coding	4.06369	0.88904	3.62746e-07
ENSCJPG00005019428		1	lncRNA	4.69365	-2.19668	0.00110429
ENSCJPG00005019430	GPC5	1	protein_coding	4.25304	3.64927	7.09594e-11
ENSCJPG00005019431		1	lncRNA	5.84853	1.621	7.07346e-18
ENSCJPG00005019432	MIR92A1	1	miRNA	3.56078	-0.429883	2.37198e-07
ENSCJPG00005019433	MIR19B1	1	miRNA	7.15584	-0.614742	4.79174e-11
ENSCJPG00005019434	MIR20A	1	miRNA	6.24175	-1.31589	6.98223e-08
ENSCJPG00005019435	MIR19A	1	miRNA	6.13664	0.050384	1.27161e-11
ENSCJPG00005019436	MIR18A	1	miRNA	6.04512	-1.44865	3.38395e-06
ENSCJPG00005019437	MIR17	1	miRNA	8.51586	0.609028	3.33955e-18
ENSCJPG00005019444		1	lncRNA	5.07295	-0.863828	4.98113e-08
ENSCJPG00005019445		1	lncRNA	4.53395	-2.27024	0.0103063
ENSCJPG00005019446		1	lncRNA	4.3656	-1.43646	0.0079902
ENSCJPG00005019450		1	lncRNA	5.02428	-2.04971	0.000363595
ENSCJPG00005019452		1	lncRNA	2.30184	-1.76077	0.018294
ENSCJPG00005019453	SPRY2	1	protein_coding	-1.03147	2.29774	0.00779729
ENSCJPG00005019454		1	lncRNA	4.51583	-2.27147	0.00223226
ENSCJPG00005019457	NDFIP2	1	protein_coding	1.9274	7.13587	2.71714e-28
ENSCJPG00005019458	RBM26	1	protein_coding	-0.652233	6.98992	7.74812e-05
ENSCJPG00005019459		1	lncRNA	5.46449	-1.80846	3.34937e-05
ENSCJPG00005019461		1	lncRNA	5.00109	-2.05539	0.00032201
ENSCJPG00005019462		1	lncRNA	4.32788	-1.40635	2.6444e-05
ENSCJPG00005019463	OBI1	1	protein_coding	1.60619	6.04263	6.39859e-17
ENSCJPG00005019466		1	lncRNA	4.66915	-2.20132	0.00175295
ENSCJPG00005019467		1	lncRNA	4.03345	-2.44128	0.0101687
ENSCJPG00005019469		1	lncRNA	5.82358	-1.59332	2.68668e-06
ENSCJPG00005019470		1	lncRNA	3.61781	0.172818	1.56079e-08
ENSCJPG00005019471	EDNRB	1	protein_coding	0.909821	4.37444	0.00116861
ENSCJPG00005019472	SLAIN1	1	protein_coding	2.18872	2.61304	4.77862e-07
ENSCJPG00005019473		1	protein_coding	-2.74528	4.56902	1.03452e-11
ENSCJPG00005019558		1	protein_coding	-0.561819	5.88265	0.0165459
ENSCJPG00005019559	ACOD1	1	protein_coding	-2.05057	1.82851	0.00606324
ENSCJPG00005019561	KCTD12	1	protein_coding	-1.62656	0.281577	0.0158269
ENSCJPG00005019562		1	protein_coding	4.49905	-0.280166	1.3136e-09
ENSCJPG00005019564		1	lncRNA	3.76544	-2.52616	0.0219554
ENSCJPG00005019565	LMO7	1	protein_coding	-2.49071	5.20796	8.91867e-21
ENSCJPG00005019575	UCHL3	1	protein_coding	-0.734057	5.65702	0.00117716
ENSCJPG00005019578		1	lncRNA	5.15715	0.943742	1.89275e-14
ENSCJPG00005019579		1	lncRNA	8.12091	1.91105	1.24243e-22
ENSCJPG00005019581	KLF12	1	protein_coding	0.800215	4.84302	0.00134508
ENSCJPG00005019582		1	lncRNA	6.93898	-0.80632	1.64814e-05
ENSCJPG00005019584		1	lncRNA	5.61005	-1.70479	0.000221093
ENSCJPG00005019585	PIBF1	1	protein_coding	3.35761	5.70651	1.43339e-42
ENSCJPG00005019586	DIS3	1	protein_coding	3.02993	7.74925	6.63328e-52
ENSCJPG00005019590	DACH1	1	protein_coding	3.36948	4.42065	1.04664e-27
ENSCJPG00005019591		1	miRNA	3.3767	-2.62319	0.0455876
ENSCJPG00005019592		1	protein_coding	4.31718	-2.34973	0.00489313
ENSCJPG00005019595		1	lncRNA	5.01765	-0.901861	2.3169e-05
ENSCJPG00005019596		1	lncRNA	9.76072	1.82269	1.78605e-27
ENSCJPG00005019597	KLHL1	1	protein_coding	5.87502	3.41847	3.58668e-32
ENSCJPG00005019598		1	lncRNA	5.17843	-1.98254	0.00714567
ENSCJPG00005019600		1	lncRNA	3.76121	-2.52673	0.0220769
ENSCJPG00005019601		1	lncRNA	5.91467	-1.5391	3.19728e-06
ENSCJPG00005019602		1	lncRNA	5.82604	0.972651	4.8656e-16
ENSCJPG00005019604	PCDH9	1	protein_coding	-1.346	1.39276	0.00644668
ENSCJPG00005019606		1	lncRNA	4.86998	-2.12157	0.00101939
ENSCJPG00005019611		1	protein_coding	3.41904	2.36459	1.6916e-14
ENSCJPG00005019612		1	lncRNA	5.35399	-1.86725	0.000183309
ENSCJPG00005019613	TDRD3	1	protein_coding	2.4225	7.59025	6.81618e-56
ENSCJPG00005019614		1	lncRNA	5.08879	-0.178718	9.1375e-10
ENSCJPG00005019618	DIAPH3	1	protein_coding	2.65214	5.55068	1.81203e-18
ENSCJPG00005019663		1	lncRNA	9.41183	1.48156	7.65773e-19
ENSCJPG00005019665		1	lncRNA	5.65237	-1.69768	1.35166e-05
ENSCJPG00005019666		1	lncRNA	5.21207	-1.93183	0.00127712
ENSCJPG00005019667		1	lncRNA	7.2288	-0.5749	0.00159115
ENSCJPG00005019668		1	protein_coding	-1.84542	0.421992	0.000403778
ENSCJPG00005019669		1	protein_coding	-2.29658	-1.73336	0.0304821
ENSCJPG00005019673		1	lncRNA	1.10322	1.15594	0.0426596
ENSCJPG00005019676		1	lncRNA	7.10468	-0.636847	1.01284e-08
ENSCJPG00005019677		1	lncRNA	7.34219	1.18103	2.1246e-21
ENSCJPG00005019678		1	lncRNA	7.24397	1.07422	1.34478e-09
ENSCJPG00005019679	OLFM4	1	protein_coding	2.18081	-0.889068	0.0466083
ENSCJPG00005019680	PCDH8	1	protein_coding	-1.00155	3.17283	0.00690583
ENSCJPG00005019681	CNMD	1	protein_coding	4.55279	0.762236	1.08831e-05
ENSCJPG00005019682	SUGT1	1	protein_coding	-0.502133	6.6408	0.016115
ENSCJPG00005019684	WBP4	1	protein_coding	-1.58098	5.93177	3.40492e-19
ENSCJPG00005019685	MTRF1	1	protein_coding	1.9868	5.4054	5.41468e-24
ENSCJPG00005019688	RGCC	1	protein_coding	-0.828812	3.51721	0.00877526
ENSCJPG00005019697	VWA8	1	protein_coding	0.56541	5.57779	0.00171154
ENSCJPG00005019706	AKAP11	1	protein_coding	-0.546775	5.86635	0.00934494
ENSCJPG00005019707		1	lncRNA	5.03121	-0.879439	3.69786e-05
ENSCJPG00005019708		1	lncRNA	9.50192	1.57365	1.51196e-21
ENSCJPG00005019709		1	lncRNA	8.76086	0.81514	3.70924e-06
ENSCJPG00005019710	TNFSF11	1	protein_coding	-2.58906	1.44111	2.70475e-07
ENSCJPG00005019711		1	lncRNA	7.33902	-0.427778	1.26142e-08
ENSCJPG00005019712		1	protein_coding	2.77558	-2.20348	0.0232169
ENSCJPG00005019713		1	protein_coding	-3.11889	3.14582	4.87129e-05
ENSCJPG00005019714	DNAJC15	1	protein_coding	2.06043	5.51441	6.10086e-24
ENSCJPG00005019715		1	lncRNA	3.94464	-1.1081	0.00248884
ENSCJPG00005019716	ENOX1	1	protein_coding	-2.32222	2.35263	1.98986e-08
ENSCJPG00005019718		1	protein_coding	2.16115	1.85277	6.55044e-05
ENSCJPG00005019719	CCDC122	1	protein_coding	8.20802	3.28582	7.66872e-42
ENSCJPG00005019723		1	protein_coding	-0.82543	5.86514	7.03807e-05
ENSCJPG00005019725		1	lncRNA	6.52534	0.339926	2.05559e-07
ENSCJPG00005019728	GPALPP1	1	protein_coding	-0.474402	4.56394	0.0385868
ENSCJPG00005019731		1	snoRNA	-1.5021	0.220132	0.00484376
ENSCJPG00005019732		1	snoRNA	-1.3086	-0.479914	0.0268662
ENSCJPG00005019734	SLC25A30	1	protein_coding	-2.5383	4.47535	1.22793e-19
ENSCJPG00005019735	COG3	1	protein_coding	-0.673472	5.2561	0.00253976
ENSCJPG00005019753		1	protein_coding	9.16809	6.48551	1.20483e-161
ENSCJPG00005019754		1	protein_coding	10.5658	9.84952	6.78871e-54
ENSCJPG00005019756	ZC3H13	1	protein_coding	2.40183	9.38816	1.98417e-58
ENSCJPG00005019757	CPB2	1	protein_coding	3.09054	-0.500992	0.00221778
ENSCJPG00005019758	LCP1	1	protein_coding	1.63881	6.42575	1.07908e-08
ENSCJPG00005019759		1	lncRNA	2.84789	-0.44145	5.97517e-05
ENSCJPG00005019760		1	protein_coding	7.98589	5.19607	4.27178e-99
ENSCJPG00005019761	RUBCNL	1	protein_coding	-0.749866	3.93306	0.0145208
ENSCJPG00005019762	LRCH1	1	protein_coding	-0.764511	3.62035	0.0134319
ENSCJPG00005019763	ESD	1	protein_coding	-2.53101	5.94425	1.15442e-42
ENSCJPG00005019764	HTR2A	1	protein_coding	1.55674	-0.058595	0.00283411
ENSCJPG00005019769		1	lncRNA	-3.29797	-0.0772538	0.0108426
ENSCJPG00005019770	SUCLA2	1	protein_coding	-0.376355	6.7335	0.0232229
ENSCJPG00005019773	MED4	1	protein_coding	-0.67818	4.81377	0.00619216
ENSCJPG00005019774	ITM2B	1	protein_coding	-1.66061	6.82039	1.8137e-18
ENSCJPG00005019775	RB1	1	protein_coding	1.92565	7.38231	1.28262e-26
ENSCJPG00005019776	LPAR6	1	protein_coding	-1.76129	2.8383	7.60816e-07
ENSCJPG00005019783	FNDC3A	1	protein_coding	1.75994	9.69451	4.17548e-32
ENSCJPG00005019784	MLNR	1	protein_coding	4.27908	0.356738	8.82247e-09
ENSCJPG00005019786	CDADC1	1	protein_coding	1.74553	5.70024	1.07241e-13
ENSCJPG00005019787	CAB39L	1	protein_coding	2.11075	5.09548	1.21112e-16
ENSCJPG00005019789	PHF11	1	protein_coding	-1.16887	5.67864	2.35325e-06
ENSCJPG00005019790	RCBTB1	1	protein_coding	1.11996	7.33045	1.25548e-06
ENSCJPG00005019792	KPNA3	1	protein_coding	1.48548	7.1668	1.27999e-12
ENSCJPG00005019796		1	miRNA	7.99904	0.138007	1.96024e-12
ENSCJPG00005019797	MIR15A	1	miRNA	8.2117	0.349327	1.70022e-10
ENSCJPG00005019798		1	misc_RNA	3.5004	1.7517	3.00363e-13
ENSCJPG00005019799		1	lncRNA	2.10938	3.23011	4.63634e-10
ENSCJPG00005019800		1	lncRNA	1.85649	3.96546	5.25654e-08
ENSCJPG00005019802		1	lncRNA	7.92284	7.82503	2.04994e-89
ENSCJPG00005019803	RNASEH2B	1	protein_coding	-0.735725	5.13173	0.00946904
ENSCJPG00005019805	FAM124A	1	protein_coding	5.01123	2.05743	7.15646e-11
ENSCJPG00005019806	SERPINE3	1	protein_coding	3.12207	0.0168934	1.32404e-05
ENSCJPG00005019807	INTS6	1	protein_coding	-0.795826	6.34574	4.25015e-06
ENSCJPG00005019808	WDFY2	1	protein_coding	-1.74932	4.29835	2.59651e-10
ENSCJPG00005019810		1	protein_coding	7.48213	1.36125	2.43695e-11
ENSCJPG00005019811	ATP7B	1	protein_coding	2.67141	4.40861	1.19258e-23
ENSCJPG00005019813	NEK5	1	protein_coding	4.24535	6.05101	4.23248e-78
ENSCJPG00005019814	NEK3	1	protein_coding	1.66876	4.9604	4.13077e-08
ENSCJPG00005019816	VPS36	1	protein_coding	-1.34217	4.88332	1.25143e-08
ENSCJPG00005019863		1	protein_coding	1.82415	2.47016	2.77794e-06
ENSCJPG00005019864		1	protein_coding	-4.86907	8.03355	2.40135e-147
ENSCJPG00005019865	SLC25A15	1	protein_coding	2.90612	6.04024	4.19758e-46
ENSCJPG00005019866	MRPS31	1	protein_coding	0.666333	6.37331	0.000222313
ENSCJPG00005019867	FOXO1	1	protein_coding	-3.32076	3.04594	2.46078e-16
ENSCJPG00005019869		1	lncRNA	4.29859	-2.35321	0.00483028
ENSCJPG00005019870		1	lncRNA	3.39086	-2.62135	0.0448747
ENSCJPG00005019872		1	lncRNA	3.3537	-2.62616	0.0466822
ENSCJPG00005019873	COG6	1	protein_coding	-0.622472	5.11511	0.0113245
ENSCJPG00005019874	LHFPL6	1	protein_coding	-2.52911	5.28553	5.59979e-24
ENSCJPG00005019875	NHLRC3	1	protein_coding	1.73378	5.89616	6.58507e-16
ENSCJPG00005019876	PROSER1	1	protein_coding	1.56282	6.19136	1.14542e-15
ENSCJPG00005019878	STOML3	1	protein_coding	-2.09219	-0.162923	0.0027691
ENSCJPG00005019880		1	protein_coding	-4.38941	5.71583	1.35128e-16
ENSCJPG00005019881	FREM2	1	protein_coding	-1.96191	5.66886	1.56555e-13
ENSCJPG00005019883		1	lncRNA	2.22131	-2.06344	0.0437438
ENSCJPG00005019884	UFM1	1	protein_coding	-2.09797	4.58076	5.09618e-14
ENSCJPG00005019885	TRPC4	1	protein_coding	-2.0639	2.38665	2.92705e-07
ENSCJPG00005019886	POSTN	1	protein_coding	-6.94199	7.09851	3.44688e-131
ENSCJPG00005019887		1	lncRNA	10.0606	2.12697	2.45558e-17
ENSCJPG00005019888	SUPT20H	1	protein_coding	1.19055	7.00464	9.41628e-13
ENSCJPG00005019889	EXOSC8	1	protein_coding	1.64943	5.96222	2.97761e-14
ENSCJPG00005019890	ALG5	1	protein_coding	-0.669422	4.80324	0.00574502
ENSCJPG00005019893	SERTM1	1	protein_coding	-4.57996	1.49752	9.11195e-14
ENSCJPG00005019894		1	lncRNA	-2.98449	0.807024	9.34671e-07
ENSCJPG00005019895		1	lncRNA	6.38578	-1.20417	1.07831e-07
ENSCJPG00005019896	CCNA1	1	protein_coding	0.837292	8.53097	1.09039e-05
ENSCJPG00005019897		1	lncRNA	7.81642	-0.0351925	1.46263e-13
ENSCJPG00005019898	SPART	1	protein_coding	1.00014	6.06966	0.000147381
ENSCJPG00005019899		1	protein_coding	1.15343	1.27924	0.0346705
ENSCJPG00005019901		1	lncRNA	4.70495	-0.53179	1.56581e-08
ENSCJPG00005019906	NBEA	1	protein_coding	1.60832	5.7553	9.16291e-13
ENSCJPG00005019914		1	lncRNA	4.04942	-2.43835	0.00934914
ENSCJPG00005019915		1	lncRNA	3.33089	-2.62913	0.0478662
ENSCJPG00005019918		1	lncRNA	3.32428	-1.20092	0.00121234
ENSCJPG00005019920	KL	1	protein_coding	1.79994	2.71804	0.00532848
ENSCJPG00005019946	PDS5B	1	protein_coding	2.7042	8.4063	5.8449e-62
ENSCJPG00005020414	ZAR1L	1	protein_coding	-2.77158	6.23076	9.04687e-43
ENSCJPG00005020415	FRY	1	protein_coding	-0.853336	6.05431	0.000680736
ENSCJPG00005020416		1	lncRNA	4.80027	-1.06672	0.0024662
ENSCJPG00005020417	B3GLCT	1	protein_coding	-1.03982	3.73299	0.00211026
ENSCJPG00005020418	HSPH1	1	protein_coding	-0.983872	8.19776	1.40682e-07
ENSCJPG00005020419	ALOX5AP	1	protein_coding	-1.74996	1.72724	4.73777e-05
ENSCJPG00005020421		1	lncRNA	0.727095	3.51856	0.0445876
ENSCJPG00005020422		1	lncRNA	2.33494	0.635578	7.28966e-06
ENSCJPG00005020424		1	lncRNA	4.12151	3.01934	3.90575e-07
ENSCJPG00005020425	KATNAL1	1	protein_coding	2.96499	6.72191	7.50512e-41
ENSCJPG00005020428		1	protein_coding	5.08036	5.41542	3.48291e-28
ENSCJPG00005020429	SLC46A3	1	protein_coding	-2.67229	4.05295	3.61873e-09
ENSCJPG00005020431	FLT1	1	protein_coding	-1.42799	3.99769	1.5367e-06
ENSCJPG00005020433	PAN3	1	protein_coding	1.01429	6.50612	4.56218e-08
ENSCJPG00005020434	FLT3	1	protein_coding	1.46714	2.081	0.00051172
ENSCJPG00005020437	CDX2	1	protein_coding	4.29436	-2.35376	0.00800717
ENSCJPG00005020441		1	lncRNA	3.36775	-2.62432	0.0459755
ENSCJPG00005020444		1	protein_coding	-0.861071	5.30862	5.09455e-05
ENSCJPG00005020447	MTIF3	1	protein_coding	-1.08964	4.06946	0.000321979
ENSCJPG00005020448	GTF3A	1	protein_coding	-1.54103	4.07508	5.59528e-07
ENSCJPG00005020451	RASL11A	1	protein_coding	-1.55378	3.41478	2.61979e-06
ENSCJPG00005000789		1	snoRNA	-1.29293	0.236189	0.0402694
ENSCJPG00005000797	USP12	1	protein_coding	1.53214	2.88298	3.84809e-06
ENSCJPG00005000803		1	lncRNA	8.60432	0.698003	8.23243e-20
ENSCJPG00005000805		1	lncRNA	1.88729	3.84345	2.75211e-12
ENSCJPG00005000813	GPR12	1	protein_coding	-8.26791	2.43126	2.28525e-22
ENSCJPG00005000831	WASF3	1	protein_coding	-0.80982	3.98395	0.0372561
ENSCJPG00005000850	CDK8	1	protein_coding	0.689814	4.68257	0.00132448
ENSCJPG00005000859	RNF6	1	protein_coding	2.54233	7.7856	1.5553e-47
ENSCJPG00005000945	ATP8A2	1	protein_coding	2.78678	9.41982	1.14372e-72
ENSCJPG00005001121	SHISA2	1	protein_coding	-1.5148	4.56341	1.54427e-09
ENSCJPG00005001132	NUP58	1	protein_coding	1.501	7.41578	1.84904e-07
ENSCJPG00005001162	MTMR6	1	protein_coding	-1.63808	6.6738	2.51812e-24
ENSCJPG00005001175	AMER2	1	protein_coding	2.47824	1.274	3.91149e-05
ENSCJPG00005001193		1	protein_coding	-1.59898	3.78349	2.03215e-07
ENSCJPG00005001209		1	protein_coding	4.43648	-0.303611	2.02042e-09
ENSCJPG00005001215	MIPEP	1	protein_coding	0.633101	5.89261	0.00238276
ENSCJPG00005001222	TNFRSF19	1	protein_coding	1.4483	3.96112	3.69492e-05
ENSCJPG00005001226		1	lncRNA	6.19954	-1.35161	2.96279e-07
ENSCJPG00005001232	SACS	1	protein_coding	-1.05305	5.73521	1.67856e-06
ENSCJPG00005001241	SGCG	1	protein_coding	-3.41163	3.44405	3.28637e-16
ENSCJPG00005001251		1	lncRNA	4.7586	-2.13528	0.00753022
ENSCJPG00005001254		1	lncRNA	6.28003	-1.30642	0.000424286
ENSCJPG00005001257		1	lncRNA	4.08699	-2.4336	0.0124739
ENSCJPG00005001284	FGF9	1	protein_coding	-2.76899	1.51628	2.22473e-09
ENSCJPG00005001285		1	lncRNA	2.7843	-1.50586	0.0024409
ENSCJPG00005001289	MICU2	1	protein_coding	-0.816137	4.33029	0.00604381
ENSCJPG00005001295	ZDHHC20	1	protein_coding	-0.621551	4.63799	0.00588341
ENSCJPG00005001324	SKA3	1	protein_coding	1.08418	4.85563	0.000614426
ENSCJPG00005001350	XPO4	1	protein_coding	-1.5386	5.81977	1.5827e-12
ENSCJPG00005001405	IL17D	1	protein_coding	4.58655	2.75522	3.31316e-27
ENSCJPG00005001414	IFT88	1	protein_coding	5.00336	9.35837	4.40657e-158
ENSCJPG00005001433	CRYL1	1	protein_coding	-1.40379	4.74167	6.65803e-09
ENSCJPG00005001441		1	protein_coding	-3.11692	3.26561	2.31597e-08
ENSCJPG00005001442		1	protein_coding	-3.16612	-0.272152	4.47345e-05
ENSCJPG00005001444	GJA3	1	protein_coding	1.86282	0.57031	0.0161773
ENSCJPG00005001453	ZMYM2	1	protein_coding	0.657559	6.62412	0.000175847
ENSCJPG00005001488	MPHOSPH8	1	protein_coding	0.661403	7.41124	1.27774e-05
ENSCJPG00005001660		1	protein_coding	1.67457	6.07814	2.06579e-21
ENSCJPG00005001674	RNF17	1	protein_coding	3.78978	9.87922	7.82941e-58
ENSCJPG00005001703		1	lncRNA	6.29007	-1.27864	7.18347e-08
ENSCJPG00005001706		1	lncRNA	5.36028	-1.86672	7.12167e-05
ENSCJPG00005001708		1	lncRNA	5.6206	2.56327	1.91036e-31
ENSCJPG00005001721	ARHGAP20	1	protein_coding	5.54628	7.24864	3.13535e-119
ENSCJPG00005001745		1	lncRNA	2.48415	-1.66333	0.015371
ENSCJPG00005001749	RDX	1	protein_coding	-1.07809	7.12074	6.83283e-13
ENSCJPG00005001767	ZC3H12C	1	protein_coding	2.97184	4.86546	8.36284e-42
ENSCJPG00005001770		1	lncRNA	5.48213	1.25107	3.25707e-15
ENSCJPG00005001781	DDX10	1	protein_coding	-0.89161	5.27326	1.84317e-06
ENSCJPG00005001806		1	protein_coding	4.41996	4.16944	2.85131e-20
ENSCJPG00005002076	ATM	1	protein_coding	1.43886	6.59369	5.56083e-18
ENSCJPG00005003433	NPAT	1	protein_coding	1.7216	6.26287	8.56933e-25
ENSCJPG00005003434	ACAT1	1	protein_coding	-0.869042	5.24047	1.03522e-05
ENSCJPG00005003447	CUL5	1	protein_coding	0.661088	5.72387	0.000404905
ENSCJPG00005003449		1	protein_coding	5.06293	0.542011	2.61193e-12
ENSCJPG00005003450	SLC35F2	1	protein_coding	0.771054	4.27549	0.0233968
ENSCJPG00005003479		1	lncRNA	-4.38011	1.15858	1.39314e-11
ENSCJPG00005003480	ELMOD1	1	protein_coding	-6.05998	5.95031	3.39149e-135
ENSCJPG00005003481	ALKBH8	1	protein_coding	-0.831975	4.94813	7.68339e-05
ENSCJPG00005003482	CWF19L2	1	protein_coding	2.58352	6.68893	2.33698e-58
ENSCJPG00005003493		1	lncRNA	3.77831	-1.74919	0.00146645
ENSCJPG00005003494	GUCY1A2	1	protein_coding	-1.99361	3.12351	2.36754e-08
ENSCJPG00005003497		1	protein_coding	2.98428	-1.70713	0.00213241
ENSCJPG00005003500	AASDHPPT	1	protein_coding	-0.9771	3.62772	0.00262492
ENSCJPG00005003501	KBTBD3	1	protein_coding	1.07917	1.78988	0.00548185
ENSCJPG00005003513	GRIA4	1	protein_coding	-1.56803	1.47263	0.00156247
ENSCJPG00005003515		1	lncRNA	4.87221	-2.12036	0.000641342
ENSCJPG00005003516		1	lncRNA	4.04942	-2.43835	0.00934914
ENSCJPG00005003517		1	lncRNA	6.33388	-1.24243	1.60084e-07
ENSCJPG00005003518		1	lncRNA	4.69073	-2.19723	0.00144737
ENSCJPG00005003519		1	protein_coding	3.39537	-2.62078	0.0446615
ENSCJPG00005003520		1	lncRNA	4.87159	-2.12091	0.000823353
ENSCJPG00005003521		1	lncRNA	4.08208	-0.272613	6.54666e-08
ENSCJPG00005003522		1	lncRNA	6.19105	0.0823269	2.42291e-12
ENSCJPG00005003523		1	lncRNA	9.71269	1.7705	4.38831e-23
ENSCJPG00005003527	PDGFD	1	protein_coding	-1.26765	5.2607	3.20067e-09
ENSCJPG00005003535		1	protein_coding	3.08586	7.18271	1.51565e-79
ENSCJPG00005003587	DCUN1D5	1	protein_coding	1.38293	6.32991	9.39445e-15
ENSCJPG00005003589		1	lncRNA	6.80439	-0.925513	3.05884e-06
ENSCJPG00005003591	MMP13	1	protein_coding	-7.51217	9.16572	1.19604e-94
ENSCJPG00005003593		1	protein_coding	-7.36601	6.22832	4.95079e-31
ENSCJPG00005003596	MMP1	1	protein_coding	-5.23957	2.65638	5.92228e-08
ENSCJPG00005003727	MMP27	1	protein_coding	-5.4848	2.45703	3.78685e-19
ENSCJPG00005003728		1	protein_coding	-4.83865	0.522588	1.22777e-06
ENSCJPG00005003755	TMEM123	1	protein_coding	-2.46096	5.5263	8.26105e-22
ENSCJPG00005003757		1	protein_coding	-2.41546	8.01541	3.4378e-44
ENSCJPG00005003758		1	protein_coding	2.17918	1.23023	4.12622e-06
ENSCJPG00005003761	YAP1	1	protein_coding	-0.916767	6.65897	3.59016e-09
ENSCJPG00005003768	CFAP300	1	protein_coding	5.96604	7.51334	5.29679e-80
ENSCJPG00005003770	CEP126	1	protein_coding	5.94748	5.59588	5.43236e-83
ENSCJPG00005003777	ANGPTL5	1	protein_coding	6.01203	3.41647	5.23047e-20
ENSCJPG00005003791		1	protein_coding	4.68805	1.40432	3.80346e-13
ENSCJPG00005003792		1	lncRNA	7.51847	1.3198	3.19245e-20
ENSCJPG00005003805	PGR	1	protein_coding	-1.36917	5.74782	2.00366e-09
ENSCJPG00005003828	CNTN5	1	protein_coding	-1.24159	1.39634	0.048088
ENSCJPG00005003833		1	lncRNA	8.39133	0.502676	7.09594e-11
ENSCJPG00005003837		1	lncRNA	3.73555	-2.53024	0.0228427
ENSCJPG00005003846	CCDC82	1	protein_coding	-2.48518	5.20725	1.26275e-14
ENSCJPG00005003847		1	protein_coding	-1.01101	4.00554	0.0115208
ENSCJPG00005003848		1	protein_coding	-2.14504	3.52235	3.30475e-13
ENSCJPG00005003930		1	lncRNA	6.5254	1.10695	3.01048e-18
ENSCJPG00005003931	SESN3	1	protein_coding	-1.02583	4.1443	0.000422937
ENSCJPG00005003933	CWC15	1	protein_coding	0.64663	6.81584	5.32138e-05
ENSCJPG00005003951	AMOTL1	1	protein_coding	-1.6343	5.52832	2.39153e-15
ENSCJPG00005003952		1	lncRNA	7.11719	-0.644723	5.50886e-11
ENSCJPG00005003953	FUT4	1	protein_coding	-1.31413	1.94879	0.00375108
ENSCJPG00005003956	C11orf97	1	protein_coding	12.1485	5.93059	3.75003e-191
ENSCJPG00005003958	ANKRD49	1	protein_coding	-0.691259	4.32901	0.00436888
ENSCJPG00005003960	MRE11	1	protein_coding	-0.42007	5.75154	0.0197429
ENSCJPG00005003962	GPR83	1	protein_coding	2.38672	0.406064	1.65751e-05
ENSCJPG00005003965	PANX1	1	protein_coding	-3.1117	4.25665	4.63269e-25
ENSCJPG00005003967		1	protein_coding	4.35978	-0.0602947	1.54217e-06
ENSCJPG00005003971		1	protein_coding	5.49464	-1.80016	4.81985e-05
ENSCJPG00005003973		1	protein_coding	7.70296	1.50724	7.70745e-23
ENSCJPG00005003974		1	protein_coding	2.32672	-0.0326563	0.000329063
ENSCJPG00005003984		1	snoRNA	-0.977005	1.51746	0.0236258
ENSCJPG00005003985		1	snoRNA	-1.45414	0.724916	0.00527589
ENSCJPG00005003989		1	snoRNA	-1.15067	1.73663	0.00469113
ENSCJPG00005003990		1	snoRNA	-1.04909	1.45941	0.0136446
ENSCJPG00005003994		1	protein_coding	0.486607	7.07399	0.00215908
ENSCJPG00005003997		1	lncRNA	6.38509	3.43513	1.30279e-44
ENSCJPG00005004002	DEUP1	1	protein_coding	9.78672	9.23669	0
ENSCJPG00005004027		1	protein_coding	3.411	2.21317	1.17507e-15
ENSCJPG00005004035	MTNR1B	1	protein_coding	3.41817	1.18573	9.09828e-08
ENSCJPG00005004037		1	protein_coding	1.39709	-0.520286	0.0146516
ENSCJPG00005004054	FAT3	1	protein_coding	1.37467	4.47523	8.32634e-07
ENSCJPG00005004094		1	lncRNA	5.65103	-1.65949	0.000662456
ENSCJPG00005004111	FOLH1	1	protein_coding	1.88143	4.37682	1.12495e-05
ENSCJPG00005004114		1	lncRNA	3.29501	-1.54569	0.00099409
ENSCJPG00005004127	TYR	1	protein_coding	5.66524	-1.69382	6.95862e-06
ENSCJPG00005004152	GRM5	1	protein_coding	2.68842	-0.881018	0.000283375
ENSCJPG00005004155	CTSC	1	protein_coding	-2.93608	6.57926	1.51585e-45
ENSCJPG00005004160		1	lncRNA	3.62461	-1.79737	0.00178892
ENSCJPG00005004163	TMEM135	1	protein_coding	-1.82666	4.17263	1.18007e-11
ENSCJPG00005004166	FZD4	1	protein_coding	-2.98429	4.46819	1.63974e-26
ENSCJPG00005004167		1	lncRNA	5.10445	-1.99511	0.000381921
ENSCJPG00005004169	PRSS23	1	protein_coding	-1.93268	4.86032	1.83619e-05
ENSCJPG00005004171	PRCP	1	protein_coding	-1.17798	5.08877	0.0119342
ENSCJPG00005004175	RAB30	1	protein_coding	-0.646985	3.77724	0.0400992
ENSCJPG00005004176		1	protein_coding	2.93508	5.42862	9.23085e-46
ENSCJPG00005004177	ANKRD42	1	protein_coding	5.24607	6.25921	1.75675e-141
ENSCJPG00005004310		1	protein_coding	1.72378	2.07332	0.000109603
ENSCJPG00005004364		1	protein_coding	2.12145	-0.367644	0.000205983
ENSCJPG00005004369		1	miRNA	3.75699	-2.52729	0.0221968
ENSCJPG00005004371	TMEM126A	1	protein_coding	0.810869	5.85426	0.000464377
ENSCJPG00005004375	CREBZF	1	protein_coding	1.69848	3.21451	1.77678e-07
ENSCJPG00005004376	CCDC89	1	protein_coding	11.1974	8.41602	0
ENSCJPG00005004380	SYTL2	1	protein_coding	1.76603	5.31616	6.32611e-07
ENSCJPG00005004381		1	protein_coding	8.03604	5.99549	2.11136e-50
ENSCJPG00005004383	PICALM	1	protein_coding	-1.07376	8.35878	2.02195e-11
ENSCJPG00005004384		1	lncRNA	6.78697	-0.930379	5.97438e-07
ENSCJPG00005004385	EED	1	protein_coding	-1.18926	4.86392	4.14921e-07
ENSCJPG00005004388	HIKESHI	1	protein_coding	-0.604916	5.63423	0.00177084
ENSCJPG00005004392		1	lncRNA	6.63884	0.494237	7.31251e-11
ENSCJPG00005004393		1	lncRNA	4.33369	-1.40316	1.15414e-05
ENSCJPG00005004404		1	lncRNA	6.82301	-0.86397	1.75637e-07
ENSCJPG00005004405		1	lncRNA	3.75278	-2.52785	0.0223311
ENSCJPG00005004438	TENM4	1	protein_coding	1.70302	6.72221	1.18619e-21
ENSCJPG00005004455		1	lncRNA	5.85333	-1.58411	7.85809e-06
ENSCJPG00005004490		1	protein_coding	1.64196	5.07541	4.61891e-15
ENSCJPG00005004491	KCTD21	1	protein_coding	-1.26936	1.64883	0.0056323
ENSCJPG00005004492	ALG8	1	protein_coding	1.22346	6.67684	1.50338e-10
ENSCJPG00005004498		1	protein_coding	5.32449	4.09306	1.83453e-08
ENSCJPG00005004504	INTS4	1	protein_coding	-0.643972	6.29465	0.000707428
ENSCJPG00005004505	AAMDC	1	protein_coding	1.69552	5.05535	3.6138e-12
ENSCJPG00005004525	RSF1	1	protein_coding	1.96844	7.35159	9.64173e-39
ENSCJPG00005004527	CLNS1A	1	protein_coding	0.840727	7.21438	1.31611e-05
ENSCJPG00005004531	AQP11	1	protein_coding	1.39512	2.99788	0.0121278
ENSCJPG00005004533		1	lncRNA	3.90713	-0.749405	9.65081e-07
ENSCJPG00005004534	PAK1	1	protein_coding	0.807755	4.72951	0.00344459
ENSCJPG00005004539	GDPD4	1	protein_coding	8.41127	3.43959	1.27453e-25
ENSCJPG00005005240	CAPN5	1	protein_coding	-3.70243	5.85264	3.37814e-44
ENSCJPG00005005247	ACER3	1	protein_coding	2.30598	6.45766	1.22603e-32
ENSCJPG00005005251	TSKU	1	protein_coding	-4.12746	4.42656	8.71829e-31
ENSCJPG00005005254		1	protein_coding	3.22862	2.88713	0.000931048
ENSCJPG00005005269		1	protein_coding	-3.95945	3.59184	1.99336e-32
ENSCJPG00005005271	EMSY	1	protein_coding	1.40819	6.20731	4.06775e-13
ENSCJPG00005005278	THAP12	1	protein_coding	0.751569	5.85658	1.84084e-05
ENSCJPG00005005280		1	lncRNA	3.011	-1.37024	0.000402785
ENSCJPG00005005291	UVRAG	1	protein_coding	-1.34598	5.55824	1.44201e-12
ENSCJPG00005005295		1	protein_coding	5.90965	-1.54073	1.13372e-06
ENSCJPG00005005298		1	protein_coding	2.19513	-1.75533	0.0255854
ENSCJPG00005005300		1	protein_coding	-2.02245	0.224588	0.00257092
ENSCJPG00005005322	NUMA1	1	protein_coding	0.528601	7.91454	0.00341162
ENSCJPG00005005345		1	protein_coding	5.17713	6.03099	1.19506e-36
ENSCJPG00005005355		1	protein_coding	5.70189	-1.65246	5.53777e-05
ENSCJPG00005005359		1	protein_coding	-1.90879	4.97202	6.63253e-10
ENSCJPG00005005361	TPP1	1	protein_coding	-0.398048	6.40078	0.0288018
ENSCJPG00005005363	ILK	1	protein_coding	-2.25971	6.67491	2.97134e-37
ENSCJPG00005005367	RRP8	1	protein_coding	-1.31353	2.93619	9.55086e-05
ENSCJPG00005005381		1	protein_coding	-0.752731	5.08548	0.00279772
ENSCJPG00005005388	ARFIP2	1	protein_coding	-1.60693	5.25118	1.13367e-14
ENSCJPG00005005392		1	lncRNA	-2.45874	0.216988	2.73759e-05
ENSCJPG00005005393		1	pseudogene	-2.11701	5.35336	2.64974e-21
ENSCJPG00005005397	HPX	1	protein_coding	-4.94645	6.67288	7.41906e-44
ENSCJPG00005005399	APBB1	1	protein_coding	-0.739585	5.48811	0.00473674
ENSCJPG00005005471	SMPD1	1	protein_coding	-1.79985	4.30765	6.83505e-12
ENSCJPG00005005479	CCKBR	1	protein_coding	1.79868	1.9367	0.000169517
ENSCJPG00005005483	FAM160A2	1	protein_coding	-2.88182	5.056	1.80288e-32
ENSCJPG00005005493		1	snoRNA	-1.67515	0.177219	0.0221474
ENSCJPG00005005498		1	protein_coding	3.06587	0.299938	0.00243977
ENSCJPG00005005500		1	protein_coding	11.9043	9.90537	0
ENSCJPG00005005504		1	protein_coding	-4.18567	-1.092	0.00133867
ENSCJPG00005005507		1	protein_coding	-5.26716	6.24424	1.44772e-15
ENSCJPG00005005649		1	protein_coding	-3.03291	2.45534	0.0246564
ENSCJPG00005005650		1	protein_coding	-2.83864	-0.776917	0.00570695
ENSCJPG00005005652		1	protein_coding	-2.73864	7.96963	0.000117004
ENSCJPG00005005654		1	protein_coding	8.11043	2.5911	1.9297e-06
ENSCJPG00005005655		1	protein_coding	4.69365	-2.19668	0.00110429
ENSCJPG00005005670		1	protein_coding	5.01314	0.500239	0.000249971
ENSCJPG00005005673	RRM1	1	protein_coding	-0.705825	5.43128	0.00070521
ENSCJPG00005005675		1	protein_coding	9.81302	1.86649	1.28612e-22
ENSCJPG00005005690	STIM1	1	protein_coding	1.21028	6.11736	1.97619e-10
ENSCJPG00005005696	RHOG	1	protein_coding	-1.5315	1.65932	0.00334583
ENSCJPG00005005697	PGAP2	1	protein_coding	-0.603693	4.83122	0.00681646
ENSCJPG00005005712	NUP98	1	protein_coding	1.50719	9.90345	1.34051e-26
ENSCJPG00005005721		1	protein_coding	4.34981	-2.34905	0.0294815
ENSCJPG00005005723	DGAT2	1	protein_coding	-0.471873	7.22797	0.00726565
ENSCJPG00005005728	MOGAT2	1	protein_coding	-3.04851	1.21267	2.24699e-08
ENSCJPG00005005729	MAP6	1	protein_coding	-2.48587	1.86762	8.37029e-08
ENSCJPG00005005731	KLHL35	1	protein_coding	-3.89908	1.07391	0.00108487
ENSCJPG00005005849	GDPD5	1	protein_coding	-2.47549	4.4052	3.03184e-13
ENSCJPG00005005853	SERPINH1	1	protein_coding	-4.43348	8.26333	9.60423e-92
ENSCJPG00005005857	RPS3	1	protein_coding	-0.468123	8.99893	0.00227702
ENSCJPG00005006201	P2RY2	1	protein_coding	-5.29222	1.24398	3.94213e-16
ENSCJPG00005006202	P2RY6	1	protein_coding	-3.23756	1.9403	5.59596e-08
ENSCJPG00005006203	ARHGEF17	1	protein_coding	-4.10364	6.15408	5.75206e-42
ENSCJPG00005006338	RELT	1	protein_coding	2.34991	2.97992	3.05143e-07
ENSCJPG00005006354	FAM168A	1	protein_coding	0.755991	5.17207	0.0030061
ENSCJPG00005006364		1	lncRNA	3.50322	0.67931	5.93546e-10
ENSCJPG00005006365	PLEKHB1	1	protein_coding	5.10277	4.32786	2.53972e-27
ENSCJPG00005006414	RAB6A	1	protein_coding	0.873751	6.46302	1.13449e-06
ENSCJPG00005006417	PAAF1	1	protein_coding	2.60595	6.57344	9.57529e-40
ENSCJPG00005006424	C2CD3	1	protein_coding	1.76674	6.0671	5.37965e-25
ENSCJPG00005006442	PPME1	1	protein_coding	-0.462121	5.79337	0.0387693
ENSCJPG00005006443	P4HA3	1	protein_coding	-0.946347	2.86733	0.0261431
ENSCJPG00005006459	SPCS2	1	protein_coding	2.75514	6.34938	3.04829e-38
ENSCJPG00005006460		1	protein_coding	2.94516	6.61226	3.23118e-44
ENSCJPG00005006465	XRRA1	1	protein_coding	9.19618	6.50043	1.49491e-154
ENSCJPG00005006470	CHRDL2	1	protein_coding	-1.37643	1.64057	0.0486477
ENSCJPG00005006475		1	protein_coding	1.00736	7.41207	1.83453e-08
ENSCJPG00005006477	LIPT2	1	protein_coding	-1.19202	3.8065	0.000141781
ENSCJPG00005006478	KCNE3	1	protein_coding	-1.87558	1.57335	0.00258703
ENSCJPG00005006488		1	protein_coding	-2.38225	0.500898	0.00164051
ENSCJPG00005006493		1	protein_coding	6.57936	-1.07658	5.69791e-08
ENSCJPG00005006494	SLCO2B1	1	protein_coding	-2.79081	3.60947	3.2513e-11
ENSCJPG00005006498		1	protein_coding	12.9273	4.97382	6.21688e-100
ENSCJPG00005006501		1	lncRNA	6.20383	-1.32515	4.1589e-05
ENSCJPG00005006503		1	protein_coding	13.0746	5.12095	7.29527e-115
ENSCJPG00005006521		2	protein_coding	-2.02457	4.39231	8.67461e-17
ENSCJPG00005006580		2	protein_coding	2.27177	9.2511	3.89267e-48
ENSCJPG00005006636	H2BE1	2	protein_coding	-8.17322	2.31824	3.7688e-30
ENSCJPG00005006637	ASB10	2	protein_coding	2.581	0.449127	0.00380085
ENSCJPG00005006639	GBX1	2	protein_coding	4.55449	0.114061	0.000341441
ENSCJPG00005006645	AGAP3	2	protein_coding	-0.58373	4.66035	0.0185564
ENSCJPG00005007050		2	pseudogene	-1.9825	5.228	6.05914e-19
ENSCJPG00005007150		2	pseudogene	3.9428	4.70406	1.28067e-22
ENSCJPG00005007151	ABCB8	2	protein_coding	-1.15229	4.55311	2.52432e-06
ENSCJPG00005007177	NOS3	2	protein_coding	-1.12707	2.92771	0.00321139
ENSCJPG00005007929	KCNH2	2	protein_coding	-0.745594	3.75478	0.016112
ENSCJPG00005007945		2	protein_coding	-3.464	3.67764	9.58205e-19
ENSCJPG00005007947		2	protein_coding	-3.35435	3.21825	1.7487e-18
ENSCJPG00005007949		2	protein_coding	-1.42343	5.78182	1.05729e-13
ENSCJPG00005007979		2	protein_coding	-2.94375	4.93644	4.02621e-30
ENSCJPG00005007981		2	pseudogene	-1.81811	1.693	0.00199591
ENSCJPG00005008005		2	protein_coding	-3.49101	3.52334	5.92249e-16
ENSCJPG00005008012		2	protein_coding	-1.84745	1.99891	0.00495685
ENSCJPG00005008013		2	protein_coding	1.95623	-0.232882	0.0314003
ENSCJPG00005008016		2	protein_coding	-2.16479	1.29223	3.9542e-05
ENSCJPG00005008019		2	protein_coding	-1.68835	3.71771	2.42008e-07
ENSCJPG00005008056		2	protein_coding	-1.01123	1.09103	0.0317961
ENSCJPG00005008057	TIGD3	2	protein_coding	2.10764	3.45524	3.99497e-06
ENSCJPG00005008059		2	protein_coding	0.787494	2.87932	0.0186161
ENSCJPG00005008061	ZNF777	2	protein_coding	1.66805	5.40918	6.10359e-11
ENSCJPG00005008070		2	protein_coding	-1.28713	2.39881	0.0128363
ENSCJPG00005008072	CDC25A	2	protein_coding	-1.41181	6.25926	4.53685e-16
ENSCJPG00005008078		2	protein_coding	-1.64043	6.7459	2.57281e-21
ENSCJPG00005008079	DHX30	2	protein_coding	0.82651	7.36397	1.68962e-07
ENSCJPG00005010113	CSPG5	2	protein_coding	-1.25858	3.59842	0.0248341
ENSCJPG00005010115	SCAP	2	protein_coding	-1.78882	6.45932	3.0068e-21
ENSCJPG00005010498	MINDY4	2	protein_coding	-1.20242	3.29446	0.000233611
ENSCJPG00005010499		2	protein_coding	-2.99308	5.3808	2.08682e-26
ENSCJPG00005010502	ADCYAP1R1	2	protein_coding	-2.66507	0.885463	0.000314382
ENSCJPG00005010508		2	protein_coding	-1.70732	1.88808	1.35193e-05
ENSCJPG00005010509	ZBTB47	2	protein_coding	-1.79938	2.21057	5.24331e-05
ENSCJPG00005010511	HHATL	2	protein_coding	-1.42403	2.5202	0.00140982
ENSCJPG00005010525		2	protein_coding	4.3963	8.54585	3.0199e-120
ENSCJPG00005010526	HIGD1A	2	protein_coding	0.552115	5.85479	0.00376651
ENSCJPG00005010527	ACKR2	2	protein_coding	4.45166	2.97943	4.26999e-24
ENSCJPG00005010528	CYP8B1	2	protein_coding	2.92995	0.845561	7.22804e-07
ENSCJPG00005010529		2	pseudogene	6.00086	11.0055	9.6645e-74
ENSCJPG00005010530		2	protein_coding	2.3283	1.85216	0.00160717
ENSCJPG00005010531		2	protein_coding	-2.86631	4.87306	0.00116701
ENSCJPG00005010533	GJC2	2	protein_coding	0.761377	4.33618	0.0217969
ENSCJPG00005010535		2	protein_coding	2.07307	5.38349	2.91349e-14
ENSCJPG00005010537	ARF1	2	protein_coding	-1.80846	7.82877	1.21557e-32
ENSCJPG00005010538	WNT3A	2	protein_coding	4.94287	-0.244185	6.65394e-06
ENSCJPG00005010543	WNT9A	2	protein_coding	-2.37896	2.20784	6.87056e-08
ENSCJPG00005010544		2	lncRNA	5.56675	-1.75007	3.75805e-05
ENSCJPG00005010545		2	lncRNA	11.0096	3.06251	3.21368e-21
ENSCJPG00005010546		2	lncRNA	4.50288	-2.27436	0.00248057
ENSCJPG00005010547		2	lncRNA	3.0922	-1.65224	0.00267949
ENSCJPG00005010550	SNAP47	2	protein_coding	-3.30029	6.01071	1.05829e-37
ENSCJPG00005010551	JMJD4	2	protein_coding	1.96181	5.83721	1.95126e-21
ENSCJPG00005010555	MYL3	2	protein_coding	-4.55285	1.45253	1.72605e-14
ENSCJPG00005010556		2	lncRNA	-4.49862	-2.20833	0.0171859
ENSCJPG00005010557	PTH1R	2	protein_coding	-2.27164	2.3562	0.00425994
ENSCJPG00005010559	CCDC12	2	protein_coding	-1.1739	5.10066	1.98547e-08
ENSCJPG00005010560		2	pseudogene	-2.89266	7.2895	4.71848e-38
ENSCJPG00005010568	SETD2	2	protein_coding	1.22948	8.49602	3.32979e-10
ENSCJPG00005010569	KIF9	2	protein_coding	7.6388	7.399	2.35256e-133
ENSCJPG00005010599	KLHL18	2	protein_coding	-1.33322	4.65069	8.93539e-10
ENSCJPG00005010622	CJ-CATH3	2	protein_coding	6.21266	-1.34849	1.14132e-06
ENSCJPG00005010627		2	protein_coding	5.0136	-2.052	0.000297388
ENSCJPG00005010628	CATH1	2	protein_coding	6.06833	-0.0256954	1.59406e-10
ENSCJPG00005010641	TBRG4	2	protein_coding	1.20593	6.8881	1.31242e-11
ENSCJPG00005010647	CCM2	2	protein_coding	-1.55536	5.74267	1.76067e-13
ENSCJPG00005010650		2	pseudogene	1.31339	3.54504	0.000331647
ENSCJPG00005010732		2	protein_coding	1.78421	1.86313	7.18893e-06
ENSCJPG00005010911	GARS1	2	protein_coding	-1.73956	6.78613	9.57742e-20
[truncated: 11,595 more rows]
