# Supplementary material for: RNA sequencing analysis of sexual dimorphism in Japanese quail
Source: Front Vet Sci. 2024 Jul 22;11:1441021. doi: 10.3389/fvets.2024.1441021 (PMC11299063; doi:10.3389/fvets.2024.1441021)
Supplement: Supplementary file 7 [file Table_6.xlsx]

## Sheet: Male-biased genes
Supplementary Table S6. Results of functional enrichment analysis based on male-biased genes in gonadal tissue
Category	Term	Count	%	Genes	FDR
UP_KW_CELLULAR_COMPONENT	KW-0969~Cilium	43	1.43477	ENSCJPG00005011144, ENSCJPG00005016239, ENSCJPG00005012011, ENSCJPG00005014835, ENSCJPG00005013185, ENSCJPG00005007028, ENSCJPG00005000597, ENSCJPG00005003622, ENSCJPG00005002316, ENSCJPG00005018011, ENSCJPG00005019024, ENSCJPG00005019186, ENSCJPG00005018134, ENSCJPG00005010851, ENSCJPG00005013305, ENSCJPG00005012413, ENSCJPG00005011325, ENSCJPG00005019568, ENSCJPG00005010750, ENSCJPG00005018777,…	1.24271e-18
GOTERM_CC_DIRECT	GO:0031514~motile cilium	28	0.934268	ENSCJPG00005016239, ENSCJPG00005016935, ENSCJPG00005014835, ENSCJPG00005002316, ENSCJPG00005015183, ENSCJPG00005019024, ENSCJPG00005020270, ENSCJPG00005019568, ENSCJPG00005013621, ENSCJPG00005012102, ENSCJPG00005017956, ENSCJPG00005014941, ENSCJPG00005020369, ENSCJPG00005020568, ENSCJPG00005008666, ENSCJPG00005008709, ENSCJPG00005005517, ENSCJPG00005017051, ENSCJPG00005015071, ENSCJPG00005010208,…	2.14079e-13
UP_KW_CELLULAR_COMPONENT	KW-0493~Microtubule	51	1.7017	ENSCJPG00005010691, ENSCJPG00005020977, ENSCJPG00005004297, ENSCJPG00005021464, ENSCJPG00005014691, ENSCJPG00005019027, ENSCJPG00005016353, ENSCJPG00005019301, ENSCJPG00005012832, ENSCJPG00005018777, ENSCJPG00005012101, ENSCJPG00005013355, ENSCJPG00005017837, ENSCJPG00005013354, ENSCJPG00005007034, ENSCJPG00005021414, ENSCJPG00005020369, ENSCJPG00005021256, ENSCJPG00005001732, ENSCJPG00005001655,…	1.52507e-09
UP_KW_CELLULAR_COMPONENT	KW-0282~Flagellum	16	0.533867	ENSCJPG00005012102, ENSCJPG00005014941, ENSCJPG00005016239, ENSCJPG00005020568, ENSCJPG00005020563, ENSCJPG00005008666, ENSCJPG00005002545, ENSCJPG00005005517, ENSCJPG00005017051, ENSCJPG00005015071, ENSCJPG00005019024, ENSCJPG00005012988, ENSCJPG00005010851, ENSCJPG00005016048, ENSCJPG00005019568, ENSCJPG00005013621	6.95062e-08
GOTERM_CC_DIRECT	GO:0005874~microtubule	50	1.66834	ENSCJPG00005020977, ENSCJPG00005008374, ENSCJPG00005004297, ENSCJPG00005021464, ENSCJPG00005014691, ENSCJPG00005019027, ENSCJPG00005019301, ENSCJPG00005012832, ENSCJPG00005018777, ENSCJPG00005009572, ENSCJPG00005012101, ENSCJPG00005009573, ENSCJPG00005013355, ENSCJPG00005017837, ENSCJPG00005013354, ENSCJPG00005007034, ENSCJPG00005021414, ENSCJPG00005020369, ENSCJPG00005001732, ENSCJPG00005001655,…	2.89548e-06
KEGG_PATHWAY	cjo04814:Motor proteins	58	1.93527	ENSCJPG00005020977, ENSCJPG00005003009, ENSCJPG00005008617, ENSCJPG00005014691, ENSCJPG00005019027, ENSCJPG00005009390, ENSCJPG00005015585, ENSCJPG00005012832, ENSCJPG00005018777, ENSCJPG00005012101, ENSCJPG00005013355, ENSCJPG00005017837, ENSCJPG00005013354, ENSCJPG00005007034, ENSCJPG00005008321, ENSCJPG00005020203, ENSCJPG00005021414, ENSCJPG00005020369, ENSCJPG00005021256, ENSCJPG00005021452,…	4.29991e-06
GOTERM_MF_DIRECT	GO:0005524~ATP binding	277	9.24258	ENSCJPG00005010055, ENSCJPG00005012231, ENSCJPG00005009184, ENSCJPG00005004174, ENSCJPG00005009501, ENSCJPG00005020410, ENSCJPG00005006479, ENSCJPG00005005027, ENSCJPG00005015060, ENSCJPG00005017482, ENSCJPG00005017240, ENSCJPG00005012916, ENSCJPG00005020093, ENSCJPG00005018691, ENSCJPG00005014890, ENSCJPG00005017366, ENSCJPG00005015619, ENSCJPG00005006580, ENSCJPG00005007434, ENSCJPG00005005375,…	6.93487e-05
GOTERM_BP_DIRECT	GO:0007018~microtubule-based movement	32	1.06773	ENSCJPG00005020977, ENSCJPG00005021004, ENSCJPG00005011809, ENSCJPG00005003545, ENSCJPG00005008617, ENSCJPG00005015284, ENSCJPG00005014691, ENSCJPG00005019027, ENSCJPG00005009390, ENSCJPG00005012832, ENSCJPG00005013305, ENSCJPG00005010750, ENSCJPG00005018777, ENSCJPG00005011488, ENSCJPG00005013012, ENSCJPG00005008860, ENSCJPG00005007034, ENSCJPG00005004382, ENSCJPG00005021414, ENSCJPG00005005597,…	0.000122699
GOTERM_BP_DIRECT	GO:0007018~microtubule-based movement	32	1.06773	ENSCJPG00005020977, ENSCJPG00005021004, ENSCJPG00005011809, ENSCJPG00005003545, ENSCJPG00005008617, ENSCJPG00005015284, ENSCJPG00005014691, ENSCJPG00005019027, ENSCJPG00005009390, ENSCJPG00005012832, ENSCJPG00005013305, ENSCJPG00005010750, ENSCJPG00005018777, ENSCJPG00005011488, ENSCJPG00005013012, ENSCJPG00005008860, ENSCJPG00005007034, ENSCJPG00005004382, ENSCJPG00005021414, ENSCJPG00005005597,…	0.000122699
UP_KW_MOLECULAR_FUNCTION	KW-0505~Motor protein	22	0.734067	ENSCJPG00005013354, ENSCJPG00005013012, ENSCJPG00005004382, ENSCJPG00005007034, ENSCJPG00005020369, ENSCJPG00005021464, ENSCJPG00005021256, ENSCJPG00005002289, ENSCJPG00005011809, ENSCJPG00005003545, ENSCJPG00005010208, ENSCJPG00005002948, ENSCJPG00005016440, ENSCJPG00005009390, ENSCJPG00005019851, ENSCJPG00005012832, ENSCJPG00005013305, ENSCJPG00005010002, ENSCJPG00005010750, ENSCJPG00005018777,…	0.000358802
UP_KW_BIOLOGICAL_PROCESS	KW-0131~Cell cycle	54	1.8018	ENSCJPG00005017207, ENSCJPG00005019946, ENSCJPG00005009266, ENSCJPG00005006275, ENSCJPG00005016716, ENSCJPG00005001786, ENSCJPG00005018459, ENSCJPG00005013721, ENSCJPG00005010256, ENSCJPG00005001294, ENSCJPG00005021414, ENSCJPG00005007277, ENSCJPG00005009731, ENSCJPG00005007238, ENSCJPG00005001655, ENSCJPG00005005815, ENSCJPG00005019775, ENSCJPG00005019258, ENSCJPG00005012027, ENSCJPG00005017833,…	0.000538406
INTERPRO	IPR013083:Znf_RING/FYVE/PHD	115	3.83717	ENSCJPG00005018738, ENSCJPG00005012870, ENSCJPG00005011780, ENSCJPG00005008254, ENSCJPG00005001181, ENSCJPG00005004056, ENSCJPG00005013161, ENSCJPG00005009503, ENSCJPG00005014939, ENSCJPG00005020810, ENSCJPG00005007327, ENSCJPG00005009347, ENSCJPG00005021345, ENSCJPG00005000772, ENSCJPG00005004734, ENSCJPG00005000414, ENSCJPG00005014892, ENSCJPG00005017245, ENSCJPG00005011820, ENSCJPG00005011892,…	0.000686225
GOTERM_MF_DIRECT	GO:0016887~ATPase activity	66	2.2022	ENSCJPG00005013760, ENSCJPG00005009184, ENSCJPG00005015706, ENSCJPG00005009422, ENSCJPG00005020410, ENSCJPG00005006952, ENSCJPG00005005900, ENSCJPG00005001625, ENSCJPG00005018691, ENSCJPG00005014890, ENSCJPG00005017842, ENSCJPG00005018777, ENSCJPG00005014920, ENSCJPG00005020729, ENSCJPG00005014206, ENSCJPG00005014328, ENSCJPG00005007034, ENSCJPG00005005450, ENSCJPG00005006580, ENSCJPG00005008689,…	0.00117888
GOTERM_MF_DIRECT	GO:0008017~microtubule binding	51	1.7017	ENSCJPG00005010055, ENSCJPG00005012795, ENSCJPG00005020977, ENSCJPG00005008374, ENSCJPG00005006235, ENSCJPG00005009626, ENSCJPG00005009902, ENSCJPG00005021464, ENSCJPG00005020255, ENSCJPG00005002113, ENSCJPG00005019027, ENSCJPG00005009390, ENSCJPG00005019301, ENSCJPG00005010696, ENSCJPG00005019618, ENSCJPG00005012101, ENSCJPG00005021414, ENSCJPG00005006303, ENSCJPG00005004048, ENSCJPG00005005659,…	0.00123402
GOTERM_CC_DIRECT	GO:0001669~acrosomal vesicle	9	0.3003	ENSCJPG00005019140, ENSCJPG00005002415, ENSCJPG00005003948, ENSCJPG00005016729, ENSCJPG00005006432, ENSCJPG00005012108, ENSCJPG00005014894, ENSCJPG00005012116, ENSCJPG00005004048	0.00128137
GOTERM_MF_DIRECT	GO:0004843~thiol-dependent ubiquitin-specific protease activity	30	1.001	ENSCJPG00005012674, ENSCJPG00005010691, ENSCJPG00005009300, ENSCJPG00005013980, ENSCJPG00005012691, ENSCJPG00005004490, ENSCJPG00005004498, ENSCJPG00005001740, ENSCJPG00005000057, ENSCJPG00005020198, ENSCJPG00005001448, ENSCJPG00005010737, ENSCJPG00005012615, ENSCJPG00005011820, ENSCJPG00005017423, ENSCJPG00005014348, ENSCJPG00005013333, ENSCJPG00005018706, ENSCJPG00005018949, ENSCJPG00005007136,…	0.00281195
UP_KW_CELLULAR_COMPONENT	KW-0906~Nuclear pore complex	8	0.266934	ENSCJPG00005005712, ENSCJPG00005020099, ENSCJPG00005006933, ENSCJPG00005016166, ENSCJPG00005012270, ENSCJPG00005012070, ENSCJPG00005010435, ENSCJPG00005020311	0.00407194
UP_KW_BIOLOGICAL_PROCESS	KW-0498~Mitosis	27	0.900901	ENSCJPG00005017505, ENSCJPG00005017207, ENSCJPG00005019946, ENSCJPG00005016716, ENSCJPG00005001761, ENSCJPG00005005206, ENSCJPG00005000834, ENSCJPG00005012216, ENSCJPG00005018459, ENSCJPG00005013721, ENSCJPG00005010256, ENSCJPG00005011595, ENSCJPG00005010185, ENSCJPG00005010263, ENSCJPG00005021414, ENSCJPG00005003177, ENSCJPG00005020425, ENSCJPG00005007277, ENSCJPG00005007238, ENSCJPG00005002289,…	0.00419482
GOTERM_MF_DIRECT	GO:0015631~tubulin binding	14	0.467134	ENSCJPG00005009572, ENSCJPG00005009573, ENSCJPG00005008366, ENSCJPG00005001660, ENSCJPG00005021146, ENSCJPG00005004004, ENSCJPG00005005803, ENSCJPG00005020462, ENSCJPG00005017231, ENSCJPG00005016353, ENSCJPG00005019256, ENSCJPG00005015596, ENSCJPG00005011313, ENSCJPG00005013105	0.00549837
UP_KW_CELLULAR_COMPONENT	KW-0243~Dynein	12	0.4004	ENSCJPG00005013355, ENSCJPG00005013354, ENSCJPG00005007034, ENSCJPG00005010208, ENSCJPG00005014691, ENSCJPG00005020369, ENSCJPG00005019851, ENSCJPG00005013305, ENSCJPG00005012832, ENSCJPG00005010750, ENSCJPG00005010002, ENSCJPG00005018777	0.00556193
GOTERM_BP_DIRECT	GO:0060294~cilium movement involved in cell motility	8	0.266934	ENSCJPG00005005517, ENSCJPG00005017051, ENSCJPG00005008321, ENSCJPG00005020568, ENSCJPG00005016048, ENSCJPG00005011325, ENSCJPG00005019568, ENSCJPG00005007028	0.0076555
UP_KW_BIOLOGICAL_PROCESS	KW-0509~mRNA transport	13	0.433767	ENSCJPG00005012270, ENSCJPG00005012070, ENSCJPG00005001132, ENSCJPG00005000330, ENSCJPG00005006941, ENSCJPG00005020311, ENSCJPG00005005712, ENSCJPG00005020099, ENSCJPG00005006933, ENSCJPG00005003715, ENSCJPG00005002704, ENSCJPG00005016166, ENSCJPG00005010435	0.00800337
GOTERM_MF_DIRECT	GO:0061630~ubiquitin protein ligase activity	47	1.56823	ENSCJPG00005018738, ENSCJPG00005009485, ENSCJPG00005012870, ENSCJPG00005010230, ENSCJPG00005012098, ENSCJPG00005010250, ENSCJPG00005006195, ENSCJPG00005009646, ENSCJPG00005013161, ENSCJPG00005008634, ENSCJPG00005007327, ENSCJPG00005005623, ENSCJPG00005005964, ENSCJPG00005021345, ENSCJPG00005004779, ENSCJPG00005007728, ENSCJPG00005004734, ENSCJPG00005000859, ENSCJPG00005017245, ENSCJPG00005016852,…	0.00976046
GOTERM_MF_DIRECT	GO:0045505~dynein intermediate chain binding	15	0.500501	ENSCJPG00005013355, ENSCJPG00005013354, ENSCJPG00005007034, ENSCJPG00005020369, ENSCJPG00005020234, ENSCJPG00005003535, ENSCJPG00005008617, ENSCJPG00005010208, ENSCJPG00005014691, ENSCJPG00005014065, ENSCJPG00005010512, ENSCJPG00005019851, ENSCJPG00005013305, ENSCJPG00005010750, ENSCJPG00005018777	0.00976046

## Sheet: Female-biased genes
Supplementary Table 6. Results of functional enrichment analysis based on female-biased genes in gonadal tissue
Category	Term	Count	%	Genes	List Total	Pop Hits	Pop Total	Fold Enrichment	FDR
INTERPRO	IPR001881:EGF-like_Ca-bd_dom	43	1.43381	ENSCJPG00005011243, ENSCJPG00005017922, ENSCJPG00005003061, ENSCJPG00005007286, ENSCJPG00005007120, ENSCJPG00005011381, ENSCJPG00005006492, ENSCJPG00005021046, ENSCJPG00005001440, ENSCJPG00005008139, ENSCJPG00005002212, ENSCJPG00005000730, ENSCJPG00005018391, ENSCJPG00005007208, ENSCJPG00005000677, ENSCJPG00005001965, ENSCJPG00005021260, ENSCJPG00005019223, ENSCJPG00005016178, ENSCJPG00005016632,…	2954	106	15360	2.10932	0.00252348
INTERPRO	IPR018097:EGF_Ca-bd_CS	35	1.16706	ENSCJPG00005017922, ENSCJPG00005003061, ENSCJPG00005007120, ENSCJPG00005011381, ENSCJPG00005006492, ENSCJPG00005001440, ENSCJPG00005008139, ENSCJPG00005002212, ENSCJPG00005000730, ENSCJPG00005018391, ENSCJPG00005001965, ENSCJPG00005021260, ENSCJPG00005019223, ENSCJPG00005016178, ENSCJPG00005011204, ENSCJPG00005012752, ENSCJPG00005011332, ENSCJPG00005014326, ENSCJPG00005016569, ENSCJPG00005009552,…	2954	80	15360	2.27488	0.00252348
INTERPRO	IPR000152:EGF-type_Asp/Asn_hydroxyl_site	37	1.23374	ENSCJPG00005011243, ENSCJPG00005017922, ENSCJPG00005003061, ENSCJPG00005007120, ENSCJPG00005011381, ENSCJPG00005006492, ENSCJPG00005021046, ENSCJPG00005001440, ENSCJPG00005008139, ENSCJPG00005002212, ENSCJPG00005000730, ENSCJPG00005018391, ENSCJPG00005000677, ENSCJPG00005001965, ENSCJPG00005021260, ENSCJPG00005019223, ENSCJPG00005016178, ENSCJPG00005012752, ENSCJPG00005011332, ENSCJPG00005014326,…	2954	87	15360	2.21138	0.00252348
INTERPRO	IPR000742:EGF-like_dom	67	2.23408	ENSCJPG00005017922, ENSCJPG00005007286, ENSCJPG00005007120, ENSCJPG00005008450, ENSCJPG00005011381, ENSCJPG00005006991, ENSCJPG00005008696, ENSCJPG00005008139, ENSCJPG00005000730, ENSCJPG00005007208, ENSCJPG00005010857, ENSCJPG00005021260, ENSCJPG00005008938, ENSCJPG00005016198, ENSCJPG00005019223, ENSCJPG00005016632, ENSCJPG00005012752, ENSCJPG00005011332, ENSCJPG00005014601, ENSCJPG00005014326,…	2954	207	15360	1.683	0.0071432
SMART	SM00179:EGF_CA	43	1.43381	ENSCJPG00005011243, ENSCJPG00005017922, ENSCJPG00005003061, ENSCJPG00005007286, ENSCJPG00005007120, ENSCJPG00005011381, ENSCJPG00005006492, ENSCJPG00005021046, ENSCJPG00005001440, ENSCJPG00005008139, ENSCJPG00005002212, ENSCJPG00005000730, ENSCJPG00005018391, ENSCJPG00005007208, ENSCJPG00005000677, ENSCJPG00005001965, ENSCJPG00005021260, ENSCJPG00005019223, ENSCJPG00005016178, ENSCJPG00005016632,…	1713	106	7974	1.88835	0.00864516
INTERPRO	IPR008160:Collagen	30	1.00033	ENSCJPG00005008571, ENSCJPG00005019849, ENSCJPG00005015920, ENSCJPG00005008771, ENSCJPG00005005383, ENSCJPG00005015924, ENSCJPG00005021505, ENSCJPG00005008098, ENSCJPG00005006492, ENSCJPG00005009302, ENSCJPG00005006996, ENSCJPG00005006836, ENSCJPG00005021022, ENSCJPG00005006838, ENSCJPG00005017048, ENSCJPG00005012779, ENSCJPG00005017223, ENSCJPG00005017225, ENSCJPG00005012982, ENSCJPG00005019319,…	2954	66	15360	2.36351	0.00425968
INTERPRO	IPR011993:PH-like_dom_sf	113	3.76792	ENSCJPG00005012476, ENSCJPG00005012112, ENSCJPG00005004694, ENSCJPG00005004571, ENSCJPG00005015909, ENSCJPG00005002397, ENSCJPG00005021224, ENSCJPG00005018293, ENSCJPG00005016390, ENSCJPG00005002956, ENSCJPG00005009629, ENSCJPG00005017120, ENSCJPG00005001749, ENSCJPG00005018731, ENSCJPG00005003927, ENSCJPG00005012479, ENSCJPG00005019821, ENSCJPG00005010332, ENSCJPG00005013037, ENSCJPG00005019816,…	2954	393	15360	1.49509	0.00425968
GOTERM_CC_DIRECT	GO:0031012~extracellular matrix	34	1.13371	ENSCJPG00005014678, ENSCJPG00005012395, ENSCJPG00005020913, ENSCJPG00005009900, ENSCJPG00005005188, ENSCJPG00005007783, ENSCJPG00005004812, ENSCJPG00005008919, ENSCJPG00005004712, ENSCJPG00005003727, ENSCJPG00005018038, ENSCJPG00005019886, ENSCJPG00005019223, ENSCJPG00005021180, ENSCJPG00005010117, ENSCJPG00005005391, ENSCJPG00005010087, ENSCJPG00005003591, ENSCJPG00005020649, ENSCJPG00005003593,…	2435	86	13144	2.13407	0.00206865
