# Supplementary material for: RNA sequencing analysis of sexual dimorphism in Japanese quail
Source: Front Vet Sci. 2024 Jul 22;11:1441021. doi: 10.3389/fvets.2024.1441021 (PMC11299063; doi:10.3389/fvets.2024.1441021)
Supplement: Supplementary file 8 [file Table_7.xlsx]

## Sheet: Supplementary Table S7
Supplementary Table S7. A total of 8 tissue-specific sex-biased patterns
Gene Symbol	Chromosome	GeneType	GeneName	logFC_brain	logFC_gonad	adjP_brain	adjP_gonad	Section
ENSCJPG00005013340	1	protein_coding		0.988589	11.3865	0.999995	0	Section 8
ENSCJPG00005006922	26	protein_coding	KDM5B	-0.0618884	0.988421	0.999995	1.93e-12	Others
ENSCJPG00005019923	1	protein_coding	KDM5A	-0.143854	0.954607	0.999995	4.51e-12	Others
ENSCJPG00005012989	3	protein_coding	TRIM35	-0.0227726	-5.88731	0.999995	2.38e-225	Section 4
ENSCJPG00005011203	4	protein_coding		0.160508	-8.89087	0.999995	1.76e-216	Section 4
ENSCJPG00005002442	20	protein_coding	CSE1L	-0.0900783	0.969425	0.999995	8.7e-12	Others
ENSCJPG00005002976	1	protein_coding	PLCZ1	-0.67035	11.2847	0.999995	0	Section 8
ENSCJPG00005011204	4	protein_coding		-0.0565042	-8.40989	0.999995	4.8e-192	Section 4
ENSCJPG00005012305	6	protein_coding	BICC1	-0.231962	-5.56684	0.999995	2.96e-189	Section 4
ENSCJPG00005005475	9	protein_coding	PTTG1IP	0.397199	-4.89767	0.999995	2.04e-167	Section 4
ENSCJPG00005019228	5	protein_coding	YLPM1	-0.0278788	0.984673	0.999995	1.33e-11	Others
ENSCJPG00005009387	Z	protein_coding	UBQLN1	0.48738	0.999705	0.748298	1.62e-11	Others
ENSCJPG00005008709	1	protein_coding	RSPH1	-0.062823	10.4701	0.999995	0	Section 8
ENSCJPG00005009716	28	protein_coding		-0.018869	-5.637	0.999995	4.09e-166	Section 4
ENSCJPG00005004002	1	protein_coding	DEUP1	0.0593755	9.78672	0.999995	0	Section 8
ENSCJPG00005004376	1	protein_coding	CCDC89	-0.571645	11.1974	0.999995	0	Section 8
ENSCJPG00005005500	1	protein_coding		-0.451893	11.9043	0.999995	0	Section 8
ENSCJPG00005009287	2	lncRNA		-0.121901	9.56293	0.999995	0	Section 8
ENSCJPG00005012844	2	protein_coding	RPL14	0.200136	-0.90995	0.999995	2.01e-11	Others
ENSCJPG00005013743	9	protein_coding	AP2M1	0.0152571	0.938101	0.999995	2.34e-11	Others
ENSCJPG00005001007	2	protein_coding	DPYS	-0.680338	11.3877	0.999995	0	Section 8
ENSCJPG00005012505	7	protein_coding	MCM3AP	-0.0477685	0.934866	0.999995	2.35e-11	Others
ENSCJPG00005001739	2	protein_coding	ODF1	0.306559	11.1592	0.999995	0	Section 8
ENSCJPG00005003384	2	protein_coding	EPC1	-0.0458664	0.966696	0.999995	3.17e-11	Others
ENSCJPG00005015591	3	protein_coding	CRNKL1	0.0119622	0.985369	0.999995	3.23e-11	Others
ENSCJPG00005007731	3	protein_coding	VIP	2.28073	-5.56425	0.00730793	2.08e-12	Section 3
ENSCJPG00005014242	9	protein_coding	FXR1	0.0239648	0.915964	0.999995	3.37e-11	Others
ENSCJPG00005006633	24	lncRNA		0.506453	-7.66743	0.999995	5.32e-161	Section 4
ENSCJPG00005007660	2	protein_coding	CEP192	0.499353	-0.975555	0.999995	1.06e-10	Others
ENSCJPG00005019956	10	protein_coding	SECISBP2L	0.199816	0.942249	0.999995	1.55e-10	Others
ENSCJPG00005018564	4	protein_coding		-0.574701	12.9314	0.999995	0	Section 8
ENSCJPG00005005604	Z	protein_coding	C9orf24	0.489326	12.1688	0.999995	0	Section 8
ENSCJPG00005011385	13	protein_coding		-0.0333526	0.898831	0.999995	2.35e-10	Others
ENSCJPG00005013799	3	protein_coding	AHCTF1	-0.12081	0.959152	0.999995	3.78e-10	Others
ENSCJPG00005009572	Z	protein_coding		-0.602165	12.1821	0.999995	0	Section 8
ENSCJPG00005000746	2	protein_coding	STK3	0.0662591	0.993528	0.999995	4.74e-10	Others
ENSCJPG00005009573	Z	protein_coding		0.0948708	8.99505	0.999995	0	Section 8
ENSCJPG00005020903	13	protein_coding	HSPA4	-0.112647	0.820049	0.999995	4.78e-10	Others
ENSCJPG00005016664	26	protein_coding		0.247989	0.980989	0.999995	5.18e-10	Others
ENSCJPG00005017896	26	protein_coding	ILRUN	-0.051318	0.963019	0.999995	5.77e-10	Others
ENSCJPG00005016726	1	protein_coding		-0.0636461	-0.843254	0.999995	6.05e-10	Others
ENSCJPG00005011376	13	protein_coding	HSPA9	0.0113174	-0.928692	0.999995	7.34e-10	Others
ENSCJPG00005021425	8	protein_coding	RGSL1	0.206943	10.5346	0.999995	0	Section 8
ENSCJPG00005018758	9	protein_coding		-0.664606	7.70695	0.999995	0	Section 8
ENSCJPG00005015525	14	protein_coding	SDR42E2	0.0100254	9.9122	0.999995	0	Section 8
ENSCJPG00005016048	14	protein_coding	TEKT5	-0.167919	11.0594	0.999995	0	Section 8
ENSCJPG00005001118	6	protein_coding	EDRF1	-0.111531	0.944714	0.999995	7.63e-10	Others
ENSCJPG00005021414	18	protein_coding		-0.0930615	12.3392	0.999995	0	Section 8
ENSCJPG00005014814	2	protein_coding	CLPTM1L	-0.0716595	0.879368	0.999995	7.95e-10	Others
ENSCJPG00005010883	6	protein_coding	RPS24	0.160563	-0.90426	0.999995	9.04e-10	Others
ENSCJPG00005000267	14	protein_coding	WIPI2	0.0559583	0.893228	0.999995	9.38e-10	Others
ENSCJPG00005007870	Z	protein_coding		0.223487	-5.96577	0.999995	4.9e-160	Section 4
ENSCJPG00005011044	3	protein_coding	ODC1	0.114217	0.921147	0.999995	9.59e-10	Others
ENSCJPG00005005536	24	protein_coding		0.173301	11.7447	0.999995	0	Section 8
ENSCJPG00005020166	6	protein_coding		-0.691699	-8.44891	0.999995	1.64e-155	Section 4
ENSCJPG00005018575	5	protein_coding	LSP1	0.137129	-6.12063	0.999995	1.75e-154	Section 4
ENSCJPG00005006269	4	protein_coding		0.277167	-9.1335	0.999995	6.53e-154	Section 4
ENSCJPG00005016028	23	protein_coding	TENT5B	-0.0701635	-5.36932	0.999995	5.74e-153	Section 4
ENSCJPG00005000482	Z	protein_coding	CCNH	1.21552	2.93942	7.28e-05	3.53e-43	Section 1
ENSCJPG00005009392	17	protein_coding	CNTRL	0.0160764	0.963502	0.999995	9.64e-10	Others
ENSCJPG00005011281	3	protein_coding	LAPTM4A	0.138212	-0.888448	0.999995	1.11e-09	Others
ENSCJPG00005008533	15	protein_coding	DGCR2	-0.0845803	0.909058	0.999995	1.59e-09	Others
ENSCJPG00005021158	18	protein_coding	P4HB	0.0800175	-0.920407	0.999995	1.7e-09	Others
ENSCJPG00005006632	24	lncRNA		-0.644667	-7.86802	0.999995	2.9e-149	Section 4
ENSCJPG00005017051	23	protein_coding	TEKT2	-0.302594	9.75104	0.999995	0	Section 8
ENSCJPG00005007257	20	protein_coding	AURKA	0.0645345	-0.888814	0.999995	1.71e-09	Others
ENSCJPG00005011353	3	protein_coding	YIPF3	-0.149928	0.958029	0.999995	2.07e-09	Others
ENSCJPG00005006003	Z	protein_coding		-0.710489	11.7705	0.999995	0	Section 8
ENSCJPG00005003689	Z	protein_coding	APTX	1.03587	1.49262	0.000111059	0.000133131	Section 1
ENSCJPG00005020247	1	protein_coding	SLC13A4	-4.62582	1.82459	0.00730793	0.00330794	Section 7
ENSCJPG00005001249	21	protein_coding	C1orf158	0.267922	11.3703	0.999995	0	Section 8
ENSCJPG00005019864	1	protein_coding		-0.0710058	-4.86907	0.999995	2.4e-147	Section 4
ENSCJPG00005006595	24	lncRNA		-0.647822	12.1693	0.999995	5.32e-308	Section 8
ENSCJPG00005013097	7	protein_coding	USP37	-0.189007	-0.96694	0.999995	2.2e-09	Others
ENSCJPG00005005681	Z	protein_coding	DCTN3	1.07182	1.07024	0.000426693	2.63e-08	Section 1
ENSCJPG00005013496	14	protein_coding	ZC3H7A	-0.123907	-0.927408	0.999995	2.26e-09	Others
ENSCJPG00005018739	9	protein_coding	ERICH6	0.317067	10.3734	0.999995	3.23e-307	Section 8
ENSCJPG00005003160	2	protein_coding	RBM33	-0.0318608	0.904059	0.999995	2.45e-09	Others
ENSCJPG00005009402	3	protein_coding	AK9	-0.165036	8.40616	0.999995	5.17e-307	Section 8
ENSCJPG00005002212	Z	protein_coding	VLDLR	0.301118	-6.05553	0.999995	2.08e-142	Section 4
ENSCJPG00005012413	11	protein_coding	RPGRIP1L	-0.377962	6.7506	0.999995	9.08e-307	Section 8
ENSCJPG00005005534	Z	protein_coding	UBE2R2	0.454972	0.93554	0.999995	2.48e-09	Others
ENSCJPG00005016790	2	protein_coding		0.224585	-4.86276	0.999995	6.07e-142	Section 4
ENSCJPG00005014237	25	protein_coding	ASH1L	-0.126319	0.914495	0.999995	2.73e-09	Others
ENSCJPG00005019338	27	protein_coding	CFAP97D1	0.709409	9.39961	0.999995	2.09e-303	Section 8
ENSCJPG00005009279	2	protein_coding	RMC1	-0.0334757	-0.999064	0.999995	3.07e-09	Others
ENSCJPG00005000126	1	protein_coding	TSGA10	-0.109853	10.4268	0.999995	2.9e-302	Section 8
ENSCJPG00005006192	5	protein_coding	KTN1	0.134041	-0.89047	0.999995	3.07e-09	Others
ENSCJPG00005009469	3	protein_coding	SIM1	5.31851	-1.32769	0.0125624	0.346184	Section 3
ENSCJPG00005012094	Z	lncRNA		-0.215958	11.7368	0.999995	5.47e-301	Section 8
ENSCJPG00005014893	2	protein_coding	SPATA48	0.0374307	11.6327	0.999995	1.21e-297	Section 8
ENSCJPG00005016847	9	protein_coding	KCNJ13	-4.30922	2.69867	0.0105368	0.000869505	Section 7
ENSCJPG00005005593	28	protein_coding	FBN3	0.315398	-7.06388	0.999995	3.86e-138	Section 4
ENSCJPG00005013954	12	protein_coding	DNAJB8	0.734622	11.8464	0.999995	9.72e-295	Section 8
ENSCJPG00005002948	5	protein_coding		0.00612576	0.933757	0.999995	3.22e-09	Others
ENSCJPG00005003480	1	protein_coding	ELMOD1	-0.135677	-6.05998	0.999995	3.39e-135	Section 4
ENSCJPG00005013006	3	protein_coding	FBXO16	0.185416	10.0431	0.999995	4.49e-294	Section 8
ENSCJPG00005013114	7	protein_coding	CFAP65	-0.22251	8.98554	0.999995	2.71e-293	Section 8
ENSCJPG00005005900	Z	protein_coding	VCP	0.387834	0.87336	0.999995	3.27e-09	Others
ENSCJPG00005004925	1	protein_coding	EEA1	0.0278545	0.990199	0.999995	3.44e-09	Others
ENSCJPG00005003761	1	protein_coding	YAP1	0.105388	-0.916767	0.999995	3.59e-09	Others
ENSCJPG00005000729	11	protein_coding	DNAAF1	0.0205759	6.23703	0.999995	1.55e-290	Section 8
ENSCJPG00005007873	Z	protein_coding		0.156565	-5.92263	0.999995	3.77e-135	Section 4
ENSCJPG00005011202	4	protein_coding	PPP1R3B	-0.408454	-7.49519	0.999995	6.15e-134	Section 4
ENSCJPG00005007519	10	protein_coding		0.412748	-7.94414	0.999995	2.1e-132	Section 4
ENSCJPG00005014513	8	protein_coding	SERBP1	0.0261274	0.861182	0.999995	3.68e-09	Others
ENSCJPG00005019886	1	protein_coding	POSTN	0.152799	-6.94199	0.999995	3.45e-131	Section 4
ENSCJPG00005005648	13	protein_coding	HMGXB3	0.0252702	-0.939482	0.999995	4e-09	Others
ENSCJPG00005011139	13	protein_coding	HK3	-0.803459	9.18929	0.999995	3.32e-287	Section 8
ENSCJPG00005000760	8	protein_coding	ABCD3	0.020146	-0.988631	0.999995	4.49e-09	Others
ENSCJPG00005013263	19	protein_coding	ABR	0.0296163	0.95688	0.999995	4.59e-09	Others
ENSCJPG00005017138	1	protein_coding		0.0451172	6.46456	0.999995	2.39e-283	Section 8
ENSCJPG00005008159	8	protein_coding	RPL5	0.136323	-0.922526	0.999995	5.18e-09	Others
ENSCJPG00005000889	Z	protein_coding	NDUFS4	1.01638	2.19771	0.00114164	2.57e-30	Section 1
ENSCJPG00005017030	4	protein_coding	RLIM	-0.0774092	-0.949735	0.999995	6.56e-09	Others
ENSCJPG00005010632	4	protein_coding		-0.381441	8.02687	0.999995	3.54e-278	Section 8
ENSCJPG00005016056	14	protein_coding		-0.845302	11.502	0.999995	4.11e-275	Section 8
ENSCJPG00005012300	5	lncRNA		-3.72083	4.44914	0.0144451	4.46e-09	Section 7
ENSCJPG00005004813	1	protein_coding		-0.105775	7.24844	0.999995	6.02e-266	Section 8
ENSCJPG00005000776	1	protein_coding	RPS16	0.182541	-0.860214	0.999995	6.86e-09	Others
ENSCJPG00005011284	3	protein_coding	PUM2	-0.0353822	-0.89701	0.999995	7.46e-09	Others
ENSCJPG00005001331	14	protein_coding	KPNA7	-0.963204	-5.87007	0.999995	8.13e-127	Section 4
ENSCJPG00005019271	5	protein_coding	LRRC74A	0.274125	11.6741	0.999995	1.51e-263	Section 8
ENSCJPG00005018754	9	protein_coding	CP	-0.253772	-5.41645	0.999995	1.2e-122	Section 4
ENSCJPG00005008895	3	lncRNA		-2.28675	1.96224	0.0192803	0.0457752	Section 7
ENSCJPG00005019319	27	protein_coding		0.128586	-7.00299	0.999995	3.2e-121	Section 4
ENSCJPG00005009413	Z	protein_coding	RMI1	1.13256	1.19982	0.00168893	1.58e-10	Section 1
ENSCJPG00005001200	Z	protein_coding	CCNO	0.0766792	-8.2217	0.999995	2.14e-120	Section 4
ENSCJPG00005014941	2	protein_coding	ROPN1L	0.155232	8.87382	0.999995	8.8e-260	Section 8
ENSCJPG00005009145	26	protein_coding	AHCYL1	-0.279023	0.918121	0.999995	7.62e-09	Others
ENSCJPG00005002477	5	protein_coding		-0.402992	-6.95544	0.999995	3.03e-119	Section 4
ENSCJPG00005012078	Z	protein_coding	PIGG	1.03812	1.91392	0.00282642	9.65e-38	Section 1
ENSCJPG00005011795	3	protein_coding	EHBP1	-0.0714222	-0.845854	0.999995	7.66e-09	Others
ENSCJPG00005014706	11	protein_coding	HSD17B2	0.353486	-7.63544	0.999995	9.04e-117	Section 4
ENSCJPG00005012514	2	protein_coding	NPVF	6.70799	1.12374	0.00824486	0.271681	Section 1
ENSCJPG00005010319	28	protein_coding	SH3GL1	-0.0947163	0.918449	0.999995	8.23e-09	Others
ENSCJPG00005006599	Z	protein_coding		0.629917	0.979875	0.399184	9.16e-09	Others
ENSCJPG00005009849	28	protein_coding		0.113262	-6.01541	0.999995	2.06e-115	Section 4
ENSCJPG00005013706	9	protein_coding	B3GNT7	-0.0276842	-6.64115	0.999995	2.08e-114	Section 4
ENSCJPG00005007228	20	protein_coding	C20orf85	0.583364	10.5959	0.999995	1.55e-253	Section 8
ENSCJPG00005014483	6	protein_coding	ZSWIM8	-0.238259	0.96753	0.999995	1.07e-08	Others
ENSCJPG00005006681	3	protein_coding	LBR	0.0130291	0.978737	0.999995	1.27e-08	Others
ENSCJPG00005007748	10	protein_coding		0.0980879	0.896099	0.999995	1.41e-08	Others
ENSCJPG00005014940	2	protein_coding	MARCHF6	-0.188018	0.897374	0.999995	1.44e-08	Others
ENSCJPG00005011336	13	protein_coding	SOX30	-0.0161649	10.8091	0.999995	6.97e-252	Section 8
ENSCJPG00005019179	2	lncRNA		-0.61466	-7.58668	0.999995	2.52e-114	Section 4
ENSCJPG00005005055	1	protein_coding		3.5e-05	0.895096	0.999995	1.46e-08	Others
ENSCJPG00005011227	21	protein_coding	TTLL10	0.233645	10.3758	0.999995	1.05e-251	Section 8
ENSCJPG00005016660	26	protein_coding		0.103746	-6.9522	0.999995	8.9e-114	Section 4
ENSCJPG00005017023	2	protein_coding	TXNDC5	0.00429971	0.908553	0.999995	1.61e-08	Others
ENSCJPG00005016481	4	lncRNA		0.656644	12.7215	0.999995	1.97e-247	Section 8
ENSCJPG00005006952	3	protein_coding	NVL	-0.0278207	0.989141	0.999995	1.67e-08	Others
ENSCJPG00005004398	3	protein_coding	PACRG	0.128595	8.66976	0.999995	5.97e-247	Section 8
ENSCJPG00005003873	2	protein_coding	ARMC4	0.044335	11.5598	0.999995	2.5e-246	Section 8
ENSCJPG00005013161	5	protein_coding	PRPF19	-0.0229191	0.889391	0.999995	1.74e-08	Others
ENSCJPG00005003198	Z	lncRNA		-6.72426	-1.69138	3.32e-06	0.0111199	Section 5
ENSCJPG00005007059	2	protein_coding	TEX10	0.0791209	0.921784	0.999995	1.76e-08	Others
ENSCJPG00005010710	4	protein_coding	SPATA18	-0.15658	8.77546	0.999995	1.57e-242	Section 8
ENSCJPG00005013910	24	protein_coding	C11orf1	0.278476	11.9358	0.999995	3.23e-239	Section 8
ENSCJPG00005012586	2	protein_coding	EFHB	0.829798	7.97576	0.999995	4.23e-239	Section 8
ENSCJPG00005005503	5	protein_coding	PCNX4	-0.335621	0.965534	0.999995	1.76e-08	Others
ENSCJPG00005003748	Z	protein_coding	ACO1	0.372714	-0.831774	0.999995	1.79e-08	Others
ENSCJPG00005010621	4	protein_coding	POLR2B	-0.0344129	-0.943385	0.999995	1.94e-08	Others
ENSCJPG00005013005	3	lncRNA		0.0212469	11.5552	0.999995	6.15e-236	Section 8
ENSCJPG00005020766	7	protein_coding	MBD5	-0.0461077	0.907164	0.999995	2.1e-08	Others
ENSCJPG00005020098	17	protein_coding	ODF2	-0.778325	5.0394	0.999995	1.9e-234	Section 8
ENSCJPG00005021345	8	protein_coding	COP1	0.0816201	0.999631	0.999995	2.14e-08	Others
ENSCJPG00005021192	18	protein_coding	CCDC40	0.00287796	6.13096	0.999995	1.6e-231	Section 8
ENSCJPG00005003125	20	protein_coding	BIRC7	-0.289218	-4.92779	0.999995	1.07e-113	Section 4
ENSCJPG00005006285	3	protein_coding	H3-3A	-0.000340865	0.959721	0.999995	2.18e-08	Others
ENSCJPG00005006523	1	protein_coding	PUS7	0.0430006	0.942225	0.999995	2.29e-08	Others
ENSCJPG00005021201	8	protein_coding	CDC73	0.0119661	0.875943	0.999995	2.32e-08	Others
ENSCJPG00005004270	3	protein_coding	C6orf163	-0.197842	9.34754	0.999995	2.29e-231	Section 8
ENSCJPG00005000391	1	protein_coding	TXNDC9	-0.03218	0.88457	0.999995	2.52e-08	Others
ENSCJPG00005011006	Z	protein_coding	MRPS30	0.903725	0.984019	0.00418585	2.53e-08	Others
ENSCJPG00005000597	1	protein_coding	CEP41	0.0143275	5.2189	0.999995	5.02e-231	Section 8
ENSCJPG00005018231	1	protein_coding	PUDP	-0.306882	6.91651	0.999995	1.28e-230	Section 8
ENSCJPG00005010564	19	protein_coding	TPST1	0.270135	0.900157	0.999995	2.81e-08	Others
ENSCJPG00005007668	Z	protein_coding	RPS6	1.11568	0.0606855	3.1e-05	0.695964	Section 2
ENSCJPG00005006552	24	protein_coding	NFRKB	-0.222739	0.960436	0.999995	2.89e-08	Others
ENSCJPG00005012764	Z	protein_coding	MCTP1	-0.0522371	-5.63664	0.999995	7.03e-110	Section 4
ENSCJPG00005016005	12	protein_coding	CFAP100	-0.539413	8.76136	0.999995	1.44e-230	Section 8
ENSCJPG00005016682	1	protein_coding		0.614275	-7.69004	0.999995	1.75e-109	Section 4
ENSCJPG00005014442	19	protein_coding	SPECC1	0.00683097	0.988654	0.999995	2.91e-08	Others
ENSCJPG00005012508	2	protein_coding	MPP6	-0.0891751	5.8403	0.999995	1.47e-230	Section 8
ENSCJPG00005015830	3	protein_coding	ZC3H6	-0.0320375	0.933985	0.999995	3e-08	Others
ENSCJPG00005000367	5	protein_coding	PSMC1	0.0282637	0.979315	0.999995	3e-08	Others
ENSCJPG00005001372	Z	protein_coding	ANKRD55	1.46148	2.41151	0.0144451	0.000359881	Section 1
ENSCJPG00005004065	1	protein_coding		0.937462	-5.46815	0.999995	2.05e-108	Section 4
ENSCJPG00005017821	7	protein_coding	DYNC1I2	-0.134362	-0.857702	0.999995	3.21e-08	Others
ENSCJPG00005012816	2	protein_coding	EOMES	-0.848304	-6.51926	0.999995	8.3e-108	Section 4
ENSCJPG00005014894	2	protein_coding	ZPBP	0.0530575	7.78348	0.999995	8.11e-230	Section 8
ENSCJPG00005000825	1	protein_coding	ARL6	-0.0680894	5.2663	0.999995	1.55e-229	Section 8
ENSCJPG00005001045	10	protein_coding	SNX1	0.0723711	-0.887583	0.999995	3.25e-08	Others
ENSCJPG00005011348	3	protein_coding	XPO5	-0.0717719	-0.900465	0.999995	3.38e-08	Others
ENSCJPG00005013383	1	lncRNA		-0.868397	10.7487	0.999995	3.4e-229	Section 8
ENSCJPG00005000832	2	protein_coding	ATP2C1	-0.0205591	-0.933766	0.999995	3.5e-08	Others
ENSCJPG00005020153	6	protein_coding	WDR11	-0.0108679	-0.842655	0.999995	4.42e-08	Others
ENSCJPG00005016433	9	protein_coding	SAG	-4.70752	0.618161	5.36e-05	0.263179	Section 6
ENSCJPG00005000823	2	protein_coding	PIK3R4	-0.0520847	-0.944208	0.999995	4.51e-08	Others
ENSCJPG00005009886	2	protein_coding	TTR	-5.05477	0.316801	7.81e-05	0.51874	Section 6
ENSCJPG00005000277	1	protein_coding		0.637738	11.9462	0.999995	2.28e-228	Section 8
ENSCJPG00005015319	5	protein_coding		0.648845	9.43921	0.999995	3e-228	Section 8
ENSCJPG00005015230	11	protein_coding	CYB5B	0.084854	-0.954431	0.999995	4.57e-08	Others
ENSCJPG00005006631	24	lncRNA		0.947604	-7.52536	0.999995	1.25e-107	Section 4
ENSCJPG00005000618	4	protein_coding	PPID	0.000624525	0.986536	0.999995	4.77e-08	Others
ENSCJPG00005007983	Z	protein_coding	ARSB	1.08056	-1.82215	0.0620243	4.86e-07	Section 3
ENSCJPG00005009332	26	protein_coding		4.64483	3.09568	0.0285833	9.46e-09	Section 1
ENSCJPG00005004825	1	protein_coding		0.0652697	7.73726	0.999995	3.25e-228	Section 8
ENSCJPG00005019331	27	protein_coding	SPOP	-0.0618243	0.997129	0.999995	5.16e-08	Others
ENSCJPG00005001716	Z	protein_coding	CWC27	1.18468	1.98013	0.0308756	2.45e-07	Section 1
ENSCJPG00005012104	1	protein_coding	SLC13A1	-3.28547	3.40143	0.10121	0.000335629	Section 7
ENSCJPG00005005206	Z	protein_coding	HAUS1	1.04313	1.07965	0.0405552	2.62e-10	Section 1
ENSCJPG00005003180	Z	protein_coding	RFX3	0.124266	6.87829	0.999995	1.73e-224	Section 8
ENSCJPG00005005286	1	protein_coding	CCDC146	0.168545	8.57664	0.999995	9.54e-224	Section 8
ENSCJPG00005009047	8	protein_coding	CFAP57	-0.0684374	6.35246	0.999995	8.55e-223	Section 8
ENSCJPG00005017435	1	protein_coding	GRAMD1C	0.0902972	0.860691	0.999995	5.22e-08	Others
ENSCJPG00005003077	1	protein_coding	SLCO1C1	-2.28002	2.51709	0.135585	0.000817257	Section 7
ENSCJPG00005015431	28	protein_coding		-0.754735	11.9712	0.999995	1.89e-222	Section 8
ENSCJPG00005005208	Z	protein_coding	ATP5F1A	0.935099	0.839612	0.00114164	5.57e-08	Others
ENSCJPG00005005038	1	protein_coding	CFAP54	-0.16764	7.99157	0.999995	5.76e-222	Section 8
ENSCJPG00005020295	1	protein_coding	KIAA1549	-0.187715	0.989978	0.999995	6.01e-08	Others
ENSCJPG00005013502	14	protein_coding	EIF2AK1	-0.091286	0.92506	0.999995	6.31e-08	Others
ENSCJPG00005013621	9	protein_coding	IQCG	0.56621	7.38703	0.999995	2.87e-220	Section 8
ENSCJPG00005019218	5	protein_coding	VRTN	-0.0663251	-6.26211	0.999995	5.63e-106	Section 4
ENSCJPG00005018588	5	protein_coding	CD81	0.00546497	-3.71833	0.999995	1.58e-105	Section 4
ENSCJPG00005001393	6	protein_coding	PPP2R2D	-0.00973349	-0.793988	0.999995	6.37e-08	Others
ENSCJPG00005012395	11	protein_coding	MMP2	0.251325	-4.8154	0.999995	1.06e-103	Section 4
ENSCJPG00005006401	17	protein_coding	CFAP77	0.598088	8.85238	0.999995	6.31e-220	Section 8
ENSCJPG00005004331	2	protein_coding	SLC6A20	-2.82337	4.51077	0.172634	1.2e-11	Section 7
ENSCJPG00005012370	Z	protein_coding	FNTA	0.617006	-0.933344	0.313936	6.91e-08	Others
ENSCJPG00005012513	2	protein_coding	C7orf31	-0.940436	11.307	0.999995	6.1e-219	Section 8
ENSCJPG00005016656	26	protein_coding	IRF6	-0.0995392	-6.22616	0.999995	3.98e-103	Section 4
ENSCJPG00005017826	4	protein_coding	UGDH	0.138118	-4.18703	0.999995	9.85e-103	Section 4
ENSCJPG00005014757	11	protein_coding	KLHDC4	0.191034	0.90047	0.999995	7.87e-08	Others
ENSCJPG00005017474	1	protein_coding	BLZF1	-0.0385122	0.781803	0.999995	7.92e-08	Others
ENSCJPG00005004917	Z	protein_coding		1.10969	0.752074	0.000111059	1.61e-06	Section 2
ENSCJPG00005007573	4	protein_coding		2.68848	2.00334	0.0659719	0.00319157	Section 1
ENSCJPG00005009286	2	protein_coding		-0.887752	10.5843	0.999995	2.32e-216	Section 8
ENSCJPG00005012706	10	protein_coding	LRRC49	-1.01934	2.79754	0.184261	1.75e-32	Section 7
ENSCJPG00005007158	3	protein_coding		-0.11553	0.76817	0.999995	7.93e-08	Others
ENSCJPG00005004449	3	protein_coding		0.206835	7.92813	0.999995	8.69e-216	Section 8
ENSCJPG00005014450	5	protein_coding	MAPKBP1	-0.208112	4.85876	0.999995	6.88e-215	Section 8
ENSCJPG00005004329	2	protein_coding	LZTFL1	0.265525	5.14267	0.999995	2.11e-211	Section 8
ENSCJPG00005014835	15	protein_coding	IQCD	-0.0931759	5.56852	0.999995	9.24e-211	Section 8
ENSCJPG00005011799	3	lncRNA		-0.942154	-4.80625	0.999995	1.35e-102	Section 4
ENSCJPG00005013305	12	protein_coding		0.357173	6.05694	0.999995	3.72e-210	Section 8
ENSCJPG00005015039	26	protein_coding	DYRK3	-0.0968387	5.67322	0.999995	1.3e-209	Section 8
ENSCJPG00005010106	21	protein_coding	CFAP74	-0.429188	9.10955	0.999995	5.19e-209	Section 8
ENSCJPG00005019567	19	protein_coding	FBXO39	0.0458534	11.5595	0.999995	1.1e-208	Section 8
ENSCJPG00005009672	Z	protein_coding	FAM174A	1.08112	3.03343	0.0685713	2.29e-49	Section 1
ENSCJPG00005001262	21	protein_coding		-0.104951	8.94291	0.999995	1.26e-208	Section 8
ENSCJPG00005011047	3	protein_coding	PDIA6	0.127658	-0.913405	0.999995	8.05e-08	Others
ENSCJPG00005001844	4	protein_coding	REELD1	-1.7785	2.03114	0.194826	0.00282035	Section 7
ENSCJPG00005004184	3	protein_coding	CST7	-1.84595	3.26861	0.248243	3.49e-05	Section 7
ENSCJPG00005018068	9	protein_coding		-4.51826	5.35901	0.306279	2.67e-10	Section 7
ENSCJPG00005015476	23	lncRNA		-2.88978	5.53641	0.327245	6.29e-48	Section 7
ENSCJPG00005006085	5	protein_coding	ARMH4	-0.373526	-4.47273	0.999995	1.47e-102	Section 4
ENSCJPG00005002928	1	protein_coding	SLC15A5	0.263362	-7.08939	0.999995	2.63e-101	Section 4
ENSCJPG00005011217	13	protein_coding	KIAA1191	-0.208465	-0.927524	0.999995	8.13e-08	Others
ENSCJPG00005006912	2	protein_coding		-0.689595	-3.84573	0.999995	2.04e-100	Section 4
ENSCJPG00005019390	27	protein_coding	LRRC46	0.0235074	6.98007	0.999995	5.08e-206	Section 8
ENSCJPG00005021495	8	protein_coding	TPR	-0.136116	0.815682	0.999995	8.71e-08	Others
ENSCJPG00005018545	4	protein_coding		-0.447583	6.93576	0.999995	2.04e-205	Section 8
ENSCJPG00005004807	1	protein_coding	C12orf50	-0.307175	7.02095	0.999995	4.82e-200	Section 8
ENSCJPG00005017044	2	protein_coding		-1.35123	5.1484	0.334564	2.05e-96	Section 7
ENSCJPG00005003671	Z	protein_coding	TBC1D2	1.47044	1.06128	0.0796087	0.000209897	Section 1
ENSCJPG00005010725	2	protein_coding		-0.194506	9.87626	0.999995	1.68e-199	Section 8
ENSCJPG00005007501	1	protein_coding	CLIC6	-2.18564	0.754713	0.0899992	0.0544951	Section 6
ENSCJPG00005009185	26	protein_coding		-3.04068	1.1491	0.358559	0.477877	Section 7
ENSCJPG00005019286	5	protein_coding		-0.724911	7.84513	0.999995	6.04e-199	Section 8
ENSCJPG00005011162	15	protein_coding	RSPH14	-0.589827	8.09906	0.999995	3.98e-198	Section 8
ENSCJPG00005020816	18	protein_coding	UNK	0.0881151	-0.980855	0.999995	9.06e-08	Others
ENSCJPG00005019657	15	protein_coding	NCOR2	-0.0999526	-0.874052	0.999995	9.09e-08	Others
ENSCJPG00005015152	22	protein_coding	DUSP26	0.368961	-6.65978	0.999995	3.23e-99	Section 4
ENSCJPG00005013561	9	protein_coding	CCDC50	-0.459597	-4.39085	0.999995	5.58e-98	Section 4
ENSCJPG00005009330	19	protein_coding	CUX1	-0.430126	0.906097	0.999995	9.58e-08	Others
ENSCJPG00005020472	7	protein_coding	CXCR4	-0.241274	-6.29427	0.999995	7.22e-98	Section 4
ENSCJPG00005018127	1	protein_coding	ACE2	-2.03881	6.46747	0.387314	6.53e-27	Section 7
ENSCJPG00005004202	1	protein_coding		-0.36841	-7.12403	0.999995	7.48e-98	Section 4
ENSCJPG00005017473	1	protein_coding	CCDC181	0.406754	6.19602	0.999995	1.68e-197	Section 8
ENSCJPG00005010267	Z	lncRNA		2.0938	1.19897	0.10121	0.0284938	Section 1
ENSCJPG00005014978	5	protein_coding	ADAM20	-0.900354	8.41035	0.999995	1.92e-197	Section 8
ENSCJPG00005010777	5	protein_coding	HPS5	0.0840803	-0.789112	0.999995	9.75e-08	Others
ENSCJPG00005008041	Z	lncRNA		1.8807	2.94224	0.11691	4.89e-05	Section 1
ENSCJPG00005015286	14	protein_coding		0.0296838	0.854397	0.999995	9.76e-08	Others
ENSCJPG00005013510	5	pseudogene		-0.0804041	4.9372	0.999995	3.58e-196	Section 8
ENSCJPG00005003348	1	protein_coding	DUSP27	-1.74344	0.801589	0.223064	0.036888	Section 6
ENSCJPG00005005506	9	protein_coding		-0.885732	8.29012	0.999995	8.92e-196	Section 8
ENSCJPG00005015920	1	protein_coding	COL4A1	-0.0173366	-4.05756	0.999995	3.54e-95	Section 4
ENSCJPG00005001231	13	protein_coding		0.0902777	0.845795	0.999995	9.87e-08	Others
ENSCJPG00005000775	2	protein_coding	RGS22	-0.461531	7.97308	0.999995	6.82e-195	Section 8
ENSCJPG00005006851	21	protein_coding	WNT4	0.234501	-6.80257	0.999995	6.7e-95	Section 4
ENSCJPG00005014592	9	protein_coding	HS6ST1	-0.0862229	0.984254	0.999995	1e-07	Others
ENSCJPG00005000884	23	protein_coding	TSSK3	-0.592561	8.97269	0.999995	7.89e-195	Section 8
ENSCJPG00005019568	19	protein_coding	TEKT1	-0.0346662	5.84192	0.999995	3.16e-194	Section 8
ENSCJPG00005017094	23	protein_coding		0.0184898	0.911358	0.999995	1.06e-07	Others
ENSCJPG00005014910	2	protein_coding	C5orf49	0.246212	5.4418	0.999995	1.22e-193	Section 8
ENSCJPG00005003649	Z	lncRNA		4.91394	6.54474	0.124748	1.5e-23	Section 1
ENSCJPG00005016570	3	protein_coding	PNPT1	-0.0875994	-0.99646	0.999995	1.1e-07	Others
ENSCJPG00005009618	Z	protein_coding	YTHDC2	-0.0490844	0.892541	0.999995	1.12e-07	Others
ENSCJPG00005003956	1	protein_coding	C11orf97	-0.792184	12.1485	0.999995	3.75e-191	Section 8
ENSCJPG00005000876	10	protein_coding	RBPMS2	0.462869	-5.42865	0.999995	8.39e-95	Section 4
ENSCJPG00005018954	26	protein_coding	PIFO	-0.235849	7.21215	0.999995	4.55e-191	Section 8
ENSCJPG00005016445	4	lncRNA		-4.38154	6.44381	0.389282	1.2e-11	Section 7
ENSCJPG00005014845	15	protein_coding	CCDC157	-0.239858	6.54076	0.999995	1.3e-189	Section 8
ENSCJPG00005000271	25	protein_coding	SNX27	0.114637	0.895079	0.999995	1.12e-07	Others
ENSCJPG00005004787	27	protein_coding		0.197134	7.19296	0.999995	1.42e-188	Section 8
ENSCJPG00005005517	14	protein_coding	TEKT4	-0.316217	8.62261	0.999995	2.23e-188	Section 8
ENSCJPG00005004359	19	lncRNA		0.819366	13.8488	0.999995	2.99e-188	Section 8
ENSCJPG00005002545	14	protein_coding	DRC3	0.100273	6.72331	0.999995	5.13e-188	Section 8
ENSCJPG00005015216	22	protein_coding		-0.713824	8.04829	0.999995	9.59e-188	Section 8
ENSCJPG00005021177	18	pseudogene		0.0517558	6.869	0.999995	4.09e-187	Section 8
ENSCJPG00005003591	1	protein_coding	MMP13	0.278102	-7.51217	0.999995	1.2e-94	Section 4
ENSCJPG00005001203	Z	lncRNA		1.37557	2.84795	0.133791	4.63e-06	Section 1
ENSCJPG00005020117	6	protein_coding	VAX1	4.77755	2.87446	0.135585	0.0992934	Section 1
ENSCJPG00005011674	2	protein_coding	PPP1R42	-0.326547	10.296	0.999995	2.09e-186	Section 8
ENSCJPG00005020751	12	protein_coding	SEC13	0.119072	-0.827819	0.999995	1.33e-07	Others
ENSCJPG00005013903	24	protein_coding		-0.033867	-0.970101	0.999995	1.33e-07	Others
ENSCJPG00005000266	1	protein_coding		0.643805	11.6672	0.999995	3.5e-185	Section 8
ENSCJPG00005017171	1	protein_coding	TENT5C	-0.401871	-4.41553	0.999995	2.23e-94	Section 4
ENSCJPG00005008371	1	protein_coding		-1.75789	2.68117	0.43686	0.00389774	Section 7
ENSCJPG00005011111	3	lncRNA		-4.18103	8.98763	0.443715	1.96e-42	Section 7
ENSCJPG00005005227	2	protein_coding	CSMD3	0.327852	10.3704	0.999995	1.83e-183	Section 8
ENSCJPG00005003922	3	protein_coding	TCTE3	-0.13016	6.3502	0.999995	1.14e-182	Section 8
ENSCJPG00005019313	27	protein_coding	LSM12	-0.0346097	0.85341	0.999995	1.35e-07	Others
ENSCJPG00005006541	20	protein_coding	MMP9	0.67328	-5.90347	0.999995	3.1e-94	Section 4
ENSCJPG00005017597	1	protein_coding	TFG	0.0415493	0.878838	0.999995	1.37e-07	Others
ENSCJPG00005004429	3	protein_coding	DHX57	0.107484	0.968487	0.999995	1.4e-07	Others
ENSCJPG00005003009	1	protein_coding	CAPZA3	-0.552094	11.0332	0.999995	1.74e-181	Section 8
ENSCJPG00005016329	4	protein_coding	FAM122B	0.00566238	-0.983737	0.999995	1.4e-07	Others
ENSCJPG00005020418	1	protein_coding	HSPH1	0.202261	-0.983872	0.999995	1.41e-07	Others
ENSCJPG00005010317	28	protein_coding	MEX3D	0.0488514	4.70507	0.999995	1.07e-180	Section 8
ENSCJPG00005007282	20	lncRNA		-1.38494	1.48876	0.44997	0.0538665	Section 7
ENSCJPG00005000640	4	protein_coding	C4orf45	0.175644	8.64926	0.999995	9.05e-179	Section 8
ENSCJPG00005007028	4	protein_coding	RSPH6A	0.309109	5.47972	0.999995	3.03e-177	Section 8
ENSCJPG00005018886	6	protein_coding	LRRC18	-0.322298	9.03981	0.999995	1.79e-175	Section 8
ENSCJPG00005012724	10	protein_coding	RNF111	-0.0483337	0.90735	0.999995	1.47e-07	Others
ENSCJPG00005020562	18	protein_coding		0.217913	-6.47436	0.999995	4.73e-93	Section 4
ENSCJPG00005020263	1	protein_coding	WEE2	0.593475	-4.61181	0.999995	9.53e-93	Section 4
ENSCJPG00005005525	14	protein_coding	SSTR5	-0.241834	-8.08019	0.999995	1.44e-92	Section 4
ENSCJPG00005013160	5	protein_coding	ZP1	-3.17231	-7.92693	3.32e-06	1.51e-202	Section 5
ENSCJPG00005004086	11	protein_coding	GABARAPL2	0.041371	0.986816	0.999995	1.5e-07	Others
ENSCJPG00005003051	4	protein_coding		4.6645	1.55903	0.196161	0.195961	Section 1
ENSCJPG00005015073	11	protein_coding		0.41444	-3.71518	0.999995	3.56e-92	Section 4
ENSCJPG00005008947	10	protein_coding	TLN2	0.0313101	0.868281	0.999995	1.61e-07	Others
ENSCJPG00005019239	27	protein_coding	CDC27	-0.0450032	0.712485	0.999995	1.61e-07	Others
ENSCJPG00005009598	4	protein_coding	CFAP97	0.107206	-0.838024	0.999995	1.63e-07	Others
ENSCJPG00005017804	21	protein_coding	IFFO2	0.121154	4.70921	0.999995	3.77e-175	Section 8
ENSCJPG00005003661	Z	lncRNA		-3.93385	5.85359	0.488048	7.89e-06	Section 7
ENSCJPG00005004854	19	protein_coding	GTF2I	0.0673704	-0.862584	0.999995	1.66e-07	Others
ENSCJPG00005008079	2	protein_coding	DHX30	0.0596375	0.82651	0.999995	1.69e-07	Others
ENSCJPG00005020983	13	protein_coding		0.202317	0.976163	0.999995	1.71e-07	Others
ENSCJPG00005016609	1	protein_coding	CD9	-0.0502492	-5.75027	0.999995	5.15e-92	Section 4
ENSCJPG00005015586	3	protein_coding	MEA1	-0.00600858	0.995641	0.999995	1.86e-07	Others
ENSCJPG00005009488	8	protein_coding	SZT2	-0.0297839	-0.973291	0.999995	1.95e-07	Others
ENSCJPG00005006660	5	protein_coding	NEMF	-0.00446556	0.954953	0.999995	1.97e-07	Others
ENSCJPG00005012101	Z	protein_coding	HOOK3	0.763497	4.83508	0.766222	1.52e-174	Section 8
ENSCJPG00005011166	28	protein_coding	TM6SF2	-2.52152	4.19702	0.500877	3.29e-13	Section 7
ENSCJPG00005001491	3	protein_coding	MSH2	0.0974354	-0.919237	0.999995	1.98e-07	Others
ENSCJPG00005021256	18	protein_coding		-0.353224	8.50287	0.999995	4.77e-173	Section 8
ENSCJPG00005017443	1	protein_coding	CFAP44	-0.372958	7.26649	0.999995	8.57e-173	Section 8
ENSCJPG00005018304	1	protein_coding	HCFC2	-0.114227	-0.903686	0.999995	2e-07	Others
ENSCJPG00005012682	10	protein_coding	ANXA2	-0.297738	-0.869358	0.999995	2.01e-07	Others
ENSCJPG00005018176	1	protein_coding	MCM5	0.202886	-0.996149	0.999995	2.11e-07	Others
ENSCJPG00005016185	1	protein_coding	NAV3	0.120909	4.93058	0.999995	1.46e-171	Section 8
ENSCJPG00005009830	28	protein_coding	ACSBG2	0.520887	4.60271	0.999995	1.58e-169	Section 8
ENSCJPG00005015688	15	protein_coding	TPCN1	-0.0366737	-0.975646	0.999995	2.26e-07	Others
ENSCJPG00005005853	1	protein_coding	SERPINH1	0.238327	-4.43348	0.999995	9.6e-92	Section 4
ENSCJPG00005015924	1	protein_coding		-0.0285573	-3.97089	0.999995	4.12e-90	Section 4
ENSCJPG00005007567	3	protein_coding	ZNF451	0.0255324	4.11366	0.999995	3.39e-169	Section 8
ENSCJPG00005004731	5	protein_coding	COPB1	-0.0309175	-0.90391	0.999995	2.27e-07	Others
ENSCJPG00005004409	3	protein_coding	ATL2	-0.0889859	-0.767081	0.999995	2.28e-07	Others
ENSCJPG00005012759	Z	protein_coding	RHOBTB3	0.0133817	7.16757	0.999995	9.83e-169	Section 8
ENSCJPG00005018793	14	protein_coding	ZP2	-0.227011	-6.10228	0.999995	3.27e-89	Section 4
ENSCJPG00005010235	14	protein_coding	PALB2	-0.119178	0.843646	0.999995	2.34e-07	Others
ENSCJPG00005009059	26	protein_coding	LRIF1	-0.107748	5.11232	0.999995	1.05e-168	Section 8
ENSCJPG00005015147	22	protein_coding	ATP6V1B2	0.0614994	-0.908326	0.999995	2.35e-07	Others
ENSCJPG00005021424	8	protein_coding	GLUL	0.161386	-0.797924	0.999995	2.42e-07	Others
ENSCJPG00005006734	Z	protein_coding	NIPBL	0.518013	0.729658	0.657051	2.43e-07	Others
ENSCJPG00005013520	5	protein_coding		-0.00589664	6.39708	0.999995	4.02e-168	Section 8
ENSCJPG00005003099	20	protein_coding		-1.25512	4.31229	0.517782	1.01e-45	Section 7
ENSCJPG00005002508	3	protein_coding		4.66029	4.96988	0.205406	1.07e-17	Section 1
ENSCJPG00005007188	3	protein_coding	BPNT1	0.0041893	0.882453	0.999995	2.46e-07	Others
ENSCJPG00005018124	1	protein_coding		-2.15632	2.67115	0.527872	6.94e-10	Section 7
ENSCJPG00005019528	6	protein_coding	SLC25A28	-0.115958	-0.98871	0.999995	2.49e-07	Others
ENSCJPG00005010553	12	protein_coding	RAD54L2	-0.177768	0.813206	0.999995	2.54e-07	Others
ENSCJPG00005007317	1	protein_coding	KIF21A	0.0123924	-0.983412	0.999995	2.6e-07	Others
ENSCJPG00005001149	2	protein_coding	GALNT11	-0.181896	-4.11847	0.999995	1.43e-88	Section 4
ENSCJPG00005017112	23	protein_coding		0.868056	9.55234	0.999995	5.18e-168	Section 8
ENSCJPG00005004151	1	protein_coding		0.0265965	-4.98198	0.999995	5.04e-88	Section 4
ENSCJPG00005013742	9	protein_coding	DVL3	0.112617	-0.880548	0.999995	2.61e-07	Others
ENSCJPG00005009320	9	protein_coding	ATP1B3	-0.0151086	-0.985738	0.999995	2.63e-07	Others
ENSCJPG00005009558	Z	protein_coding		0.560886	0.935251	0.389282	2.76e-07	Others
ENSCJPG00005014454	19	protein_coding	NCOR1	-0.0747394	-0.841632	0.999995	2.79e-07	Others
ENSCJPG00005011848	22	protein_coding	FAM178B	-0.0164418	7.61339	0.999995	8.1e-165	Section 8
ENSCJPG00005010518	12	protein_coding	BSN	0.0143778	4.98142	0.999995	2.22e-163	Section 8
ENSCJPG00005008859	3	lncRNA		-4.1802	1.82125	0.544813	0.0932099	Section 7
ENSCJPG00005016239	10	protein_coding	MNS1	0.429158	5.87598	0.999995	4.4e-163	Section 8
ENSCJPG00005011868	Z	protein_coding	RIOK2	0.961575	-0.984296	0.00255003	2.95e-07	Others
ENSCJPG00005012998	3	protein_coding	NCOA1	-0.255969	0.987341	0.999995	2.97e-07	Others
ENSCJPG00005014924	26	protein_coding	TMEM81	-1.88177	4.19466	0.586818	9.69e-15	Section 7
ENSCJPG00005013670	5	protein_coding	BAHD1	-0.124402	0.908777	0.999995	2.99e-07	Others
ENSCJPG00005020678	20	protein_coding		0.767595	-4.8324	0.999995	1.75e-87	Section 4
ENSCJPG00005021056	10	protein_coding	UACA	0.341523	-3.62601	0.999995	2.63e-87	Section 4
ENSCJPG00005006267	4	protein_coding		0.272265	-9.58258	0.999995	3.1e-87	Section 4
ENSCJPG00005007822	3	protein_coding	MLIP	-4.00539	-0.779667	0.293821	0.071666	Section 6
ENSCJPG00005019753	1	protein_coding		0.482144	9.16809	0.999995	1.2e-161	Section 8
ENSCJPG00005014244	9	protein_coding	CCDC39	-0.198247	7.00957	0.999995	1.55e-161	Section 8
ENSCJPG00005015092	25	protein_coding	RPRD2	-0.0440163	0.763218	0.999995	2.99e-07	Others
ENSCJPG00005020660	18	protein_coding	MGAT5B	0.353794	-5.51592	0.999995	1.15e-86	Section 4
ENSCJPG00005017476	1	protein_coding	ATP1B1	-0.0463712	-0.883892	0.999995	3.02e-07	Others
ENSCJPG00005011288	3	lncRNA		-1.56533	0.54232	0.358559	0.516964	Section 6
ENSCJPG00005017813	5	protein_coding	RAB3IL1	0.165733	-4.09389	0.999995	3.83e-86	Section 4
ENSCJPG00005014150	7	protein_coding	BOLL	0.109048	7.27563	0.999995	1.81e-161	Section 8
ENSCJPG00005007907	26	protein_coding	TNNI1	2.73717	1.52346	0.223944	0.118468	Section 1
ENSCJPG00005008994	1	protein_coding		-2.4803	2.37478	0.598529	0.0104601	Section 7
ENSCJPG00005000525	Z	protein_coding	RPS23	1.08995	0.0642782	0.000180546	0.692927	Section 2
ENSCJPG00005018375	4	protein_coding	SOD3	-1.27808	-2.28607	0.0730023	8.72e-10	Section 5
ENSCJPG00005009475	3	protein_coding	PRDM13	4.51533	11.108	0.25139	6.41e-33	Section 1
ENSCJPG00005009349	21	protein_coding		-0.276184	5.81114	0.999995	3.86e-161	Section 8
ENSCJPG00005015515	2	protein_coding	MARCHF11	0.0628555	13.4267	0.999995	3.25e-160	Section 8
ENSCJPG00005016188	1	protein_coding	PKDREJ	-0.211607	6.02329	0.999995	1.01e-159	Section 8
ENSCJPG00005007663	Z	protein_coding	SAXO1	0.867904	6.03293	0.999995	2.21e-159	Section 8
ENSCJPG00005015468	23	protein_coding	UBXN11	0.0435882	8.55701	0.999995	3.67e-159	Section 8
ENSCJPG00005015934	1	protein_coding		-0.524875	8.51854	0.999995	1.12e-158	Section 8
ENSCJPG00005000716	Z	protein_coding	CKMT2	0.755835	7.62078	0.999995	3.51e-158	Section 8
ENSCJPG00005016299	23	protein_coding	MACO1	0.0474545	0.939334	0.999995	3.03e-07	Others
ENSCJPG00005001414	1	protein_coding	IFT88	0.0222634	5.00336	0.999995	4.41e-158	Section 8
ENSCJPG00005007570	4	protein_coding		2.05089	4.92281	0.300738	1.75e-32	Section 1
ENSCJPG00005013857	3	protein_coding	MAP1LC3C	0.0942556	-4.40676	0.999995	7.9e-86	Section 4
ENSCJPG00005016791	2	protein_coding		0.393166	-4.6424	0.999995	1.71e-85	Section 4
ENSCJPG00005005354	1	protein_coding	PMPCB	0.00718481	0.795383	0.999995	3.13e-07	Others
ENSCJPG00005009342	21	protein_coding	NPHP4	-0.119309	4.27666	0.999995	3.62e-157	Section 8
ENSCJPG00005006436	2	protein_coding		-2.03639	1.02206	0.598529	0.102027	Section 7
ENSCJPG00005021058	10	protein_coding	ADAMTS7	0.0441377	0.778029	0.999995	3.21e-07	Others
ENSCJPG00005020121	6	protein_coding	EMX2	0.930943	-6.33645	0.999995	2.65e-85	Section 4
ENSCJPG00005000898	20	protein_coding	ADA	-0.301399	-4.44081	0.999995	3.41e-85	Section 4
ENSCJPG00005017076	2	protein_coding		0.0316157	4.64025	0.999995	1.14e-156	Section 8
ENSCJPG00005002264	19	protein_coding	DDX25	-0.963828	9.05612	0.999995	4.6e-156	Section 8
ENSCJPG00005009751	8	protein_coding	PLK3	0.0560289	-4.01623	0.999995	6.09e-85	Section 4
ENSCJPG00005018142	12	protein_coding	FRMD4B	0.00430876	-5.33196	0.999995	8.62e-85	Section 4
ENSCJPG00005015195	22	protein_coding	EIF4EBP1	0.159118	-0.93943	0.999995	3.25e-07	Others
ENSCJPG00005006479	1	protein_coding	SRPK2	0.171868	0.943	0.999995	3.27e-07	Others
ENSCJPG00005011408	19	protein_coding	POLDIP2	0.0500042	0.767247	0.999995	3.33e-07	Others
ENSCJPG00005019700	1	protein_coding	VWA3B	-0.101623	7.88127	0.999995	8.98e-156	Section 8
ENSCJPG00005009724	8	protein_coding	ATP6V0B	0.0769241	0.89318	0.999995	3.45e-07	Others
ENSCJPG00005006465	1	protein_coding	XRRA1	-0.492035	9.19618	0.999995	1.49e-154	Section 8
ENSCJPG00005017881	1	protein_coding	RS1	-2.51923	8.59915	0.690007	4.41e-16	Section 7
ENSCJPG00005015741	16	protein_coding		3.31504	1.64095	0.384426	0.263158	Section 1
ENSCJPG00005021490	8	lncRNA		-2.46869	7.92043	0.708859	3.11e-15	Section 7
ENSCJPG00005016236	10	protein_coding	TCF12	-0.142223	-0.905091	0.999995	3.47e-07	Others
ENSCJPG00005011068	17	protein_coding	HSPA5	0.244662	-0.943769	0.999995	3.58e-07	Others
ENSCJPG00005007787	3	protein_coding	SCAF8	0.0204959	0.795222	0.999995	3.67e-07	Others
ENSCJPG00005016096	1	protein_coding	TBC1D15	0.0564911	-0.857802	0.999995	3.77e-07	Others
ENSCJPG00005000186	15	protein_coding	ATXN2	0.0238653	0.75019	0.999995	3.78e-07	Others
ENSCJPG00005008757	13	lncRNA		-4.79368	1.42572	0.715252	0.294335	Section 7
ENSCJPG00005011953	22	protein_coding	AAK1	-0.0583164	-3.83407	0.999995	3.38e-84	Section 4
ENSCJPG00005007783	10	protein_coding		0.124535	-7.43133	0.999995	4.66e-84	Section 4
ENSCJPG00005021141	10	protein_coding	IDH2	0.346652	-3.76083	0.999995	3.29e-82	Section 4
ENSCJPG00005019678	1	lncRNA		-4.52045	7.24397	0.746212	1.34e-09	Section 7
ENSCJPG00005011857	2	protein_coding		0.318001	7.49991	0.999995	2e-154	Section 8
ENSCJPG00005015602	2	protein_coding	MC4R	1.1597	-5.40479	0.105212	5.46e-08	Section 3
ENSCJPG00005008010	Z	protein_coding		1.28143	2.97524	0.389691	4.47e-20	Section 1
ENSCJPG00005013938	12	protein_coding	ABHD6	-0.0327955	-4.2143	0.999995	4.77e-82	Section 4
ENSCJPG00005016890	4	protein_coding	TMLHE	-0.0730268	-3.40639	0.999995	5.39e-82	Section 4
ENSCJPG00005012711	10	protein_coding	FAM81A	0.0315271	7.34478	0.999995	2.07e-154	Section 8
ENSCJPG00005016177	1	protein_coding	RIBC2	0.20877	6.93122	0.999995	7.75e-154	Section 8
ENSCJPG00005015956	1	protein_coding		0.198958	0.881336	0.999995	3.79e-07	Others
ENSCJPG00005017084	2	protein_coding	ELOVL2	0.141568	9.68238	0.999995	1.13e-153	Section 8
ENSCJPG00005009390	Z	protein_coding	KIF27	0.376851	6.36824	0.999995	2.36e-153	Section 8
ENSCJPG00005016579	12	protein_coding		-0.543519	8.56752	0.999995	5.93e-153	Section 8
ENSCJPG00005014500	8	protein_coding	DNAJC6	0.0722638	-4.70424	0.999995	6.29e-82	Section 4
ENSCJPG00005012939	7	protein_coding	RALB	-0.119846	-3.26205	0.999995	7.41e-82	Section 4
ENSCJPG00005015639	15	protein_coding	NF2	0.060077	-0.814759	0.999995	3.89e-07	Others
ENSCJPG00005021403	18	protein_coding	C17orf67	-2.65929	5.80501	0.771155	3.33e-22	Section 7
ENSCJPG00005000584	23	protein_coding	TMEM39B	-0.234664	0.886093	0.999995	3.95e-07	Others
ENSCJPG00005009306	24	protein_coding	CBL	-0.101702	0.837712	0.999995	4.25e-07	Others
ENSCJPG00005011312	11	protein_coding	KCTD19	0.0266873	8.58404	0.999995	8.18e-153	Section 8
ENSCJPG00005005207	13	protein_coding	PKD2L2	-0.86636	7.35341	0.999995	1.77e-151	Section 8
ENSCJPG00005016906	14	protein_coding		0.00449802	4.27896	0.999995	1.04e-150	Section 8
ENSCJPG00005003630	Z	lncRNA		1.5526	2.84074	0.409434	1.64e-05	Section 1
ENSCJPG00005000951	3	lncRNA		-3.54378	3.62693	0.812822	4.45e-11	Section 7
ENSCJPG00005000521	Z	protein_coding	ATP6AP1L	1.08335	1.92625	0.461511	8.45e-09	Section 1
ENSCJPG00005006619	Z	protein_coding	SPEF2	0.566077	5.85271	0.999995	2.13e-150	Section 8
ENSCJPG00005016852	1	protein_coding	RPGR	-0.0289767	4.30525	0.999995	6.69e-150	Section 8
ENSCJPG00005012891	12	protein_coding	PTPDC1	0.115	5.4103	0.999995	7.25e-150	Section 8
ENSCJPG00005015877	3	protein_coding	NPHP1	-0.0132489	4.07641	0.999995	8.58e-150	Section 8
ENSCJPG00005000801	4	protein_coding	SEPTIN11	0.083896	-5.46309	0.999995	3.09e-81	Section 4
ENSCJPG00005014115	25	protein_coding		-0.0871268	-5.97005	0.999995	1.29e-80	Section 4
ENSCJPG00005018426	4	protein_coding		-0.0935771	4.15462	0.999995	1.64e-149	Section 8
ENSCJPG00005015028	26	protein_coding		1.77647	2.92494	0.465757	2.61e-07	Section 1
ENSCJPG00005014655	11	protein_coding	CDH11	0.285348	-3.78239	0.999995	2.78e-80	Section 4
ENSCJPG00005009073	1	protein_coding	POLDIP3	-0.0836821	0.799016	0.999995	4.27e-07	Others
ENSCJPG00005015849	3	protein_coding		-0.191218	-3.33147	0.999995	2.12e-79	Section 4
ENSCJPG00005013660	1	protein_coding	TST	-0.477053	5.65555	0.999995	1.75e-149	Section 8
ENSCJPG00005016719	1	protein_coding	GAPDH	-0.0102299	0.785708	0.999995	4.27e-07	Others
ENSCJPG00005007937	Z	protein_coding		1.13796	-1.66684	0.155476	0.000465104	Section 3
ENSCJPG00005009702	1	lncRNA		5.04795	4.74056	0.465758	6.39e-08	Section 1
ENSCJPG00005011957	22	protein_coding		-0.0159948	-3.73645	0.999995	1.1e-78	Section 4
ENSCJPG00005007921	Z	protein_coding	PRKAA1	0.481781	-0.810948	0.999995	4.3e-07	Others
ENSCJPG00005011934	22	protein_coding	ARID5A	0.0668344	-4.66665	0.999995	3.77e-78	Section 4
ENSCJPG00005006188	4	protein_coding	KDM3A	0.00513067	0.776486	0.999995	4.34e-07	Others
ENSCJPG00005016099	23	protein_coding	FAM76A	-0.0280212	0.891126	0.999995	4.34e-07	Others
ENSCJPG00005018746	9	protein_coding	PFN2	0.0782199	-0.898096	0.999995	4.42e-07	Others
ENSCJPG00005012744	Z	protein_coding		1.16103	1.15166	0.510051	0.000625821	Section 1
ENSCJPG00005018836	15	protein_coding	PI4KA	-0.0890307	0.764281	0.999995	4.52e-07	Others
ENSCJPG00005005685	5	protein_coding	DACT1	-0.624824	-4.12138	0.999995	7.12e-78	Section 4
ENSCJPG00005007206	13	protein_coding	CNOT8	-0.0424725	0.876177	0.999995	4.58e-07	Others
ENSCJPG00005017503	5	protein_coding		0.188307	-4.79917	0.999995	9.46e-78	Section 4
ENSCJPG00005017487	1	protein_coding	DCBLD2	0.133749	-0.850377	0.999995	4.6e-07	Others
ENSCJPG00005004318	19	protein_coding	HSF5	0.331508	8.29609	0.999995	3.97e-148	Section 8
ENSCJPG00005007750	15	protein_coding	FOXN4	0.0891626	9.10835	0.999995	4.08e-148	Section 8
ENSCJPG00005016242	10	protein_coding	NEDD4	-0.0931826	-0.987234	0.999995	4.61e-07	Others
ENSCJPG00005013020	3	protein_coding	PRSS55	0.154842	8.49532	0.999995	1.36e-147	Section 8
ENSCJPG00005020185	17	protein_coding	WDR34	0.183609	5.12107	0.999995	3.26e-147	Section 8
ENSCJPG00005016858	9	protein_coding	EFHD1	0.126011	-4.0399	0.999995	3e-77	Section 4
ENSCJPG00005013069	7	protein_coding	SMARCAL1	0.152315	-0.759768	0.999995	4.67e-07	Others
ENSCJPG00005014024	7	protein_coding	FN1	0.0683532	-5.43448	0.999995	3.27e-77	Section 4
ENSCJPG00005014293	4	protein_coding		0.149457	-3.26159	0.999995	1.68e-76	Section 4
ENSCJPG00005020270	10	protein_coding	CFAP161	0.214235	8.28729	0.999995	8.38e-146	Section 8
ENSCJPG00005013010	3	protein_coding	INTS9	-0.332978	0.950421	0.999995	4.77e-07	Others
ENSCJPG00005020986	13	protein_coding	P4HA2	0.33474	-3.87476	0.999995	3.83e-76	Section 4
ENSCJPG00005016632	5	protein_coding	THBS1	0.124487	-4.18173	0.999995	5.36e-76	Section 4
ENSCJPG00005009427	Z	protein_coding	NAA35	0.77716	0.771537	0.0186147	4.82e-07	Others
ENSCJPG00005018811	4	protein_coding		0.159741	7.69309	0.999995	1.61e-145	Section 8
ENSCJPG00005007186	3	protein_coding	IARS2	-0.0960749	-0.758186	0.999995	4.85e-07	Others
ENSCJPG00005019301	27	protein_coding	MAPT	0.071386	4.34573	0.999995	1.99e-145	Section 8
ENSCJPG00005013313	4	protein_coding	TEX11	-0.297087	5.58035	0.999995	4.59e-145	Section 8
ENSCJPG00005010676	4	protein_coding	PDCL2	-0.742029	10.575	0.999995	5.97e-145	Section 8
ENSCJPG00005008647	1	protein_coding	PLXNB2	0.101568	-0.937955	0.999995	5.1e-07	Others
ENSCJPG00005020878	18	protein_coding	CSNK1D	-0.122326	-0.953093	0.999995	5.11e-07	Others
ENSCJPG00005016914	4	protein_coding	NSDHL	0.0091122	-3.45605	0.999995	7.05e-76	Section 4
ENSCJPG00005003617	2	lncRNA		-1.73165	2.25679	0.837034	0.00115458	Section 7
ENSCJPG00005014988	5	protein_coding		0.0246311	6.82258	0.999995	1.19e-144	Section 8
ENSCJPG00005020354	1	protein_coding		2.34004	5.4376	0.511629	8.48e-09	Section 1
ENSCJPG00005021137	10	protein_coding		-2.84736	4.84066	0.843885	0.000729201	Section 7
ENSCJPG00005020568	18	protein_coding	TEKT3	-0.0859101	4.93922	0.999995	2.33e-144	Section 8
ENSCJPG00005010290	3	protein_coding	ZFAND3	0.0178943	0.778205	0.999995	5.27e-07	Others
ENSCJPG00005006975	4	protein_coding	DNAJB14	0.014645	-0.840374	0.999995	5.33e-07	Others
ENSCJPG00005008105	9	protein_coding	AGFG1	-0.0205762	-0.720495	0.999995	5.46e-07	Others
ENSCJPG00005007322	3	protein_coding	GPATCH2	-0.101176	4.57401	0.999995	9.44e-144	Section 8
ENSCJPG00005020341	1	protein_coding	GNPTAB	-0.00859189	-0.983393	0.999995	5.74e-07	Others
ENSCJPG00005002415	27	protein_coding	ZPBP2	-0.897604	9.95828	0.999995	4.36e-143	Section 8
ENSCJPG00005019019	15	protein_coding	MAPK1	-0.11	-0.865822	0.999995	6.04e-07	Others
ENSCJPG00005008390	1	protein_coding	MGP	-0.241413	-7.58762	0.999995	1.26e-75	Section 4
ENSCJPG00005014553	15	protein_coding	SUDS3	0.120815	-0.849894	0.999995	6.13e-07	Others
ENSCJPG00005010851	17	protein_coding	MORN5	-0.187745	6.14439	0.999995	3.2e-142	Section 8
ENSCJPG00005001093	6	protein_coding	TEX36	0.133312	7.72092	0.999995	8.12e-142	Section 8
ENSCJPG00005017639	1	lncRNA		-4.22564	0.277583	0.396134	0.767531	Section 6
ENSCJPG00005005507	1	protein_coding		-2.66924	-5.26716	0.0981358	1.45e-15	Section 5
ENSCJPG00005005864	3	protein_coding	ADGB	-0.432764	4.10576	0.999995	9.21e-142	Section 8
ENSCJPG00005019851	15	protein_coding	DNAH10	-0.0759238	6.67119	0.999995	1e-141	Section 8
ENSCJPG00005010406	2	protein_coding	MOS	0.553532	-5.29828	0.999995	1.66e-75	Section 4
ENSCJPG00005018828	4	protein_coding	LONRF3	-0.122041	0.956385	0.999995	6.21e-07	Others
ENSCJPG00005020740	15	protein_coding	RSRC2	-0.0231703	0.852077	0.999995	6.25e-07	Others
ENSCJPG00005005930	2	protein_coding	CROT	-0.122738	0.734562	0.999995	6.3e-07	Others
ENSCJPG00005018917	6	miRNA	MIR107	-2.16209	1.65524	0.878225	0.0861152	Section 7
ENSCJPG00005002222	26	protein_coding		-0.835242	6.07172	0.999995	1.95e-141	Section 8
ENSCJPG00005020304	17	protein_coding	TBC1D13	-0.210736	-0.935681	0.999995	6.57e-07	Others
ENSCJPG00005011382	13	protein_coding	CTNNA1	0.0546507	-0.801118	0.999995	6.69e-07	Others
ENSCJPG00005009486	8	protein_coding	ELOVL1	0.23703	-3.21046	0.999995	1.21e-74	Section 4
ENSCJPG00005007034	7	protein_coding	DNAH7	-0.0293848	4.66182	0.999995	4.97e-141	Section 8
ENSCJPG00005002837	3	lncRNA		-5.05665	-3.72391	0.0981358	4.09e-06	Section 5
ENSCJPG00005005436	27	protein_coding	VAT1	0.0113089	-3.63386	0.999995	1.54e-74	Section 4
ENSCJPG00005007588	1	protein_coding	MORC3	-0.00139748	-0.806455	0.999995	6.73e-07	Others
ENSCJPG00005001516	Z	protein_coding	PLK2	0.903175	-4.66317	0.516263	1.67e-74	Section 4
ENSCJPG00005003691	20	protein_coding	NPBWR2	1.62181	-7.00491	0.292755	4.81e-19	Section 3
ENSCJPG00005010929	Z	protein_coding	PPWD1	1.02575	0.130425	0.00147154	0.529658	Section 2
ENSCJPG00005019002	27	protein_coding	NSF	0.0676321	-0.852304	0.999995	6.73e-07	Others
ENSCJPG00005012086	Z	protein_coding	ATP5ME	0.970956	0.886739	0.00752289	6.85e-07	Others
ENSCJPG00005009596	4	protein_coding	LRP2BP	0.0489712	4.37621	0.999995	7.44e-141	Section 8
ENSCJPG00005012242	12	protein_coding	IPPK	-0.13527	0.930707	0.999995	6.89e-07	Others
ENSCJPG00005020728	15	protein_coding	LRRC43	0.285717	8.24999	0.999995	2.13e-140	Section 8
ENSCJPG00005020160	6	protein_coding	HTRA1	0.182629	-6.1097	0.999995	5.06e-74	Section 4
ENSCJPG00005013504	14	protein_coding	AIMP2	0.0892671	0.997736	0.999995	6.95e-07	Others
ENSCJPG00005005113	2	protein_coding	ANGPT1	-1.01282	-1.54828	0.192784	0.00565187	Section 5
ENSCJPG00005010159	3	protein_coding		-0.0664022	6.78423	0.999995	3.33e-140	Section 8
ENSCJPG00005014270	9	protein_coding	SPATA16	0.14041	11.2059	0.999995	3.67e-140	Section 8
ENSCJPG00005016189	1	protein_coding		-0.173466	-0.920446	0.999995	7.13e-07	Others
ENSCJPG00005005911	3	protein_coding	STXBP5	-0.110402	-3.61041	0.999995	8.26e-74	Section 4
ENSCJPG00005001343	14	protein_coding	BUD31	0.00941982	0.917872	0.999995	7.6e-07	Others
ENSCJPG00005018721	9	protein_coding	ARMC8	-0.114554	0.835192	0.999995	7.74e-07	Others
ENSCJPG00005007254	20	protein_coding	CSTF1	-0.0522639	0.905845	0.999995	7.75e-07	Others
ENSCJPG00005009300	24	protein_coding	USP2	0.142707	7.8473	0.999995	1.98e-139	Section 8
ENSCJPG00005017490	1	protein_coding	FILIP1L	-0.228755	-3.78176	0.999995	1.12e-73	Section 4
ENSCJPG00005001363	Z	protein_coding	INIP	1.04004	0.3723	0.00271366	0.171426	Section 2
ENSCJPG00005018871	6	protein_coding		-1.88162	-4.1385	0.20166	3.08e-17	Section 5
ENSCJPG00005008826	13	protein_coding	DUSP1	-0.326267	-5.26561	0.999995	1.15e-73	Section 4
ENSCJPG00005014416	5	protein_coding	EXD1	-0.156789	0.969941	0.999995	7.98e-07	Others
ENSCJPG00005020999	10	protein_coding	CORO2B	-0.0718139	-4.53781	0.999995	2.97e-73	Section 4
ENSCJPG00005018613	5	protein_coding	RASSF10	2.89146	-2.28276	0.443715	0.0393397	Section 3
ENSCJPG00005012070	2	protein_coding	NUP42	0.0577046	5.5347	0.999995	2.06e-139	Section 8
ENSCJPG00005000396	Z	protein_coding	CETN3	1.00459	0.994937	0.00684686	1.99e-06	Section 2
ENSCJPG00005018444	5	protein_coding	GAL	2.17264	-3.77609	0.531696	9.55e-08	Section 3
ENSCJPG00005002926	4	protein_coding	LAS1L	0.000274474	-0.944172	0.999995	8.11e-07	Others
ENSCJPG00005014925	15	protein_coding	CASTOR1	-0.361146	-6.66002	0.999995	3.55e-73	Section 4
ENSCJPG00005002857	5	protein_coding	TNFAIP2	0.132561	-5.02678	0.999995	3.86e-73	Section 4
ENSCJPG00005021057	10	protein_coding	MORF4L1	0.117415	0.845803	0.999995	8.13e-07	Others
ENSCJPG00005011549	24	protein_coding		-4.51826	-1.60695	0.306279	0.146671	Section 5
ENSCJPG00005020114	6	protein_coding	ENO4	0.295002	6.63309	0.999995	3.61e-139	Section 8
ENSCJPG00005006749	2	protein_coding	TBX20	-3.19901	-3.38283	0.387314	4.36e-05	Section 5
ENSCJPG00005004812	4	protein_coding	SPON2	0.291008	-6.05407	0.999995	1.65e-72	Section 4
ENSCJPG00005010119	21	protein_coding		-0.127834	-0.916317	0.999995	8.19e-07	Others
ENSCJPG00005004694	1	protein_coding	APP	0.0805109	-2.91796	0.999995	1.78e-72	Section 4
ENSCJPG00005014069	25	lncRNA		0.613161	-6.43763	0.999995	1.87e-72	Section 4
ENSCJPG00005000836	4	protein_coding	NUP54	-0.0192079	0.884583	0.999995	8.29e-07	Others
ENSCJPG00005006584	Z	protein_coding	TARS1	0.511905	-0.966723	0.517782	8.75e-07	Others
ENSCJPG00005019369	27	protein_coding	HOXB5	-6.17824	-5.52583	0.389282	5.08e-32	Section 5
ENSCJPG00005000810	3	protein_coding	GATA4	-4.31667	-2.45239	0.425131	3.34e-26	Section 5
ENSCJPG00005010263	14	protein_coding	NDE1	-0.0967831	5.50174	0.999995	4.16e-138	Section 8
ENSCJPG00005011616	2	protein_coding	MTFR1	-0.101031	4.21393	0.999995	9.61e-138	Section 8
ENSCJPG00005000506	Z	lncRNA		2.50656	4.71632	0.516263	1.13e-06	Section 1
ENSCJPG00005009412	Z	protein_coding	HNRNPK	0.434831	0.70876	0.986765	9.08e-07	Others
ENSCJPG00005005060	23	protein_coding	MYCL	0.555535	-4.52424	0.999995	2.96e-72	Section 4
ENSCJPG00005004268	3	protein_coding		0.25498	8.33483	0.999995	1.3e-137	Section 8
ENSCJPG00005019696	1	protein_coding	UBE3A	-0.0874125	3.79175	0.999995	3.08e-137	Section 8
ENSCJPG00005006421	17	protein_coding		0.11972	6.37246	0.999995	3.31e-137	Section 8
ENSCJPG00005002930	5	protein_coding	CKB	-0.0704928	3.82442	0.999995	6.7e-137	Section 8
ENSCJPG00005001835	5	protein_coding	EIF4G2	-0.0266017	0.710667	0.999995	9.15e-07	Others
ENSCJPG00005020549	18	protein_coding	PIRT	-3.83055	2.11523	0.881028	0.000160325	Section 7
ENSCJPG00005011291	3	lncRNA		-4.33485	0.162712	0.443363	0.691596	Section 6
ENSCJPG00005012868	12	protein_coding	PPARG	-1.19286	1.79005	0.91169	3.17e-13	Section 7
ENSCJPG00005009258	2	protein_coding	CLUL1	-1.45973	2.76911	0.975336	0.0085255	Section 7
ENSCJPG00005009534	4	protein_coding	RPL34	0.197009	-0.74728	0.999995	9.22e-07	Others
ENSCJPG00005011305	3	protein_coding	MRPL14	0.0286929	-0.999842	0.999995	9.26e-07	Others
ENSCJPG00005017708	5	protein_coding	RALGAPA1	-0.038974	0.752905	0.999995	9.34e-07	Others
ENSCJPG00005016294	3	protein_coding	PAPOLG	-0.0492939	-4.16367	0.999995	3.42e-72	Section 4
ENSCJPG00005017556	5	protein_coding	STRN3	-0.0805437	0.956037	0.999995	9.38e-07	Others
ENSCJPG00005010358	2	protein_coding	MCM4	0.117772	-0.895954	0.999995	9.69e-07	Others
ENSCJPG00005019248	5	protein_coding	NEK9	-0.136762	-0.880511	0.999995	9.7e-07	Others
ENSCJPG00005002942	20	protein_coding		0.158939	6.31513	0.999995	7.45e-137	Section 8
ENSCJPG00005012780	7	protein_coding		0.0260966	-3.94756	0.999995	2.05e-71	Section 4
ENSCJPG00005015013	26	protein_coding	NUAK2	-0.105613	-6.34651	0.999995	9.35e-71	Section 4
ENSCJPG00005015563	1	protein_coding	PACSIN2	-0.104104	0.903508	0.999995	1.01e-06	Others
ENSCJPG00005020870	13	protein_coding	CDC23	-0.120885	0.787115	0.999995	1.01e-06	Others
ENSCJPG00005012588	2	protein_coding	PP2D1	0.253504	7.17933	0.999995	4.3e-136	Section 8
ENSCJPG00005013760	7	protein_coding	IQCA1	-0.632019	6.53271	0.999995	3.38e-135	Section 8
ENSCJPG00005012012	11	protein_coding	RSPRY1	0.0769976	-0.930452	0.999995	1.02e-06	Others
ENSCJPG00005013354	15	protein_coding		-3.69055	6.79394	0.977494	9.39e-28	Section 7
ENSCJPG00005011091	17	protein_coding	GARNL3	-0.0592772	0.988096	0.999995	1.02e-06	Others
ENSCJPG00005013477	14	protein_coding	PDXDC1	-0.0968132	-0.98573	0.999995	1.03e-06	Others
ENSCJPG00005017988	2	lncRNA		-3.67233	7.78281	0.978817	1.22e-44	Section 7
ENSCJPG00005014282	14	protein_coding	SDK1	0.191231	-4.67331	0.999995	1.48e-70	Section 4
ENSCJPG00005000780	4	protein_coding	CFAP99	-0.310409	5.62399	0.999995	1.12e-134	Section 8
ENSCJPG00005003820	3	protein_coding	LRRN4	-0.16409	-4.34993	0.999995	1.67e-70	Section 4
ENSCJPG00005010690	2	protein_coding		-0.0316658	-0.829598	0.999995	1.04e-06	Others
ENSCJPG00005018812	15	protein_coding	SNAP29	-0.148303	0.958035	0.999995	1.04e-06	Others
ENSCJPG00005020935	20	protein_coding	PABPC1L	0.74296	-4.36104	0.999995	2.15e-70	Section 4
ENSCJPG00005005732	2	protein_coding	ZHX1	-0.209748	-0.976606	0.999995	1.06e-06	Others
ENSCJPG00005003193	2	protein_coding	UBE3C	-0.158786	0.882096	0.999995	1.07e-06	Others
ENSCJPG00005020680	20	protein_coding	CHMP4B	0.0906698	0.856124	0.999995	1.07e-06	Others
ENSCJPG00005004949	1	protein_coding		0.00945609	-0.927482	0.999995	1.11e-06	Others
ENSCJPG00005005745	4	protein_coding	BMP15	0.125506	-5.53983	0.999995	2.59e-70	Section 4
ENSCJPG00005006414	1	protein_coding	RAB6A	0.0788117	0.873751	0.999995	1.13e-06	Others
ENSCJPG00005012779	7	protein_coding	COL6A2	-0.651664	-3.70796	0.999995	2.71e-70	Section 4
ENSCJPG00005006335	5	protein_coding		0.0251328	9.69224	0.999995	2.93e-134	Section 8
ENSCJPG00005013587	9	lncRNA		-3.67233	2.16146	0.978817	0.00582588	Section 7
ENSCJPG00005010569	2	protein_coding	KIF9	-0.695188	7.6388	0.999995	2.35e-133	Section 8
ENSCJPG00005010350	3	protein_coding	TMEM63B	-0.0132738	-0.961358	0.999995	1.15e-06	Others
ENSCJPG00005020236	1	protein_coding	DNM1L	-0.0916736	3.5209	0.999995	4.72e-133	Section 8
ENSCJPG00005008385	1	protein_coding	AGBL3	-0.448334	6.93165	0.999995	2.19e-132	Section 8
ENSCJPG00005019945	17	protein_coding	SLC27A4	-0.186576	-0.921078	0.999995	1.17e-06	Others
ENSCJPG00005009811	19	protein_coding		0.026277	-0.877791	0.999995	1.17e-06	Others
ENSCJPG00005006518	20	protein_coding	PCIF1	-0.0185895	-0.879473	0.999995	1.18e-06	Others
ENSCJPG00005000075	4	protein_coding	HMGB3	0.0248263	0.849364	0.999995	1.2e-06	Others
ENSCJPG00005011415	21	protein_coding	H6PD	-0.254145	0.905936	0.999995	1.22e-06	Others
ENSCJPG00005018398	4	protein_coding	NCAPG	0.621761	0.812644	0.999995	1.24e-06	Others
ENSCJPG00005011814	2	protein_coding		0.17194	0.882819	0.999995	1.26e-06	Others
ENSCJPG00005017613	1	protein_coding	ZBTB11	-0.178397	-0.901807	0.999995	1.27e-06	Others
ENSCJPG00005012294	5	lncRNA		-0.589258	9.64888	0.999995	2.72e-132	Section 8
ENSCJPG00005005429	24	protein_coding		-0.0464967	4.63564	0.999995	2.72e-132	Section 8
ENSCJPG00005007112	3	protein_coding	TP53BP2	-0.14897	-0.8852	0.999995	1.27e-06	Others
ENSCJPG00005003633	4	protein_coding	ANXA5	0.207603	-3.75537	0.999995	4.2e-70	Section 4
ENSCJPG00005008636	4	protein_coding	LARP1B	-0.11769	4.21993	0.999995	4.12e-132	Section 8
ENSCJPG00005011314	11	protein_coding	ZDHHC1	0.173223	4.23966	0.999995	1.49e-131	Section 8
ENSCJPG00005004570	27	protein_coding	IGFBP4	0.134449	-4.31866	0.999995	5.87e-70	Section 4
ENSCJPG00005008825	13	protein_coding	NEURL1B	0.273961	-4.61068	0.999995	6.65e-70	Section 4
ENSCJPG00005011002	Z	protein_coding	NNT	0.241286	0.762863	0.999995	1.29e-06	Others
ENSCJPG00005015973	1	protein_coding	ARGLU1	-0.0293011	0.712954	0.999995	1.33e-06	Others
ENSCJPG00005020290	1	protein_coding	AKR1D1	-0.38398	-5.14324	0.999995	1.57e-69	Section 4
ENSCJPG00005002314	27	protein_coding	PIP4K2B	0.0288112	0.991216	0.999995	1.35e-06	Others
ENSCJPG00005013108	7	protein_coding	WNT6	0.322548	-6.97937	0.999995	2.4e-69	Section 4
ENSCJPG00005011654	2	protein_coding	MYBL1	0.0638477	4.75876	0.999995	2.34e-131	Section 8
ENSCJPG00005004602	4	protein_coding		-0.0714437	0.756711	0.999995	1.36e-06	Others
ENSCJPG00005003214	Z	protein_coding	JAK2	0.128008	0.944708	0.999995	1.37e-06	Others
ENSCJPG00005020793	12	protein_coding		0.147103	-0.653993	0.999995	1.37e-06	Others
ENSCJPG00005021385	18	protein_coding	ERN1	-0.169738	0.842141	0.999995	1.38e-06	Others
ENSCJPG00005010652	28	protein_coding	CNN2	-0.00337857	-4.98733	0.999995	2.92e-69	Section 4
ENSCJPG00005011712	3	protein_coding	ITSN2	0.07648	-0.758853	0.999995	1.39e-06	Others
ENSCJPG00005011967	11	protein_coding		-0.306923	6.42412	0.999995	3.5e-131	Section 8
ENSCJPG00005010762	5	protein_coding		0.452674	-4.06535	0.999995	3.07e-69	Section 4
ENSCJPG00005018840	4	protein_coding		0.199181	11.4552	0.999995	1.63e-130	Section 8
ENSCJPG00005004019	2	protein_coding	ARMC3	-0.361401	7.61619	0.999995	2.11e-130	Section 8
ENSCJPG00005012234	5	protein_coding	PRPF39	-0.190264	0.716057	0.999995	1.4e-06	Others
ENSCJPG00005001653	21	protein_coding	VPS13D	0.032016	0.780797	0.999995	1.4e-06	Others
ENSCJPG00005018189	1	protein_coding	FBXO7	0.202981	3.59839	0.999995	9.07e-130	Section 8
ENSCJPG00005015635	15	protein_coding	UQCR10	0.0359982	0.977382	0.999995	1.43e-06	Others
ENSCJPG00005013461	7	protein_coding	AGAP1	-0.288176	-0.855352	0.999995	1.46e-06	Others
ENSCJPG00005018038	12	protein_coding	ADAMTS9	0.392081	-3.81121	0.999995	3.21e-69	Section 4
ENSCJPG00005014134	14	protein_coding	ZFAND2A	0.101412	-4.18303	0.999995	3.92e-69	Section 4
ENSCJPG00005000943	3	protein_coding	CTSB	-0.0214472	-3.65741	0.999995	1.44e-68	Section 4
ENSCJPG00005003620	Z	protein_coding	IFT74	0.880661	4.71129	0.09744	6.84e-129	Section 8
ENSCJPG00005012216	3	protein_coding	MAPRE3	0.0792369	3.89964	0.999995	2.78e-128	Section 8
ENSCJPG00005009045	8	protein_coding		-0.410507	7.78338	0.999995	1.12e-127	Section 8
ENSCJPG00005018219	1	protein_coding	SHROOM2	0.261961	0.810985	0.999995	1.47e-06	Others
ENSCJPG00005009725	8	protein_coding	B4GALT2	-0.0168511	-0.973542	0.999995	1.47e-06	Others
ENSCJPG00005001110	3	protein_coding	EFHC1	0.137041	7.5567	0.999995	2.51e-127	Section 8
ENSCJPG00005020732	15	protein_coding		-0.0888977	-0.984606	0.999995	1.48e-06	Others
ENSCJPG00005008942	10	protein_coding		0.0288436	-0.90021	0.999995	1.49e-06	Others
ENSCJPG00005017519	5	protein_coding	ZFP36L1	0.0959858	-2.75092	0.999995	1.59e-68	Section 4
ENSCJPG00005016166	1	protein_coding	NUP50	-0.151937	3.54603	0.999995	2.86e-127	Section 8
ENSCJPG00005012707	10	lncRNA		-1.60812	-1.20212	0.426949	0.283026	Section 5
ENSCJPG00005008824	13	protein_coding	SH3PXD2B	0.324082	-5.04569	0.999995	4.84e-68	Section 4
ENSCJPG00005002350	27	protein_coding	MED1	0.00610572	0.818593	0.999995	1.53e-06	Others
ENSCJPG00005003942	5	protein_coding	IPO7	-0.125424	-2.52373	0.999995	5.37e-68	Section 4
ENSCJPG00005008971	6	protein_coding	SGPL1	0.0689316	-3.09567	0.999995	1.3e-67	Section 4
ENSCJPG00005009322	9	protein_coding	TFDP2	-0.129524	4.0626	0.999995	1.21e-126	Section 8
ENSCJPG00005005175	13	lncRNA		-0.795592	11.5318	0.999995	1.46e-126	Section 8
ENSCJPG00005017272	19	protein_coding	CLTC	-0.0682474	-2.66949	0.999995	2.92e-67	Section 4
ENSCJPG00005013182	5	protein_coding	DDB1	-0.0119921	0.679073	0.999995	1.55e-06	Others
ENSCJPG00005001450	4	protein_coding	ELMOD2	0.273792	-0.927043	0.999995	1.57e-06	Others
ENSCJPG00005009999	4	protein_coding	PRKG2	-0.170502	-6.62212	0.999995	2.95e-67	Section 4
ENSCJPG00005011718	2	protein_coding	SBSPON	0.0899816	5.34156	0.999995	2.06e-126	Section 8
ENSCJPG00005010515	4	protein_coding		-0.190876	-3.1751	0.999995	4.66e-67	Section 4
ENSCJPG00005006206	Z	protein_coding		1.07209	0.303167	0.00769983	0.404942	Section 2
ENSCJPG00005011733	22	protein_coding	TIA1	-0.0521418	-0.758157	0.999995	1.57e-06	Others
ENSCJPG00005015275	14	protein_coding		0.00152959	-0.988064	0.999995	1.63e-06	Others
ENSCJPG00005006029	Z	protein_coding	TRIM36	0.00451366	5.69369	0.999995	2.12e-126	Section 8
ENSCJPG00005012222	12	protein_coding	GNAI2	0.0169178	-3.74724	0.999995	9.58e-66	Section 4
ENSCJPG00005004913	Z	protein_coding	LIPG	0.479772	-3.0519	0.999995	3.56e-65	Section 4
ENSCJPG00005020233	10	protein_coding		0.296206	-3.27097	0.999995	4.31e-65	Section 4
ENSCJPG00005013896	5	protein_coding	NAV2	-0.109844	0.86252	0.999995	1.64e-06	Others
ENSCJPG00005010790	4	protein_coding	MPP1	-0.0692189	-0.998516	0.999995	1.65e-06	Others
ENSCJPG00005009239	3	protein_coding	REV3L	-0.196129	-0.895442	0.999995	1.69e-06	Others
ENSCJPG00005013970	25	protein_coding	USF1	-0.0769684	-0.976629	0.999995	1.73e-06	Others
ENSCJPG00005020789	7	protein_coding	CCDC148	0.361273	8.81365	0.999995	2.52e-126	Section 8
ENSCJPG00005013584	14	protein_coding	BAIAP2L1	-0.294542	-4.36279	0.999995	9.67e-65	Section 4
ENSCJPG00005011751	22	protein_coding	KCNIP3	-0.326189	6.31892	0.999995	3.29e-126	Section 8
ENSCJPG00005007088	21	protein_coding	ZMYND12	-0.122246	4.70199	0.999995	4.34e-126	Section 8
ENSCJPG00005018553	4	protein_coding	HTRA3	-0.0359246	-5.45292	0.999995	1.07e-64	Section 4
ENSCJPG00005017659	1	protein_coding	NECTIN3	-0.645298	0.845647	0.999995	1.83e-06	Others
ENSCJPG00005008318	2	protein_coding	ANKRD12	-0.0457868	4.30365	0.999995	4.92e-126	Section 8
ENSCJPG00005005869	20	protein_coding	NSFL1C	0.183773	0.818666	0.999995	1.83e-06	Others
ENSCJPG00005001781	1	protein_coding	DDX10	0.094195	-0.89161	0.999995	1.84e-06	Others
ENSCJPG00005000854	2	protein_coding	MRPL3	-0.0226994	-0.989308	0.999995	1.86e-06	Others
ENSCJPG00005009843	28	protein_coding	ACTL9	-0.234484	9.506	0.999995	1.42e-125	Section 8
ENSCJPG00005020100	17	protein_coding	SPTAN1	-0.206419	-0.973708	0.999995	1.87e-06	Others
ENSCJPG00005010000	4	protein_coding	PKD2	-0.0520765	-3.78241	0.999995	1.98e-64	Section 4
ENSCJPG00005005646	13	protein_coding		-0.229477	-3.98864	0.999995	5.09e-64	Section 4
ENSCJPG00005019186	5	protein_coding		-0.472009	6.39242	0.999995	2.25e-125	Section 8
ENSCJPG00005009829	28	lncRNA		-3.65423	5.071	0.985039	4.21e-39	Section 7
ENSCJPG00005017795	26	protein_coding	PPARD	0.0212917	0.848046	0.999995	1.87e-06	Others
ENSCJPG00005009863	28	protein_coding	DOT1L	0.110818	0.872529	0.999995	1.89e-06	Others
ENSCJPG00005014937	11	protein_coding	CIDEC	0.667132	-7.4878	0.999995	7.76e-63	Section 4
ENSCJPG00005015114	22	protein_coding	ADAM28	-0.8014	-5.73016	0.999995	8.65e-63	Section 4
ENSCJPG00005007040	2	protein_coding	PDCD6	0.0391547	-0.937269	0.999995	1.96e-06	Others
ENSCJPG00005012102	11	protein_coding	DRC7	-0.0705417	5.03604	0.999995	2.35e-125	Section 8
ENSCJPG00005007330	20	protein_coding	B4GALT5	-0.121903	-3.31994	0.999995	1.08e-62	Section 4
ENSCJPG00005007984	Z	protein_coding	DMGDH	1.03676	5.11894	0.517782	1.67e-18	Section 1
ENSCJPG00005015785	3	protein_coding	NKX2-4	4.97875	3.66563	0.517782	0.00166325	Section 1
ENSCJPG00005018474	5	lncRNA		0.0379695	5.86762	0.999995	2.75e-125	Section 8
ENSCJPG00005012861	12	protein_coding	ATG7	-0.0666732	-0.871925	0.999995	1.96e-06	Others
ENSCJPG00005016634	5	protein_coding	FSIP1	0.119374	5.66847	0.999995	4.63e-125	Section 8
ENSCJPG00005012520	2	protein_coding	SNX10	0.12005	-4.89207	0.999995	1.61e-62	Section 4
ENSCJPG00005000226	5	protein_coding	SPATA7	-0.180241	6.18409	0.999995	6.93e-125	Section 8
ENSCJPG00005003304	2	lncRNA		-4.91901	0.374453	0.517782	0.811951	Section 6
ENSCJPG00005008564	3	protein_coding	TRAPPC12	-0.0658508	0.817696	0.999995	2e-06	Others
ENSCJPG00005004135	1	lncRNA		-2.77399	1.71151	0.999995	0.0969037	Section 7
ENSCJPG00005013262	1	protein_coding	UPF3A	-0.00266359	6.54921	0.999995	7.87e-125	Section 8
ENSCJPG00005020583	18	protein_coding	TBCD	0.279837	-0.691803	0.999995	2.1e-06	Others
ENSCJPG00005004101	1	protein_coding	CHCHD3	-0.138859	-0.870881	0.999995	2.14e-06	Others
ENSCJPG00005021021	7	protein_coding	EN1	0.409461	9.32697	0.999995	7.99e-125	Section 8
ENSCJPG00005008897	3	protein_coding	RPS12	0.231841	-0.694646	0.999995	2.17e-06	Others
ENSCJPG00005001385	14	protein_coding	DHRS7B	-0.00863663	4.52721	0.999995	9.69e-125	Section 8
ENSCJPG00005017204	1	protein_coding	SIDT1	-0.24766	-0.846962	0.999995	2.28e-06	Others
ENSCJPG00005018603	10	protein_coding	LEO1	-0.0579271	0.879113	0.999995	2.32e-06	Others
ENSCJPG00005009862	2	protein_coding	CDH2	-0.172962	0.867499	0.999995	2.35e-06	Others
ENSCJPG00005015279	25	protein_coding	PI4KB	-0.0901198	-0.814858	0.999995	2.38e-06	Others
ENSCJPG00005011219	13	protein_coding		0.0363399	3.90258	0.999995	2.59e-124	Section 8
ENSCJPG00005009754	8	protein_coding	PTCH2	0.112656	-0.907457	0.999995	2.4e-06	Others
ENSCJPG00005018958	26	protein_coding	PRELP	0.288525	-4.11055	0.999995	2e-62	Section 4
ENSCJPG00005013808	3	protein_coding	HNRNPU	-0.0308516	0.717749	0.999995	2.58e-06	Others
ENSCJPG00005015150	22	protein_coding	TTI2	0.0832336	-0.972192	0.999995	2.59e-06	Others
ENSCJPG00005016659	26	protein_coding		-0.98531	9.29559	0.999995	7.84e-124	Section 8
ENSCJPG00005005415	2	protein_coding	VIM	-0.197746	-3.40027	0.999995	2.2e-62	Section 4
ENSCJPG00005001353	14	protein_coding	CPSF4	-0.127337	-0.975368	0.999995	2.61e-06	Others
ENSCJPG00005019222	5	protein_coding	NPC2	0.17901	-3.73193	0.999995	2.74e-62	Section 4
ENSCJPG00005020634	18	protein_coding	SEPTIN9	0.164705	-4.80561	0.999995	3.34e-62	Section 4
ENSCJPG00005015060	11	protein_coding	CDK10	0.0319178	4.36265	0.999995	1.08e-123	Section 8
ENSCJPG00005009613	4	protein_coding	CDKN2AIP	0.0489608	0.907212	0.999995	2.62e-06	Others
ENSCJPG00005012512	2	protein_coding		0.0234665	-0.753401	0.999995	2.64e-06	Others
ENSCJPG00005014290	4	protein_coding		0.0463318	-6.99451	0.999995	4.55e-62	Section 4
ENSCJPG00005015233	14	protein_coding	ABCC1	0.00594044	-0.7006	0.999995	2.66e-06	Others
ENSCJPG00005014214	25	protein_coding	C1orf43	0.129719	-0.783756	0.999995	2.66e-06	Others
ENSCJPG00005018469	5	protein_coding	RNH1	-0.235596	0.81331	0.999995	2.74e-06	Others
ENSCJPG00005006471	11	protein_coding	PDPR	-0.122098	0.983881	0.999995	2.82e-06	Others
ENSCJPG00005009417	3	protein_coding	ARMC2	0.155531	3.69277	0.999995	1.38e-123	Section 8
ENSCJPG00005009371	1	protein_coding	MRTFA	-0.0207084	-0.994905	0.999995	2.89e-06	Others
ENSCJPG00005007044	2	protein_coding		-0.118838	3.83937	0.999995	3.83e-123	Section 8
ENSCJPG00005010043	4	protein_coding	SEC31A	-0.0282615	-0.711242	0.999995	2.97e-06	Others
ENSCJPG00005000654	2	protein_coding	SDC2	0.008989	-4.06404	0.999995	1.44e-61	Section 4
ENSCJPG00005003347	2	protein_coding	NRP1	0.327548	-3.70135	0.999995	3.49e-61	Section 4
ENSCJPG00005015837	3	protein_coding	ANAPC1	-0.0306391	0.719653	0.999995	2.99e-06	Others
ENSCJPG00005000520	4	protein_coding	CTSO	0.567971	-4.20832	0.999995	3.93e-61	Section 4
ENSCJPG00005008032	Z	protein_coding		-0.157382	-0.934006	0.999995	3.02e-06	Others
ENSCJPG00005015000	11	pseudogene		0.233229	-4.3004	0.999995	9.46e-61	Section 4
ENSCJPG00005018439	4	protein_coding	WDR1	-0.0886421	-3.11756	0.999995	9.63e-61	Section 4
ENSCJPG00005008387	1	protein_coding	ARHGDIB	-0.00418673	-3.65052	0.999995	1.05e-60	Section 4
ENSCJPG00005010743	12	protein_coding	ALAS1	-0.092759	-4.39862	0.999995	1.41e-60	Section 4
ENSCJPG00005000123	10	lncRNA		-0.120678	9.46681	0.999995	5.94e-123	Section 8
ENSCJPG00005010701	28	protein_coding	PCSK4	-0.0187891	8.61644	0.999995	9.69e-123	Section 8
ENSCJPG00005009978	4	protein_coding	BMP2K	0.127364	0.931919	0.999995	3.04e-06	Others
ENSCJPG00005016143	1	protein_coding		0.10289	9.39914	0.999995	1.04e-122	Section 8
ENSCJPG00005019294	5	protein_coding	SNW1	0.0526606	0.74727	0.999995	3.12e-06	Others
ENSCJPG00005016025	23	protein_coding	KDF1	-0.0595614	-3.40703	0.999995	1.48e-60	Section 4
ENSCJPG00005018770	14	protein_coding	THUMPD1	-0.0683455	-0.866388	0.999995	3.17e-06	Others
ENSCJPG00005008450	2	protein_coding	LAMA1	-0.619648	-4.43046	0.999995	3.61e-60	Section 4
ENSCJPG00005005974	3	protein_coding	TRMT6	-0.172752	0.875706	0.999995	3.18e-06	Others
ENSCJPG00005000194	8	protein_coding	FRRS1	-0.059121	-5.69745	0.999995	4.69e-60	Section 4
ENSCJPG00005007831	4	protein_coding	CCT7	0.0534876	0.711059	0.999995	3.23e-06	Others
ENSCJPG00005014216	25	protein_coding	NUP210L	-0.469921	5.45357	0.999995	1.37e-122	Section 8
ENSCJPG00005016572	12	protein_coding	BRPF1	-0.24248	0.863419	0.999995	3.3e-06	Others
ENSCJPG00005014912	2	protein_coding	MTRR	0.0336604	-0.893758	0.999995	3.32e-06	Others
ENSCJPG00005005678	3	protein_coding	GPCPD1	0.307715	3.57285	0.999995	2.78e-122	Section 8
ENSCJPG00005004087	1	protein_coding	LRGUK	-0.285965	6.8318	0.999995	3.34e-122	Section 8
ENSCJPG00005011106	3	protein_coding	CYRIA	0.0425284	0.900548	0.999995	3.42e-06	Others
ENSCJPG00005011774	3	protein_coding	UGP2	0.0110278	-0.794212	0.999995	3.43e-06	Others
ENSCJPG00005010673	4	protein_coding	EXOC1	0.0698938	-0.789462	0.999995	3.44e-06	Others
ENSCJPG00005021225	8	protein_coding		0.557607	5.21543	0.999995	1.65e-121	Section 8
ENSCJPG00005012285	8	protein_coding	LEXM	0.335386	6.6594	0.999995	3.2e-121	Section 8
ENSCJPG00005020848	12	protein_coding	FGD5	0.110509	-2.71621	0.999995	7.8e-60	Section 4
ENSCJPG00005009690	6	protein_coding	DNAJB12	-0.221165	0.990338	0.999995	3.46e-06	Others
ENSCJPG00005008133	17	protein_coding	C9orf116	-0.0999086	6.44635	0.999995	7.39e-121	Section 8
ENSCJPG00005009388	Z	protein_coding		0.75862	4.63204	0.999995	1.18e-120	Section 8
ENSCJPG00005013017	5	lncRNA		0.209138	7.12866	0.999995	1.75e-120	Section 8
ENSCJPG00005010525	2	protein_coding		-0.0256134	4.3963	0.999995	3.02e-120	Section 8
ENSCJPG00005016333	4	protein_coding	INTS6L	-0.115242	-0.88848	0.999995	3.47e-06	Others
ENSCJPG00005017064	23	protein_coding	AGO4	-0.131277	0.791393	0.999995	3.47e-06	Others
ENSCJPG00005013355	15	protein_coding		-0.400164	7.96039	0.999995	3.35e-120	Section 8
ENSCJPG00005006284	3	protein_coding		4.37578	3.86353	0.517782	0.0239066	Section 1
ENSCJPG00005000761	4	protein_coding		-0.079025	4.44882	0.999995	2.96e-119	Section 8
ENSCJPG00005018514	5	protein_coding	MOB2	0.116102	0.762438	0.999995	3.52e-06	Others
ENSCJPG00005008777	3	protein_coding	VTA1	-0.0157194	0.945235	0.999995	3.68e-06	Others
ENSCJPG00005001721	1	protein_coding	ARHGAP20	0.290677	5.54628	0.999995	3.14e-119	Section 8
ENSCJPG00005003146	2	protein_coding	PAXIP1	-0.362526	0.850012	0.999995	3.77e-06	Others
ENSCJPG00005018798	4	protein_coding	ATP1B4	0.144426	6.23842	0.999995	6.77e-119	Section 8
ENSCJPG00005016580	12	protein_coding		-0.582696	6.58669	0.999995	8.25e-119	Section 8
ENSCJPG00005017534	5	protein_coding	AQR	0.00283415	-0.730948	0.999995	3.77e-06	Others
ENSCJPG00005009280	2	protein_coding	NPC1	0.103068	-2.77753	0.999995	9.03e-60	Section 4
ENSCJPG00005014027	25	protein_coding	ETV3	0.0741443	0.889081	0.999995	3.83e-06	Others
ENSCJPG00005013820	7	protein_coding		0.146356	-5.95392	0.999995	1.71e-59	Section 4
ENSCJPG00005004400	3	protein_coding	LCA5	-0.365348	3.71415	0.999995	1.93e-118	Section 8
ENSCJPG00005013064	7	protein_coding	TRPM8	-2.37088	0.899407	0.544813	0.000298899	Section 6
ENSCJPG00005013039	5	protein_coding	KDM2A	-0.0726254	-0.774748	0.999995	3.86e-06	Others
ENSCJPG00005018363	1	protein_coding		-0.155156	8.38779	0.999995	2.09e-118	Section 8
ENSCJPG00005007462	3	protein_coding	VASH2	-0.158377	4.49673	0.999995	2.88e-118	Section 8
ENSCJPG00005010208	3	protein_coding	DNAH8	-0.44041	8.57221	0.999995	6.62e-118	Section 8
ENSCJPG00005000788	4	protein_coding	NEK1	0.0242988	0.701355	0.999995	3.92e-06	Others
ENSCJPG00005008472	24	protein_coding	UBASH3B	-0.452936	-3.80108	0.999995	1.97e-59	Section 4
ENSCJPG00005018993	27	protein_coding		4.1689	1.35659	0.517782	0.0784518	Section 1
ENSCJPG00005016116	23	protein_coding	ASAP3	0.117375	-4.51888	0.999995	2.03e-59	Section 4
ENSCJPG00005014426	5	protein_coding	RPAP1	-0.515679	0.977768	0.999995	3.92e-06	Others
ENSCJPG00005013860	3	protein_coding		-0.445813	6.80061	0.999995	6.91e-118	Section 8
ENSCJPG00005005660	1	protein_coding	OR51E2	-3.20705	-0.05678	0.665677	0.968115	Section 6
ENSCJPG00005021151	7	protein_coding	IQCB1	-0.00817716	3.61532	0.999995	1.43e-117	Section 8
ENSCJPG00005004241	1	lncRNA		-1.41438	5.68142	0.999995	2.11e-05	Section 7
ENSCJPG00005021062	7	protein_coding	CCDC14	-0.0211627	-3.60384	0.999995	3.17e-59	Section 4
ENSCJPG00005000488	Z	protein_coding	RASA1	0.591826	-0.947369	0.833489	3.97e-06	Others
ENSCJPG00005009610	Z	protein_coding	ADAMTS19	1.10291	-3.07622	0.552668	6.82e-09	Section 3
ENSCJPG00005021520	8	protein_coding	DBT	0.173716	-0.992729	0.999995	3.97e-06	Others
ENSCJPG00005009211	3	protein_coding		0.132552	-4.85039	0.999995	3.41e-59	Section 4
ENSCJPG00005008999	4	protein_coding	FAM13A	-0.112441	-3.18066	0.999995	4.59e-59	Section 4
ENSCJPG00005003045	5	protein_coding		-0.484606	-4.85379	0.999995	1.04e-58	Section 4
ENSCJPG00005004015	1	protein_coding		0.0607355	-2.48753	0.999995	1.34e-58	Section 4
ENSCJPG00005012625	1	protein_coding	MAOA	0.0144141	-5.34957	0.999995	4.48e-58	Section 4
ENSCJPG00005020443	7	protein_coding	ACTR3	0.0287459	-2.98782	0.999995	4.85e-58	Section 4
ENSCJPG00005009957	2	protein_coding	COL1A2	0.307495	-5.71936	0.999995	6.36e-58	Section 4
ENSCJPG00005002939	4	protein_coding	MSN	0.0603656	-2.78259	0.999995	8.12e-58	Section 4
ENSCJPG00005008009	Z	protein_coding	TENT2	0.776394	3.7956	0.0620243	5.77e-116	Section 8
ENSCJPG00005012566	2	protein_coding	BTD	0.204389	4.74769	0.999995	9.44e-116	Section 8
ENSCJPG00005017852	28	lncRNA		0.0184504	0.92846	0.999995	3.98e-06	Others
ENSCJPG00005018921	6	lncRNA		-0.749223	6.42667	0.999995	1.82e-115	Section 8
ENSCJPG00005013622	1	protein_coding	C22orf23	-0.238382	5.52337	0.999995	2.44e-115	Section 8
ENSCJPG00005020717	20	protein_coding	ACSS2	-0.3741	3.69572	0.999995	2.67e-115	Section 8
ENSCJPG00005015088	25	protein_coding	ENSA	-0.0195272	-0.711118	0.999995	4.01e-06	Others
ENSCJPG00005011541	3	protein_coding	BIRC6	-0.0232308	-0.749014	0.999995	4.16e-06	Others
ENSCJPG00005011687	28	protein_coding	ELL	-0.307737	0.759615	0.999995	4.17e-06	Others
ENSCJPG00005009983	4	protein_coding	ANTXR2	-0.277355	-3.85318	0.999995	1.28e-57	Section 4
ENSCJPG00005014170	14	protein_coding	SNX8	0.0573746	-3.37501	0.999995	2.12e-57	Section 4
ENSCJPG00005014820	2	protein_coding	FH	-0.00123529	-0.739316	0.999995	4.21e-06	Others
ENSCJPG00005016971	4	protein_coding	AMER1	0.063101	4.97085	0.999995	1.3e-114	Section 8
ENSCJPG00005013950	12	protein_coding	RAB7A	0.032434	-2.36783	0.999995	2.36e-57	Section 4
ENSCJPG00005007085	21	protein_coding	YBX1	-0.0169224	3.14973	0.999995	1.47e-114	Section 8
ENSCJPG00005019807	1	protein_coding	INTS6	0.0397447	-0.795826	0.999995	4.25e-06	Others
ENSCJPG00005002969	4	protein_coding	VSIG4	-0.00798423	-4.76961	0.999995	2.59e-57	Section 4
ENSCJPG00005012503	2	protein_coding	FAM221A	-0.757971	9.45475	0.999995	1.79e-114	Section 8
ENSCJPG00005015570	23	protein_coding	EYA3	-0.0892693	0.759056	0.999995	4.3e-06	Others
ENSCJPG00005007038	4	protein_coding	C4orf47	-0.441672	8.22248	0.999995	2.05e-114	Section 8
ENSCJPG00005004842	27	protein_coding	ZNF385C	-0.468474	-5.19045	0.999995	4.62e-57	Section 4
ENSCJPG00005014902	2	protein_coding	C7orf57	-0.181091	5.28172	0.999995	3.96e-114	Section 8
ENSCJPG00005012122	1	lncRNA		2.56693	2.83141	0.544813	0.000735745	Section 1
ENSCJPG00005013845	3	lncRNA		-0.0618586	5.48717	0.999995	4.58e-114	Section 8
ENSCJPG00005011583	2	protein_coding	YTHDF3	0.0431948	-0.832896	0.999995	4.39e-06	Others
ENSCJPG00005002193	Z	lncRNA		0.623663	7.48777	0.999995	4.99e-114	Section 8
ENSCJPG00005019093	5	protein_coding	SEC23A	-0.0596215	-0.737758	0.999995	4.39e-06	Others
ENSCJPG00005013469	9	protein_coding	OPA1	-0.167805	0.64747	0.999995	4.4e-06	Others
ENSCJPG00005012055	5	protein_coding	PACSIN3	0.0262987	-2.73795	0.999995	7.1e-57	Section 4
ENSCJPG00005013315	1	protein_coding	RPS19BP1	0.112296	-0.942127	0.999995	4.41e-06	Others
ENSCJPG00005010561	12	lncRNA		0.456497	6.37486	0.999995	6.19e-114	Section 8
ENSCJPG00005009025	4	protein_coding	HPGDS	0.199904	-4.41697	0.999995	7.72e-57	Section 4
ENSCJPG00005020299	1	protein_coding	SPIC	4.16145	1.64328	0.552668	0.0637013	Section 1
ENSCJPG00005020099	17	protein_coding	GLE1	-0.39537	5.19917	0.999995	3.69e-113	Section 8
ENSCJPG00005005121	23	protein_coding	SRSF10	-0.0169731	0.744406	0.999995	4.53e-06	Others
ENSCJPG00005009406	3	protein_coding	PPIL6	-0.0248549	8.99203	0.999995	6.84e-113	Section 8
ENSCJPG00005004207	3	protein_coding	PEX6	-0.0187075	-0.798843	0.999995	4.54e-06	Others
ENSCJPG00005010742	12	protein_coding		0.44911	10.3571	0.999995	2.25e-112	Section 8
ENSCJPG00005003677	Z	protein_coding	ELP1	0.880643	0.72662	0.00271366	4.54e-06	Others
ENSCJPG00005005071	23	protein_coding	PPT1	0.13453	-0.761579	0.999995	4.66e-06	Others
ENSCJPG00005018710	21	protein_coding		0.598612	-5.04721	0.999995	1.15e-56	Section 4
ENSCJPG00005007052	13	protein_coding	SPARC	0.182311	-3.25983	0.999995	2.17e-56	Section 4
ENSCJPG00005011419	24	protein_coding	BACE1	-0.128825	0.94952	0.999995	4.72e-06	Others
ENSCJPG00005020621	10	protein_coding	NR2F2	-0.292008	-3.35279	0.999995	2.24e-56	Section 4
ENSCJPG00005011762	22	protein_coding	GGCX	-0.144378	-0.970636	0.999995	4.76e-06	Others
ENSCJPG00005002337	27	protein_coding	CACNB1	-0.0218083	0.98156	0.999995	4.9e-06	Others
ENSCJPG00005000418	8	protein_coding	CNN3	0.145206	-2.55086	0.999995	2.71e-56	Section 4
ENSCJPG00005000356	1	protein_coding	PPP6R2	-0.0475552	0.879717	0.999995	4.97e-06	Others
ENSCJPG00005000315	4	lncRNA		0.00130167	6.42575	0.999995	2.31e-112	Section 8
ENSCJPG00005018777	14	protein_coding	DNAH3	-0.419527	6.25796	0.999995	3.51e-112	Section 8
ENSCJPG00005003247	Z	protein_coding	KIAA2026	0.356889	3.65117	0.999995	8.19e-112	Section 8
ENSCJPG00005016017	3	protein_coding	XPO1	0.0233287	0.629379	0.999995	5.09e-06	Others
ENSCJPG00005011253	21	protein_coding	HES4	0.253872	-4.85704	0.999995	3.89e-56	Section 4
ENSCJPG00005003240	2	lncRNA		-3.87225	-0.958628	0.812822	0.323174	Section 6
ENSCJPG00005020231	1	protein_coding		-3.67233	-0.429255	0.978817	0.799435	Section 6
ENSCJPG00005013719	9	protein_coding	COPS7B	-0.119548	3.54649	0.999995	1.1e-111	Section 8
ENSCJPG00005005739	3	protein_coding	RAB32	-0.31901	-4.7219	0.999995	4.11e-56	Section 4
ENSCJPG00005004691	1	protein_coding	MEIG1	-1.07125	4.91211	0.999995	3.42e-93	Section 7
ENSCJPG00005020810	7	protein_coding	BAZ2B	-0.0707647	3.42631	0.999995	1.61e-111	Section 8
ENSCJPG00005011096	17	lncRNA		-0.52931	8.15697	0.999995	4.91e-111	Section 8
ENSCJPG00005013143	15	protein_coding		-0.334619	0.817055	0.999995	5.22e-06	Others
ENSCJPG00005011248	21	lncRNA		4.16145	2.86964	0.552668	0.0995317	Section 1
ENSCJPG00005018123	1	protein_coding	ZRSR2	0.00763012	0.807605	0.999995	5.53e-06	Others
ENSCJPG00005014255	9	protein_coding	ZMAT3	-0.0462141	-0.939199	0.999995	5.54e-06	Others
ENSCJPG00005006550	13	protein_coding	RPS14	0.287175	-0.696868	0.999995	5.73e-06	Others
ENSCJPG00005017837	17	protein_coding		0.0698804	5.08036	0.999995	2.36e-110	Section 8
ENSCJPG00005001322	Z	protein_coding	SLC38A9	1.17441	0.0257853	0.00916581	0.927105	Section 2
ENSCJPG00005017912	9	protein_coding		0.20953	6.52409	0.999995	6.74e-110	Section 8
ENSCJPG00005007615	4	protein_coding		4.18519	1.36134	0.605531	0.0446057	Section 1
ENSCJPG00005014546	15	protein_coding	CCDC60	-0.264015	5.20693	0.999995	9.68e-110	Section 8
ENSCJPG00005020010	6	protein_coding	CFAP43	0.246055	6.16256	0.999995	1.31e-109	Section 8
ENSCJPG00005016809	12	protein_coding	C3orf67	0.233758	5.26152	0.999995	4.43e-109	Section 8
ENSCJPG00005018013	7	protein_coding		0.000810976	4.98855	0.999995	7.98e-109	Section 8
ENSCJPG00005011211	21	protein_coding	SCNN1D	2.43595	4.88943	0.611596	5.52e-22	Section 1
ENSCJPG00005004965	1	lncRNA		-1.94209	6.57717	0.999995	5.12e-06	Section 7
ENSCJPG00005002974	20	protein_coding	LSM14B	0.0110677	-2.84885	0.999995	4.72e-56	Section 4
ENSCJPG00005012504	2	protein_coding	STK31	0.672915	3.85218	0.999995	1.2e-108	Section 8
ENSCJPG00005012965	3	protein_coding	RAB10	-0.0169552	0.76565	0.999995	5.87e-06	Others
ENSCJPG00005021226	8	protein_coding	TMEM121	0.226945	-7.00978	0.999995	1.28e-55	Section 4
ENSCJPG00005013092	7	protein_coding	CTDSP1	0.18023	-3.48553	0.999995	1.63e-55	Section 4
ENSCJPG00005003707	20	protein_coding	TCEA2	0.0122429	3.80976	0.999995	1.95e-108	Section 8
ENSCJPG00005005597	Z	protein_coding	KIF24	0.541597	5.04293	0.999995	5.37e-108	Section 8
ENSCJPG00005005145	2	protein_coding	TRHR	2.49386	1.71071	0.680555	0.134712	Section 1
ENSCJPG00005013739	9	protein_coding	ABCC5	0.0063106	-0.725516	0.999995	5.93e-06	Others
ENSCJPG00005016680	1	protein_coding		0.00842834	3.16735	0.999995	1.49e-107	Section 8
ENSCJPG00005011113	3	protein_coding		0.381662	7.41594	0.999995	3.08e-107	Section 8
ENSCJPG00005000655	10	protein_coding	TUBGCP4	-0.121761	0.827171	0.999995	6.27e-06	Others
ENSCJPG00005008379	1	lncRNA		-2.01055	3.7184	0.999995	0.0233938	Section 7
ENSCJPG00005020837	20	lncRNA		3.96141	5.17664	0.739306	6.41e-12	Section 1
ENSCJPG00005008443	1	protein_coding		-2.04361	3.09629	0.999995	1.98e-08	Section 7
ENSCJPG00005003296	Z	lncRNA		0.799686	7.46036	0.999995	3.32e-107	Section 8
ENSCJPG00005010802	5	protein_coding	IFTAP	0.148723	5.75854	0.999995	6.1e-107	Section 8
ENSCJPG00005014841	15	protein_coding		0.137875	-6.74876	0.999995	1.67e-55	Section 4
ENSCJPG00005012240	12	protein_coding	ATRIP	0.000873376	0.770882	0.999995	6.27e-06	Others
ENSCJPG00005013818	7	protein_coding	COL5A2	0.785766	-3.65012	0.649763	1.75e-55	Section 4
ENSCJPG00005012005	2	protein_coding	SP8	1.72228	3.05763	0.746212	7.27e-05	Section 1
ENSCJPG00005011046	3	protein_coding	ATP6V1C2	0.134973	-0.854582	0.999995	6.44e-06	Others
ENSCJPG00005009955	2	protein_coding		-0.0354576	5.92536	0.999995	1.02e-106	Section 8
ENSCJPG00005016440	23	protein_coding	DNALI1	0.0311761	4.36931	0.999995	2.5e-106	Section 8
ENSCJPG00005008666	3	protein_coding	RSPH3	-0.248313	5.1458	0.999995	6.34e-106	Section 8
ENSCJPG00005018990	6	protein_coding	TBC1D12	-0.0024055	-2.89469	0.999995	1.77e-55	Section 4
ENSCJPG00005005577	24	protein_coding	CDON	-0.0816977	-4.96809	0.999995	1.88e-55	Section 4
ENSCJPG00005019847	17	protein_coding	CDK5RAP2	-0.181314	3.70632	0.999995	7.41e-106	Section 8
ENSCJPG00005008119	1	protein_coding	TBC1D22A	0.144635	0.88981	0.999995	6.48e-06	Others
ENSCJPG00005020011	6	protein_coding	GSTO1	-0.0313447	-3.22342	0.999995	1.92e-55	Section 4
ENSCJPG00005010969	24	protein_coding	APOA1	0.240207	-4.47365	0.999995	2.32e-55	Section 4
ENSCJPG00005017105	23	protein_coding	GJA4	0.790144	-5.5956	0.999995	2.57e-55	Section 4
ENSCJPG00005011859	22	pseudogene		-0.565071	8.35122	0.999995	8.4e-106	Section 8
ENSCJPG00005005550	24	protein_coding	HYLS1	-0.142251	5.84173	0.999995	3.24e-105	Section 8
ENSCJPG00005011737	24	protein_coding	IFT46	0.176964	4.71543	0.999995	5.99e-105	Section 8
ENSCJPG00005013483	14	protein_coding	GSPT1	0.0949284	-0.733336	0.999995	6.5e-06	Others
ENSCJPG00005019270	5	protein_coding	ANGEL1	0.0212845	4.09551	0.999995	1.19e-104	Section 8
ENSCJPG00005007023	4	pseudogene		-0.161727	0.87456	0.999995	6.6e-06	Others
ENSCJPG00005005679	Z	protein_coding	DNAI1	0.532282	5.75028	0.999995	1.2e-104	Section 8
ENSCJPG00005020925	20	protein_coding		0.316155	7.69332	0.999995	4.48e-104	Section 8
ENSCJPG00005015366	5	protein_coding	WT1	0.363226	-3.19963	0.999995	4.07e-55	Section 4
ENSCJPG00005009904	2	protein_coding	TFPI2	-0.487208	-3.15356	0.999995	4.86e-55	Section 4
ENSCJPG00005011273	19	miRNA	MIR22	0.197853	6.46692	0.999995	6.94e-104	Section 8
ENSCJPG00005013850	3	protein_coding	CEP170	-0.0398613	3.74557	0.999995	2.04e-103	Section 8
ENSCJPG00005004366	19	protein_coding		-0.903474	4.49351	0.999995	2.04e-103	Section 8
ENSCJPG00005021300	8	protein_coding	PRDX6	-0.131944	0.798891	0.999995	6.63e-06	Others
ENSCJPG00005014747	11	protein_coding	COX4I1	0.0566812	0.740641	0.999995	6.65e-06	Others
ENSCJPG00005014208	14	protein_coding		-0.0362331	0.859791	0.999995	6.82e-06	Others
ENSCJPG00005000627	2	protein_coding	TP53INP1	-0.134031	0.710085	0.999995	7.03e-06	Others
ENSCJPG00005015709	16	protein_coding	BRD2	-0.0279393	-0.715052	0.999995	7.14e-06	Others
ENSCJPG00005018494	14	protein_coding	GLYR1	0.0124769	0.706243	0.999995	7.15e-06	Others
ENSCJPG00005021040	7	protein_coding		-0.257823	5.20449	0.999995	2.29e-103	Section 8
ENSCJPG00005018190	1	protein_coding		-2.3766	0.133396	0.985039	0.879319	Section 6
ENSCJPG00005018956	26	protein_coding	BTG2	0.029536	-4.21587	0.999995	8.67e-55	Section 4
ENSCJPG00005008650	1	protein_coding	FAM3B	2.19298	1.09539	0.766222	0.000642683	Section 1
ENSCJPG00005017362	1	protein_coding	FSTL1	0.0447332	-2.42339	0.999995	1.4e-54	Section 4
ENSCJPG00005017535	5	lncRNA		-0.237717	8.1459	0.999995	4.84e-103	Section 8
ENSCJPG00005017238	4	protein_coding	SMARCA1	-0.0431574	-2.60765	0.999995	1.57e-54	Section 4
ENSCJPG00005005312	1	protein_coding	FAM185A	-0.227538	-0.984796	0.999995	7.25e-06	Others
ENSCJPG00005014323	5	protein_coding		-0.116198	-2.87561	0.999995	1.58e-54	Section 4
ENSCJPG00005020313	20	protein_coding	NDRG3	-0.0286191	3.19514	0.999995	5.46e-103	Section 8
ENSCJPG00005020858	20	protein_coding	MAFB	-0.0336038	-4.93794	0.999995	1.6e-54	Section 4
ENSCJPG00005013973	25	lncRNA		-3.65423	0.873731	0.985039	0.539983	Section 6
ENSCJPG00005002189	Z	protein_coding	DMRT1	0.15273	6.38231	0.999995	5.88e-103	Section 8
ENSCJPG00005006303	Z	protein_coding		0.233681	10.4484	0.999995	6.1e-103	Section 8
ENSCJPG00005009044	8	protein_coding	PIF1	0.49197	-4.68862	0.999995	1.64e-54	Section 4
ENSCJPG00005018448	14	protein_coding	RNPS1	0.0571328	-0.836103	0.999995	7.35e-06	Others
ENSCJPG00005017880	1	protein_coding	PPEF1	0.254864	6.56077	0.999995	7.34e-103	Section 8
ENSCJPG00005008654	1	lncRNA		-1.94209	4.34246	0.999995	2.01e-05	Section 7
ENSCJPG00005013090	7	protein_coding	CATIP	0.0310957	7.9002	0.999995	2.16e-102	Section 8
ENSCJPG00005011303	19	protein_coding	HIC1	-0.0500624	-4.25008	0.999995	2.72e-54	Section 4
ENSCJPG00005014210	14	protein_coding	BRAT1	0.0247945	3.37597	0.999995	2.35e-102	Section 8
ENSCJPG00005007428	15	protein_coding	USP30	-0.0588782	0.862239	0.999995	7.36e-06	Others
ENSCJPG00005021041	7	protein_coding	OSBPL11	-0.124292	-2.99347	0.999995	3.65e-54	Section 4
ENSCJPG00005011149	28	protein_coding	DDA1	0.010117	-0.95642	0.999995	7.87e-06	Others
ENSCJPG00005020375	17	protein_coding	NTMT1	0.0687958	0.871005	0.999995	8.07e-06	Others
ENSCJPG00005007985	Z	protein_coding		1.16349	-1.87916	0.611596	0.00149349	Section 3
ENSCJPG00005005253	13	protein_coding	GFPT2	-0.103163	-4.34586	0.999995	4.39e-54	Section 4
ENSCJPG00005005939	2	protein_coding	FAM91A1	0.0248888	-0.729744	0.999995	8.19e-06	Others
ENSCJPG00005005820	20	protein_coding		0.108988	-5.90881	0.999995	5.26e-54	Section 4
ENSCJPG00005016226	1	protein_coding		-0.150471	-3.93894	0.999995	5.47e-54	Section 4
ENSCJPG00005005661	13	protein_coding	PDGFRB	0.176557	-3.9948	0.999995	8.32e-54	Section 4
ENSCJPG00005021555	18	protein_coding		-0.00691442	3.61151	0.999995	3.82e-102	Section 8
ENSCJPG00005012129	1	lncRNA		-2.79445	4.94479	0.999995	7.8e-12	Section 7
ENSCJPG00005019057	15	protein_coding		0.0625669	-2.40849	0.999995	8.62e-54	Section 4
ENSCJPG00005001437	4	protein_coding	CLGN	-0.0521558	4.0692	0.999995	6.84e-102	Section 8
ENSCJPG00005005788	12	lncRNA		3.9538	2.47236	0.766222	0.00284	Section 1
ENSCJPG00005000148	8	protein_coding	AGL	-0.0810458	-3.8499	0.999995	3.08e-53	Section 4
ENSCJPG00005014936	11	protein_coding	ZFPM1	-0.56846	-2.75906	0.999995	5.39e-53	Section 4
ENSCJPG00005021432	8	protein_coding	UCK2	0.176204	-3.47977	0.999995	7.76e-53	Section 4
ENSCJPG00005013697	5	protein_coding		0.0448138	-5.10075	0.999995	7.79e-53	Section 4
ENSCJPG00005005169	23	protein_coding	RCAN3	0.0187944	-0.799212	0.999995	8.37e-06	Others
ENSCJPG00005018549	4	protein_coding	AFAP1	-0.120901	-4.28064	0.999995	8.48e-53	Section 4
ENSCJPG00005017798	26	protein_coding	RPL10A	0.0759416	-0.720131	0.999995	8.71e-06	Others
ENSCJPG00005018924	6	protein_coding		-0.0115324	0.990704	0.999995	8.77e-06	Others
ENSCJPG00005018870	6	lncRNA		-5.92646	-0.557342	0.986765	0.650591	Section 6
ENSCJPG00005009526	Z	protein_coding		0.451869	6.44759	0.999995	1.35e-101	Section 8
ENSCJPG00005014275	9	protein_coding	FNDC3B	-0.0146103	-3.59063	0.999995	9.19e-53	Section 4
ENSCJPG00005014317	5	protein_coding	CRY2	-0.229599	-3.35598	0.999995	1.86e-52	Section 4
ENSCJPG00005007234	20	protein_coding		-3.62199	-0.955356	0.998883	0.225426	Section 6
ENSCJPG00005012131	1	lncRNA		-2.2312	8.96286	0.999995	1.79e-21	Section 7
ENSCJPG00005004540	3	protein_coding	IGF2R	-0.0469031	-2.24983	0.999995	2.62e-52	Section 4
ENSCJPG00005005163	13	protein_coding	PITX1	4.4756	2.12874	0.786369	0.0425249	Section 1
ENSCJPG00005014643	11	protein_coding	DYNC1LI2	-0.0153722	0.810442	0.999995	8.79e-06	Others
ENSCJPG00005006920	Z	protein_coding	CPLANE1	0.792898	3.62456	0.0309354	3.08e-101	Section 8
ENSCJPG00005010698	28	protein_coding	REEP6	0.23247	9.11841	0.999995	4.12e-101	Section 8
ENSCJPG00005019070	27	protein_coding	MYO1D	0.357286	0.928081	0.999995	8.91e-06	Others
ENSCJPG00005011193	13	protein_coding	EIF4E1B	-0.327647	-5.15925	0.999995	7.79e-52	Section 4
ENSCJPG00005012132	1	lncRNA		-2.8779	5.31638	0.999995	0.00117966	Section 7
ENSCJPG00005015435	1	protein_coding	PPM1H	-0.166246	3.38851	0.999995	5.1e-101	Section 8
ENSCJPG00005009947	8	protein_coding	PRDX1	-0.0119563	-2.21058	0.999995	1.13e-51	Section 4
ENSCJPG00005010581	4	protein_coding	FGF20	-0.200048	-5.34288	0.999995	1.24e-51	Section 4
ENSCJPG00005004290	20	protein_coding	TPD52L2	-0.032144	0.669731	0.999995	9.07e-06	Others
ENSCJPG00005009001	13	protein_coding		-0.409144	7.25491	0.999995	5.78e-101	Section 8
ENSCJPG00005014349	11	protein_coding	SNX20	-0.727384	5.4563	0.999995	6.18e-101	Section 8
ENSCJPG00005008325	8	protein_coding	MCOLN2	0.7668	-5.18577	0.999995	1.42e-51	Section 4
ENSCJPG00005020535	12	protein_coding	ARL8B	0.0709952	-2.74077	0.999995	1.87e-51	Section 4
ENSCJPG00005019856	6	protein_coding	FBXW4	0.0736116	0.852522	0.999995	9.28e-06	Others
ENSCJPG00005020043	6	protein_coding	GPAM	0.0457432	0.926482	0.999995	9.31e-06	Others
ENSCJPG00005001445	4	protein_coding	MGAT4D	-0.432708	6.18722	0.999995	7.73e-101	Section 8
ENSCJPG00005004863	Z	protein_coding	TXNL1	0.831685	-0.918629	0.0123989	9.34e-06	Others
ENSCJPG00005005564	2	protein_coding	CRTAP	0.200693	-0.849742	0.999995	9.39e-06	Others
ENSCJPG00005021031	7	protein_coding	ESYT3	0.244669	-3.93436	0.999995	3.97e-51	Section 4
ENSCJPG00005006041	2	protein_coding	MYC	-0.110407	-4.50531	0.999995	5.23e-51	Section 4
ENSCJPG00005012643	6	lncRNA		-0.270081	10.6889	0.999995	1.09e-100	Section 8
ENSCJPG00005010402	2	protein_coding	LYN	0.304692	-4.52583	0.999995	5.77e-51	Section 4
ENSCJPG00005005574	4	protein_coding		0.113049	-3.37235	0.999995	8.15e-51	Section 4
ENSCJPG00005005004	1	protein_coding	USP44	-0.0409745	0.82394	0.999995	9.4e-06	Others
ENSCJPG00005000767	2	protein_coding		0.0583372	0.720647	0.999995	9.53e-06	Others
ENSCJPG00005017776	19	protein_coding	GGNBP2	-0.0802161	3.39821	0.999995	2.99e-100	Section 8
ENSCJPG00005015666	15	protein_coding	NOS1	-0.964832	5.03851	0.999995	2e-99	Section 8
ENSCJPG00005009294	24	protein_coding		-0.0133061	-5.70853	0.999995	8.17e-51	Section 4
ENSCJPG00005010729	2	protein_coding	SCRIB	-0.141931	-0.691499	0.999995	9.8e-06	Others
ENSCJPG00005009495	21	protein_coding		-0.296606	8.15676	0.999995	5.36e-99	Section 8
ENSCJPG00005016340	23	protein_coding		0.0230933	4.37964	0.999995	1.01e-98	Section 8
ENSCJPG00005013900	24	protein_coding		-0.746543	7.55369	0.999995	1.19e-98	Section 8
ENSCJPG00005012658	6	protein_coding		-0.37674	6.57767	0.999995	8.7e-98	Section 8
ENSCJPG00005016739	2	protein_coding	ZCCHC2	-0.131362	3.37676	0.999995	9.42e-97	Section 8
ENSCJPG00005006670	20	protein_coding	DDX27	0.0558424	3.21457	0.999995	1.14e-96	Section 8
ENSCJPG00005007357	15	protein_coding	CORO1C	0.0830605	-0.880879	0.999995	9.89e-06	Others
ENSCJPG00005004712	1	protein_coding	ADAMTS1	0.00625958	-3.61718	0.999995	8.73e-51	Section 4
ENSCJPG00005010366	2	protein_coding		-0.274838	-5.94353	0.999995	1.09e-50	Section 4
ENSCJPG00005013637	1	protein_coding		0.15937	-3.1126	0.999995	1.22e-50	Section 4
ENSCJPG00005000915	23	protein_coding	BSDC1	0.0526017	0.991242	0.999995	9.93e-06	Others
ENSCJPG00005003195	Z	protein_coding	SLC1A1	-0.180803	3.7496	0.999995	2.17e-96	Section 8
ENSCJPG00005000534	2	protein_coding	GEM	0.438833	-4.55813	0.999995	1.68e-50	Section 4
ENSCJPG00005006782	1	protein_coding		-0.120751	0.976596	0.999995	1e-05	Others
ENSCJPG00005003434	1	protein_coding	ACAT1	0.0150077	-0.869042	0.999995	1.04e-05	Others
ENSCJPG00005013402	1	protein_coding	PPHLN1	-0.282581	4.07401	0.999995	1.34e-95	Section 8
ENSCJPG00005014857	2	protein_coding		-0.734307	7.28931	0.999995	1.76e-95	Section 8
ENSCJPG00005020144	6	protein_coding	BAG3	0.228096	-2.45826	0.999995	2.08e-50	Section 4
ENSCJPG00005007434	15	protein_coding	ACACB	-0.635181	5.5347	0.999995	2.15e-95	Section 8
ENSCJPG00005019616	6	protein_coding		-0.140474	0.767729	0.999995	1.04e-05	Others
ENSCJPG00005021161	10	protein_coding	UNC45A	-0.341408	-0.818041	0.999995	1.04e-05	Others
ENSCJPG00005004600	27	protein_coding	EIF1	0.0519552	0.860574	0.999995	1.07e-05	Others
ENSCJPG00005010979	24	protein_coding	PAFAH1B2	-0.0682781	0.808488	0.999995	1.08e-05	Others
ENSCJPG00005019896	1	protein_coding	CCNA1	0.0038887	0.837292	0.999995	1.09e-05	Others
ENSCJPG00005012918	6	protein_coding	DNAJC9	0.00865953	0.947727	0.999995	1.09e-05	Others
ENSCJPG00005012133	1	lncRNA		-1.63329	4.82268	0.999995	0.00224642	Section 7
ENSCJPG00005007850	3	protein_coding	GCLC	-0.00887748	-0.833828	0.999995	1.14e-05	Others
ENSCJPG00005013183	5	protein_coding	TKFC	-0.0207092	4.25824	0.999995	2.32e-95	Section 8
ENSCJPG00005016145	1	protein_coding		-0.255715	6.60211	0.999995	4.04e-95	Section 8
ENSCJPG00005002898	1	protein_coding	EPS8	0.355319	-3.50903	0.999995	2.21e-50	Section 4
ENSCJPG00005009088	1	protein_coding		0.108996	0.806594	0.999995	1.15e-05	Others
ENSCJPG00005020906	13	protein_coding	SOWAHA	-0.372763	-5.64426	0.999995	2.47e-50	Section 4
ENSCJPG00005005889	20	protein_coding		0.0519734	-3.48382	0.999995	2.81e-50	Section 4
ENSCJPG00005009308	2	protein_coding		0.380858	9.53082	0.999995	1.24e-94	Section 8
ENSCJPG00005019256	5	protein_coding		-0.0578026	2.94461	0.999995	1.57e-94	Section 8
ENSCJPG00005020824	12	protein_coding	TMCC1	-0.00466522	0.812318	0.999995	1.21e-05	Others
ENSCJPG00005005763	2	protein_coding		0.0265693	-0.720266	0.999995	1.22e-05	Others
ENSCJPG00005006096	28	protein_coding	RANBP3	-0.0325413	0.663317	0.999995	1.22e-05	Others
ENSCJPG00005008236	10	protein_coding	IDH3A	-0.0589448	0.802052	0.999995	1.24e-05	Others
ENSCJPG00005018445	5	protein_coding	PPP6R3	0.017783	3.20446	0.999995	1.8e-94	Section 8
ENSCJPG00005019396	1	protein_coding	IPO5	-0.100496	3.02377	0.999995	4.46e-94	Section 8
ENSCJPG00005000229	14	protein_coding	FOXK1	-0.0435795	3.23188	0.999995	4.96e-94	Section 8
ENSCJPG00005015369	5	protein_coding		0.0770509	-3.63504	0.999995	3.87e-50	Section 4
ENSCJPG00005007045	2	protein_coding		0.322587	8.36273	0.999995	5.37e-94	Section 8
ENSCJPG00005013145	15	protein_coding	SGF29	-0.120429	-0.954253	0.999995	1.26e-05	Others
ENSCJPG00005002549	5	protein_coding		0.112854	-5.87438	0.999995	6.8e-50	Section 4
ENSCJPG00005005759	9	protein_coding	PXYLP1	-0.165803	-3.31664	0.999995	6.94e-50	Section 4
ENSCJPG00005000353	2	protein_coding	OSGIN2	-0.203384	3.95496	0.999995	6.48e-94	Section 8
ENSCJPG00005017173	2	protein_coding	FAM8A1	-0.0590175	-3.11418	0.999995	2.9e-49	Section 4
ENSCJPG00005007133	4	protein_coding	ASAH1	0.0478547	-2.6596	0.999995	3.44e-49	Section 4
ENSCJPG00005014175	14	protein_coding	LFNG	-0.264329	-4.28459	0.999995	4.27e-49	Section 4
ENSCJPG00005020232	1	protein_coding		-0.16127	-0.834652	0.999995	1.28e-05	Others
ENSCJPG00005004004	3	protein_coding	TTLL2	0.0812447	6.72195	0.999995	7.24e-94	Section 8
ENSCJPG00005001488	1	protein_coding	MPHOSPH8	-0.0387905	0.661403	0.999995	1.28e-05	Others
ENSCJPG00005007103	3	protein_coding	FAM135A	-0.195658	3.78895	0.999995	7.71e-94	Section 8
ENSCJPG00005015751	16	protein_coding		-0.0217494	-0.856904	0.999995	1.28e-05	Others
ENSCJPG00005014300	7	protein_coding	ITGB6	-0.222069	-8.11483	0.999995	4.32e-49	Section 4
ENSCJPG00005005794	2	protein_coding	ITGA8	-0.228466	-4.61297	0.999995	4.62e-49	Section 4
ENSCJPG00005010860	17	protein_coding	RC3H2	-0.234069	0.766019	0.999995	1.29e-05	Others
ENSCJPG00005007391	21	protein_coding	PARK7	0.0213979	-0.989991	0.999995	1.29e-05	Others
ENSCJPG00005021405	18	protein_coding		-0.211094	10.0681	0.999995	1.11e-93	Section 8
ENSCJPG00005009347	21	protein_coding	CEP104	-0.000356697	3.31403	0.999995	1.45e-93	Section 8
ENSCJPG00005007524	10	protein_coding	C15orf39	-0.292094	-4.17267	0.999995	4.67e-49	Section 4
ENSCJPG00005002914	4	protein_coding	ZC3H12B	-0.120825	3.84621	0.999995	2.12e-93	Section 8
ENSCJPG00005008321	8	protein_coding	WDR63	-0.925589	7.26076	0.999995	4.62e-93	Section 8
ENSCJPG00005007030	15	protein_coding		-0.323187	4.53796	0.999995	2.52e-92	Section 8
ENSCJPG00005011977	22	protein_coding	CDS2	-0.012722	-0.724904	0.999995	1.3e-05	Others
ENSCJPG00005011304	19	protein_coding	SMG6	-0.045042	3.2364	0.999995	4.63e-92	Section 8
ENSCJPG00005012151	1	lncRNA		-2.01055	6.54112	0.999995	9.75e-08	Section 7
ENSCJPG00005017893	1	protein_coding	SYAP1	0.0800914	3.09104	0.999995	5.95e-92	Section 8
ENSCJPG00005012161	1	protein_coding	ASZ1	-2.42892	3.23526	0.999995	2.39e-21	Section 7
ENSCJPG00005008120	1	lncRNA		-2.71359	-0.43157	0.999995	0.798723	Section 6
ENSCJPG00005004527	1	protein_coding	CLNS1A	-0.194926	0.840727	0.999995	1.32e-05	Others
ENSCJPG00005012173	1	lncRNA		-1.94209	1.14741	0.999995	0.47823	Section 7
ENSCJPG00005013939	12	protein_coding	IP6K2	0.0486723	0.952139	0.999995	1.33e-05	Others
ENSCJPG00005006255	20	protein_coding	ARFRP1	-0.0246491	0.894235	0.999995	1.34e-05	Others
ENSCJPG00005000243	5	protein_coding	PTPN21	-0.585186	-4.20273	0.999995	5.35e-49	Section 4
ENSCJPG00005004765	5	protein_coding	SOX6	0.342546	5.20198	0.999995	1.99e-91	Section 8
ENSCJPG00005008319	2	protein_coding	NDUFV2	0.0426456	0.827433	0.999995	1.35e-05	Others
ENSCJPG00005011800	2	protein_coding	ZC2HC1A	0.00205465	-0.95023	0.999995	1.37e-05	Others
ENSCJPG00005013382	1	lncRNA		-2.71359	2.48937	0.999995	0.00847503	Section 7
ENSCJPG00005001590	Z	protein_coding	SUSD1	1.16934	-4.18981	0.664201	1.51e-24	Section 3
ENSCJPG00005014682	11	protein_coding	VAT1L	0.167992	-3.29281	0.999995	6.73e-49	Section 4
ENSCJPG00005017685	1	lncRNA		2.47596	5.61272	0.812822	8.74e-10	Section 1
ENSCJPG00005021138	10	protein_coding	AP3S2	1.87564	1.15211	0.82546	0.0353491	Section 1
ENSCJPG00005013404	1	lncRNA		-2.8779	4.81692	0.999995	0.00282326	Section 7
ENSCJPG00005013946	12	protein_coding	COPG1	0.0157792	-0.738078	0.999995	1.37e-05	Others
ENSCJPG00005004924	Z	protein_coding	DYM	0.38934	3.28277	0.999995	2.2e-91	Section 8
ENSCJPG00005009738	8	protein_coding	KIF2C	0.000180421	2.89565	0.999995	2.25e-91	Section 8
ENSCJPG00005004520	1	protein_coding	OPTN	0.0848351	-2.45605	0.999995	7.25e-49	Section 4
ENSCJPG00005013817	7	protein_coding	WDR75	-0.0953971	-2.81566	0.999995	7.46e-49	Section 4
ENSCJPG00005010057	8	protein_coding	TSPAN1	-0.429911	-4.47561	0.999995	8.17e-49	Section 4
ENSCJPG00005016260	23	protein_coding	ID3	0.036806	-5.10837	0.999995	1.42e-48	Section 4
ENSCJPG00005015946	1	protein_coding	SAMM50	0.03945	-0.795689	0.999995	1.4e-05	Others
ENSCJPG00005017694	1	protein_coding	PROS1	0.0548783	-0.834495	0.999995	1.44e-05	Others
ENSCJPG00005003238	1	protein_coding		-0.0637732	3.8077	0.999995	1.25e-90	Section 8
ENSCJPG00005016235	10	protein_coding	CGNL1	-0.435329	-0.900434	0.999995	1.46e-05	Others
ENSCJPG00005015276	25	protein_coding	ZNF687	-0.193526	-0.765187	0.999995	1.46e-05	Others
ENSCJPG00005012493	21	protein_coding	KIF1B	-0.0984274	0.726803	0.999995	1.47e-05	Others
ENSCJPG00005006979	3	protein_coding	SENP6	-0.0353648	0.671682	0.999995	1.49e-05	Others
ENSCJPG00005005651	5	protein_coding	JKAMP	0.040631	0.955467	0.999995	1.51e-05	Others
ENSCJPG00005013626	1	protein_coding	MICALL1	0.275669	-0.890073	0.999995	1.54e-05	Others
ENSCJPG00005021119	8	protein_coding	DENND1B	-0.304314	0.971239	0.999995	1.55e-05	Others
ENSCJPG00005010721	2	protein_coding	ARHGAP39	-0.0170628	4.24938	0.999995	1.32e-89	Section 8
ENSCJPG00005005991	Z	protein_coding		0.303527	0.753177	0.999995	1.56e-05	Others
ENSCJPG00005003972	3	protein_coding		0.180554	-3.61578	0.999995	3.38e-48	Section 4
ENSCJPG00005021477	8	protein_coding	EDEM3	0.0307497	0.709854	0.999995	1.56e-05	Others
ENSCJPG00005016603	5	protein_coding	SCG5	0.130389	4.07548	0.999995	2.01e-89	Section 8
ENSCJPG00005003992	11	protein_coding	PHLPP2	-0.12528	0.798633	0.999995	1.57e-05	Others
ENSCJPG00005009163	3	protein_coding	FABP7	-0.323714	-4.75535	0.999995	4.62e-48	Section 4
ENSCJPG00005000438	18	protein_coding	CASKIN2	0.068423	-0.935702	0.999995	1.58e-05	Others
ENSCJPG00005019802	1	lncRNA		-0.0713225	7.92284	0.999995	2.05e-89	Section 8
ENSCJPG00005021435	8	protein_coding	MGST3	0.187572	3.68496	0.999995	2.13e-89	Section 8
ENSCJPG00005011116	3	protein_coding	SMC6	-0.105367	3.99569	0.999995	3.83e-89	Section 8
ENSCJPG00005011679	3	protein_coding	ATAD2B	-0.0475113	3.04732	0.999995	4.11e-89	Section 8
ENSCJPG00005014183	25	protein_coding	FLAD1	-0.0158297	0.988517	0.999995	1.66e-05	Others
ENSCJPG00005020942	10	protein_coding	TIPIN	-0.119549	-0.795149	0.999995	1.69e-05	Others
ENSCJPG00005017025	23	protein_coding	THRAP3	-0.018363	-0.668153	0.999995	1.74e-05	Others
ENSCJPG00005000829	4	protein_coding	SCARB2	0.0973753	-0.790946	0.999995	1.75e-05	Others
ENSCJPG00005007820	1	protein_coding	SIM2	2.78014	0.418819	0.0107959	0.584509	Section 2
ENSCJPG00005004598	27	protein_coding		1.07789	2.46528	0.833489	0.000187954	Section 1
ENSCJPG00005008162	8	protein_coding	GFI1	-0.940436	5.64388	0.999995	8.97e-89	Section 8
ENSCJPG00005001018	9	protein_coding	SLCO2A1	-0.0850877	-4.89762	0.999995	4.65e-48	Section 4
ENSCJPG00005007965	3	protein_coding		0.107863	-0.771436	0.999995	1.77e-05	Others
ENSCJPG00005013407	1	lncRNA		-1.94209	5.39432	0.999995	0.000718476	Section 7
ENSCJPG00005004324	2	protein_coding	FYCO1	-0.129889	-0.83213	0.999995	1.79e-05	Others
ENSCJPG00005015031	11	protein_coding	PABPN1L	0.0928741	-4.69822	0.999995	6.28e-48	Section 4
ENSCJPG00005014480	5	protein_coding	HAUS2	-0.322474	0.758134	0.999995	1.79e-05	Others
ENSCJPG00005019952	3	protein_coding	NID1	-0.283162	-3.8882	0.999995	6.67e-48	Section 4
ENSCJPG00005021260	8	protein_coding	NOTCH2	0.0798983	-2.24012	0.999995	7.32e-48	Section 4
ENSCJPG00005017921	2	protein_coding	DEK	-0.0728567	-0.857794	0.999995	1.81e-05	Others
ENSCJPG00005011325	3	protein_coding	RSPH9	0.270402	6.06117	0.999995	1.21e-88	Section 8
ENSCJPG00005017472	1	protein_coding	SLC19A2	-0.505612	-3.83796	0.999995	7.6e-48	Section 4
ENSCJPG00005005369	Z	protein_coding	RIT2	1.07946	5.39057	0.86393	5.65e-05	Section 1
ENSCJPG00005007485	3	protein_coding	INTS7	0.04408	-2.51721	0.999995	8.23e-48	Section 4
ENSCJPG00005007635	Z	protein_coding	CNTLN	1.24068	1.58373	0.902894	5.05e-08	Section 1
ENSCJPG00005001985	4	protein_coding	ARHGAP10	0.00369385	-0.893621	0.999995	1.81e-05	Others
ENSCJPG00005003332	2	protein_coding	CREM	0.273234	4.09794	0.999995	1.77e-88	Section 8
ENSCJPG00005006904	4	protein_coding	PDLIM5	-0.383812	-3.34691	0.999995	9.71e-48	Section 4
ENSCJPG00005013419	1	lncRNA		-1.02302	6.90754	0.999995	2.28e-07	Section 7
ENSCJPG00005000242	2	protein_coding	WWP1	-0.0687831	2.99756	0.999995	1.89e-88	Section 8
ENSCJPG00005019246	5	protein_coding	ACYP1	0.0431438	4.60188	0.999995	1.93e-88	Section 8
ENSCJPG00005017805	21	protein_coding	UBR4	-0.000373738	0.596485	0.999995	1.81e-05	Others
ENSCJPG00005017163	1	protein_coding	SPAG17	0.0348715	6.0116	0.999995	2.21e-88	Section 8
ENSCJPG00005013438	1	lncRNA		-2.38964	1.81166	0.999995	0.119935	Section 7
ENSCJPG00005004948	Z	protein_coding	KATNAL2	0.552623	3.89524	0.999995	4.52e-88	Section 8
ENSCJPG00005015446	14	protein_coding	CCP110	-0.0256959	3.63887	0.999995	9.22e-88	Section 8
ENSCJPG00005018477	5	protein_coding	PHRF1	-0.124328	3.13921	0.999995	1.14e-87	Section 8
ENSCJPG00005018109	12	protein_coding	UBA3	-0.0587538	-0.901618	0.999995	1.82e-05	Others
ENSCJPG00005014939	15	protein_coding	MTMR3	-0.09866	3.03786	0.999995	1.63e-87	Section 8
ENSCJPG00005005278	1	protein_coding	THAP12	0.0124387	0.751569	0.999995	1.84e-05	Others
ENSCJPG00005017610	5	protein_coding	ZDHHC5	-0.0212354	-0.888653	0.999995	1.84e-05	Others
ENSCJPG00005003275	1	protein_coding	RASSF8	0.257076	3.48361	0.999995	3.54e-87	Section 8
ENSCJPG00005011972	22	protein_coding	GKN1	2.54906	2.69991	0.925287	0.000773286	Section 1
ENSCJPG00005009165	3	protein_coding	SERINC1	-0.0124555	-2.29808	0.999995	1.28e-47	Section 4
ENSCJPG00005020976	13	protein_coding	CCNI2	-0.325847	3.99746	0.999995	3.77e-87	Section 8
ENSCJPG00005006213	Z	protein_coding	TRMT10B	1.29489	0.0744849	0.0255418	0.869697	Section 2
ENSCJPG00005015436	1	lncRNA		-1.0767	1.2772	0.999995	0.336544	Section 7
ENSCJPG00005016533	14	protein_coding	HMOX2	-0.0633309	3.09737	0.999995	1.11e-86	Section 8
ENSCJPG00005000893	6	protein_coding	CHST15	-0.21377	-3.61365	0.999995	2.06e-47	Section 4
ENSCJPG00005014388	11	protein_coding	PLEKHF1	0.0933862	-5.00198	0.999995	2.89e-47	Section 4
ENSCJPG00005011035	Z	protein_coding	ITGA2	0.682981	-5.19512	0.447171	3.06e-47	Section 4
ENSCJPG00005003220	20	protein_coding	PPDPF	-0.193703	-4.19963	0.999995	3.68e-47	Section 4
ENSCJPG00005014967	5	protein_coding	RBM25	-0.100003	0.703075	0.999995	1.85e-05	Others
ENSCJPG00005009987	26	protein_coding	MDM4	-0.0849844	0.669071	0.999995	1.86e-05	Others
ENSCJPG00005008617	3	protein_coding	DYNLT1	-0.0115201	3.21151	0.999995	2.19e-86	Section 8
ENSCJPG00005017571	5	lncRNA		1.1367	2.05145	0.925287	0.243746	Section 1
ENSCJPG00005009916	4	protein_coding	HMGB2	-0.0119285	0.812493	0.999995	1.89e-05	Others
ENSCJPG00005000827	4	protein_coding	STBD1	0.250913	-6.41734	0.999995	3.85e-47	Section 4
ENSCJPG00005005977	2	protein_coding	CFAP69	-0.951081	5.6444	0.985039	4.24e-86	Section 8
ENSCJPG00005014482	5	protein_coding		-0.509004	-0.87269	0.999995	1.95e-05	Others
ENSCJPG00005003254	1	protein_coding		-0.294604	-0.654197	0.999995	1.97e-05	Others
ENSCJPG00005014744	11	protein_coding	IRF8	0.154344	-3.43708	0.999995	5.33e-47	Section 4
ENSCJPG00005020308	17	protein_coding	LRRC8A	-0.0636753	-2.61017	0.999995	6.81e-47	Section 4
ENSCJPG00005012763	Z	protein_coding	FAM81B	0.0891018	6.86236	0.999995	7.68e-86	Section 8
ENSCJPG00005011895	8	protein_coding	ORC1	-0.240217	0.886711	0.999995	1.98e-05	Others
ENSCJPG00005011775	3	protein_coding	MDH1	-0.0199122	2.7584	0.999995	3.54e-85	Section 8
ENSCJPG00005006563	13	protein_coding	NDST1	0.0387862	0.761727	0.999995	2e-05	Others
ENSCJPG00005015167	22	protein_coding	ZNF703	-0.270411	-4.81423	0.999995	7.19e-47	Section 4
ENSCJPG00005009070	26	protein_coding	KIAA1324	0.107975	4.98489	0.999995	3.7e-85	Section 8
ENSCJPG00005001374	9	protein_coding	RNF168	0.0111247	0.727277	0.999995	2.01e-05	Others
ENSCJPG00005018872	6	protein_coding	ANTXRL	-0.122888	-4.75095	0.999995	7.67e-47	Section 4
ENSCJPG00005010686	2	protein_coding	RHPN1	-0.294841	0.961915	0.999995	2.03e-05	Others
ENSCJPG00005010945	2	protein_coding	DLEC1	-0.180884	4.47803	0.999995	4.54e-85	Section 8
ENSCJPG00005000516	4	protein_coding	TDO2	0.493531	-5.9816	0.999995	7.69e-47	Section 4
ENSCJPG00005012492	3	protein_coding		-0.00239344	3.7624	0.999995	7.24e-85	Section 8
ENSCJPG00005008877	3	protein_coding		-0.00726098	0.965713	0.999995	2.09e-05	Others
ENSCJPG00005020902	13	protein_coding	RNF14	-0.0653264	-0.838752	0.999995	2.1e-05	Others
ENSCJPG00005000689	10	protein_coding	ZNF592	-0.122696	-0.713519	0.999995	2.11e-05	Others
ENSCJPG00005008027	10	protein_coding	TSPAN3	0.105679	-2.28082	0.999995	9.9e-47	Section 4
ENSCJPG00005010039	4	protein_coding	ARHGAP24	-0.29075	-3.28886	0.999995	1.11e-46	Section 4
ENSCJPG00005000349	25	protein_coding	DEDD	-0.0968412	-0.791534	0.999995	2.13e-05	Others
ENSCJPG00005006185	7	protein_coding	GTF3C3	0.220113	0.743664	0.999995	2.15e-05	Others
ENSCJPG00005007288	3	protein_coding	SPATA17	-0.135743	5.84775	0.999995	7.38e-85	Section 8
ENSCJPG00005015821	1	lncRNA		-1.27378	1.59107	0.999995	0.120669	Section 7
ENSCJPG00005018126	7	protein_coding	PPIG	-0.0171815	-0.633964	0.999995	2.15e-05	Others
ENSCJPG00005011900	28	protein_coding	LSM4	0.0825618	-0.883444	0.999995	2.15e-05	Others
ENSCJPG00005017906	9	protein_coding	PRKCI	-0.0261361	-0.815494	0.999995	2.18e-05	Others
ENSCJPG00005004817	W	lncRNA		3.97297	1.41014	0.935805	0.102168	Section 1
ENSCJPG00005017717	7	protein_coding		0.0277123	3.8153	0.999995	1.51e-84	Section 8
ENSCJPG00005009061	26	protein_coding	UBE2T	0.466766	0.855195	0.999995	2.22e-05	Others
ENSCJPG00005012620	1	protein_coding	FUNDC1	-0.0358513	3.82915	0.999995	1.58e-84	Section 8
ENSCJPG00005004479	2	protein_coding		1.31837	2.67073	0.942975	2.07e-05	Section 1
ENSCJPG00005015183	25	protein_coding	CFAP45	-0.0433146	5.73029	0.999995	1.99e-84	Section 8
ENSCJPG00005004888	Z	protein_coding	MALT1	0.967364	-0.77909	0.0473359	2.23e-05	Others
ENSCJPG00005014021	7	protein_coding	ABCA12	-0.0877376	6.86921	0.999995	2.62e-84	Section 8
ENSCJPG00005018702	21	protein_coding	NBL1	0.129617	-3.53863	0.999995	1.34e-46	Section 4
ENSCJPG00005009274	2	protein_coding		0.110178	0.817279	0.999995	2.25e-05	Others
ENSCJPG00005012444	9	protein_coding	PLOD2	0.0747137	-3.3578	0.999995	1.59e-46	Section 4
ENSCJPG00005009777	28	protein_coding	ZBTB7A	-0.138727	-0.875664	0.999995	2.26e-05	Others
ENSCJPG00005004573	27	protein_coding	SMARCE1	0.0196159	0.80955	0.999995	2.27e-05	Others
ENSCJPG00005004250	19	protein_coding	FKBP6	0.649223	-0.943939	0.999995	2.3e-05	Others
ENSCJPG00005012993	3	protein_coding	EFR3B	-0.0254055	4.618	0.999995	3.43e-84	Section 8
ENSCJPG00005007749	6	protein_coding	UNC5B	0.114406	-4.05184	0.999995	2.07e-46	Section 4
ENSCJPG00005014030	25	protein_coding	KIRREL1	0.336762	-3.32918	0.999995	2.5e-46	Section 4
ENSCJPG00005015086	25	protein_coding	HORMAD1	-0.225574	4.98976	0.999995	1.44e-83	Section 8
ENSCJPG00005015885	1	lncRNA		-2.8357	3.94101	0.999995	0.000168556	Section 7
ENSCJPG00005016749	1	protein_coding		0.0648844	-3.78626	0.999995	2.56e-46	Section 4
ENSCJPG00005012330	6	lncRNA		-4.42586	-1.72223	0.431455	0.34787	Section 5
ENSCJPG00005013279	15	protein_coding	DRG1	0.0713894	2.81666	0.999995	2.01e-83	Section 8
ENSCJPG00005016009	1	protein_coding		-1.57755	4.3917	0.999995	8.07e-16	Section 7
ENSCJPG00005016616	1	protein_coding	PARP11	0.0736484	3.1793	0.999995	2.12e-83	Section 8
ENSCJPG00005011871	Z	protein_coding	LIX1	1.19076	-2.99649	0.702801	7.39e-13	Section 3
ENSCJPG00005008174	1	lncRNA		-2.01055	0.873731	0.999995	0.539983	Section 6
ENSCJPG00005009257	2	protein_coding	TYMS	-0.2784	0.960873	0.999995	2.33e-05	Others
ENSCJPG00005007205	13	protein_coding	FAXDC2	0.360704	6.52162	0.999995	2.58e-83	Section 8
ENSCJPG00005004238	3	protein_coding	SPACA1	-0.766265	5.1207	0.999995	3.95e-83	Section 8
ENSCJPG00005003770	1	protein_coding	CEP126	-0.683826	5.94748	0.999995	5.43e-83	Section 8
ENSCJPG00005020387	10	protein_coding	MFGE8	0.0826556	-3.43008	0.999995	2.8e-46	Section 4
ENSCJPG00005000378	4	protein_coding	TMEM131L	-0.212156	-3.26238	0.999995	3.44e-46	Section 4
ENSCJPG00005016039	1	lncRNA		-2.03284	2.59383	0.999995	0.00591679	Section 7
ENSCJPG00005011040	Z	protein_coding	MOCS2	1.08266	-0.183167	0.0268419	0.499835	Section 2
ENSCJPG00005002434	5	misc_RNA		3.96141	-1.72223	0.739306	0.34787	Section 3
ENSCJPG00005012155	1	protein_coding	CFTR	-1.43548	-0.685933	0.999995	0.303342	Section 6
ENSCJPG00005010097	2	protein_coding	FAM135B	-0.0243595	9.2334	0.999995	2.62e-82	Section 8
ENSCJPG00005016837	4	protein_coding	SOX3	-0.076336	-5.38403	0.999995	4.74e-46	Section 4
ENSCJPG00005011847	7	protein_coding	PCNT	-0.389069	2.82087	0.999995	2.8e-82	Section 8
ENSCJPG00005017580	5	protein_coding	EAPP	0.0907988	-0.977128	0.999995	2.35e-05	Others
ENSCJPG00005007819	21	protein_coding	EIF4G3	0.00972111	2.66021	0.999995	4.37e-82	Section 8
ENSCJPG00005015071	11	protein_coding	GAS8	0.0567507	3.51403	0.999995	6.23e-82	Section 8
ENSCJPG00005013360	1	protein_coding	PPP1R3A	-2.12419	-0.474854	0.999995	0.406864	Section 6
ENSCJPG00005007664	Z	protein_coding	HAUS6	1.01792	0.263214	0.0591765	0.255091	Section 2
ENSCJPG00005006941	4	protein_coding	EIF4E	0.00301934	3.22171	0.999995	7.37e-82	Section 8
ENSCJPG00005005511	5	protein_coding		0.274904	7.41351	0.999995	1.08e-81	Section 8
ENSCJPG00005012281	8	protein_coding	SSBP3	0.122942	0.82786	0.999995	2.36e-05	Others
ENSCJPG00005017831	17	protein_coding	TPRN	-0.139986	-4.01851	0.999995	5.65e-46	Section 4
ENSCJPG00005013227	1	protein_coding	FHL2	-0.0492195	-5.80406	0.999995	6.17e-46	Section 4
ENSCJPG00005011721	2	protein_coding	STAU2	0.0828853	-2.53897	0.999995	6.6e-46	Section 4
ENSCJPG00005006112	Z	protein_coding	SNX2	0.397325	-0.742791	0.999995	2.39e-05	Others
ENSCJPG00005021014	7	lncRNA		1.71117	4.92715	0.943018	2.52e-09	Section 1
ENSCJPG00005011157	28	protein_coding	GATAD2A	-0.128441	0.931227	0.999995	2.42e-05	Others
ENSCJPG00005002248	17	protein_coding	QRFP	5.94751	-0.335277	0.0981358	0.790208	Section 2
ENSCJPG00005017302	1	protein_coding	PCYT1B	-0.411625	6.2888	0.999995	5.61e-81	Section 8
ENSCJPG00005001336	Z	protein_coding	DDX4	0.312956	3.14601	0.999995	6.05e-81	Section 8
ENSCJPG00005016927	14	protein_coding	RAB11FIP3	-0.102362	-2.76528	0.999995	8.29e-46	Section 4
ENSCJPG00005007472	1	protein_coding		-0.071963	0.740119	0.999995	2.44e-05	Others
ENSCJPG00005005463	5	protein_coding	MNAT1	0.00609	0.749716	0.999995	2.46e-05	Others
ENSCJPG00005020911	13	protein_coding	SEPTIN8	-0.199874	-2.69466	0.999995	1.01e-45	Section 4
ENSCJPG00005014207	1	protein_coding	PPFIBP1	0.321064	-2.39923	0.999995	1.05e-45	Section 4
ENSCJPG00005008946	10	protein_coding	TPM1	0.0607506	-3.89683	0.999995	1.19e-45	Section 4
ENSCJPG00005003352	2	protein_coding	ITGB1	-8.41e-05	-2.99893	0.999995	1.46e-45	Section 4
ENSCJPG00005015151	22	protein_coding	RNF122	1.35595	-5.40921	0.746212	6.82e-41	Section 3
ENSCJPG00005004155	1	protein_coding	CTSC	-0.0797884	-2.93608	0.999995	1.52e-45	Section 4
ENSCJPG00005020493	7	protein_coding	ACVR1	0.143158	-2.56015	0.999995	1.63e-45	Section 4
ENSCJPG00005005975	2	protein_coding		-2.27801	-1.54493	0.517782	4.86e-05	Section 5
ENSCJPG00005017563	5	lncRNA		3.96241	-6.92959	0.766222	2.14e-07	Section 3
ENSCJPG00005004051	1	protein_coding		-0.0497054	-4.2974	0.999995	2.05e-45	Section 4
ENSCJPG00005008922	3	protein_coding	MED23	-0.121654	-0.806012	0.999995	2.49e-05	Others
ENSCJPG00005016318	4	protein_coding	GPC4	0.256168	-3.30637	0.999995	2.16e-45	Section 4
ENSCJPG00005013632	9	protein_coding	ARMC9	-0.176697	0.994904	0.999995	2.49e-05	Others
ENSCJPG00005005988	2	protein_coding	NDUFB9	-0.0444626	0.795482	0.999995	2.5e-05	Others
ENSCJPG00005016741	12	protein_coding	DALRD3	0.0561192	0.885103	0.999995	2.52e-05	Others
ENSCJPG00005018517	5	protein_coding		0.0141317	-2.4144	0.999995	2.34e-45	Section 4
ENSCJPG00005000731	Z	protein_coding	ANKRD34B	1.02799	3.38455	0.969554	6.19e-19	Section 1
ENSCJPG00005013146	4	protein_coding	CXorf65	3.71185	8.99539	0.977494	4.25e-57	Section 1
ENSCJPG00005006491	Z	protein_coding	MRPL17	1.09687	0.841178	0.127281	0.00312078	Section 2
ENSCJPG00005001002	5	protein_coding	MICAL2	0.0795357	-3.80198	0.999995	2.48e-45	Section 4
ENSCJPG00005007117	2	protein_coding		0.0278047	-2.61849	0.999995	2.81e-45	Section 4
ENSCJPG00005018030	12	protein_coding	SYNPR	0.10942	-5.63053	0.999995	4.09e-45	Section 4
ENSCJPG00005009216	3	protein_coding	NT5DC1	0.0323047	-3.7593	0.999995	5.23e-45	Section 4
ENSCJPG00005000395	14	protein_coding	FSCN1	0.308448	-5.6121	0.999995	6.64e-45	Section 4
ENSCJPG00005009087	1	protein_coding	NAGA	0.154218	-0.890354	0.999995	2.61e-05	Others
ENSCJPG00005015856	6	protein_coding		-0.265993	4.64948	0.999995	1.11e-80	Section 8
ENSCJPG00005021038	7	protein_coding		0.135414	-2.92915	0.999995	1.11e-44	Section 4
ENSCJPG00005014143	14	protein_coding	TMEM184A	0.888054	-4.51388	0.999995	1.14e-44	Section 4
ENSCJPG00005005617	3	lncRNA		-4.02924	-1.02362	0.624419	0.51849	Section 5
ENSCJPG00005016112	1	lncRNA		-1.94209	1.93322	0.999995	0.206335	Section 7
ENSCJPG00005009833	28	protein_coding	ACER1	3.95976	6.98175	0.977494	3.99e-28	Section 1
ENSCJPG00005011416	21	protein_coding	SPSB1	0.0566484	3.92927	0.999995	1.34e-80	Section 8
ENSCJPG00005010891	17	protein_coding	RPL35	0.325252	-0.679708	0.999995	2.61e-05	Others
ENSCJPG00005011185	4	protein_coding	OGT	-0.193943	-0.724802	0.999995	2.64e-05	Others
ENSCJPG00005003726	Z	protein_coding	TDRD7	0.404042	3.88981	0.999995	2.47e-80	Section 8
ENSCJPG00005015085	25	protein_coding		0.157654	5.27867	0.999995	2.88e-80	Section 8
ENSCJPG00005014883	2	lncRNA		0.786506	5.84381	0.999995	4.47e-80	Section 8
ENSCJPG00005012393	11	protein_coding	LPCAT2	-0.218	-2.39896	0.999995	1.24e-44	Section 4
ENSCJPG00005003768	1	protein_coding	CFAP300	-0.0358134	5.96604	0.999995	5.3e-80	Section 8
ENSCJPG00005020552	18	protein_coding	NDEL1	0.125066	-0.730238	0.999995	2.71e-05	Others
ENSCJPG00005013153	4	protein_coding	SNX12	0.0601273	-0.910497	0.999995	2.72e-05	Others
ENSCJPG00005009036	2	protein_coding		0.0130259	3.02656	0.999995	6.45e-80	Section 8
ENSCJPG00005010835	5	protein_coding	FUT8	0.085895	-0.880162	0.999995	2.72e-05	Others
ENSCJPG00005020657	18	protein_coding	SEC14L1	0.0719698	3.36894	0.999995	8.32e-80	Section 8
ENSCJPG00005016709	10	protein_coding	MYO5A	0.0306989	-0.754606	0.999995	2.75e-05	Others
ENSCJPG00005016173	1	protein_coding	E2F7	-0.64265	-2.7967	0.999995	1.36e-44	Section 4
ENSCJPG00005007860	Z	protein_coding	FYB1	0.910705	-3.78796	0.717129	1.41e-44	Section 4
ENSCJPG00005000372	5	protein_coding	CALM1	0.0374975	-2.11604	0.999995	1.77e-44	Section 4
ENSCJPG00005019269	5	protein_coding	VASH1	0.125523	3.96637	0.999995	9.25e-80	Section 8
ENSCJPG00005016081	1	protein_coding	TSPAN8	-2.77399	-0.305744	0.999995	0.807724	Section 6
ENSCJPG00005007025	7	protein_coding	STK17B	0.170189	0.942584	0.999995	2.78e-05	Others
ENSCJPG00005016097	1	protein_coding	TPH2	-1.24904	0.394121	0.999995	0.536256	Section 6
ENSCJPG00005003535	1	protein_coding		0.0780051	3.08586	0.999995	1.52e-79	Section 8
ENSCJPG00005019636	15	protein_coding	SFSWAP	-0.146421	0.669579	0.999995	2.8e-05	Others
ENSCJPG00005007000	1	protein_coding	LRRK2	0.0979183	0.823217	0.999995	2.86e-05	Others
ENSCJPG00005000297	14	protein_coding	TNRC18	-0.0161811	-2.21998	0.999995	1.91e-44	Section 4
ENSCJPG00005017941	2	lncRNA		0.294549	-3.96484	0.999995	2.72e-44	Section 4
ENSCJPG00005003266	1	protein_coding	KRAS	-0.343201	-0.894355	0.999995	2.91e-05	Others
ENSCJPG00005019024	27	protein_coding	CCDC103	0.0945006	4.16187	0.999995	2.11e-79	Section 8
ENSCJPG00005003663	Z	protein_coding	CORO2A	0.330298	-2.8156	0.999995	2.83e-44	Section 4
ENSCJPG00005009583	Z	protein_coding	LYRM7	1.09283	2.40537	0.977494	2.92e-10	Section 1
ENSCJPG00005012375	Z	protein_coding	LPL	-0.156253	-5.74124	0.999995	3.23e-44	Section 4
ENSCJPG00005009296	24	protein_coding	OAF	0.182243	-5.24188	0.999995	3.26e-44	Section 4
ENSCJPG00005019948	17	protein_coding	TRUB2	0.105217	-0.977895	0.999995	2.96e-05	Others
ENSCJPG00005014192	25	protein_coding	ADAR	-0.128597	-0.748656	0.999995	2.96e-05	Others
ENSCJPG00005013564	14	protein_coding		-0.0398346	3.70909	0.999995	5.18e-79	Section 8
ENSCJPG00005005240	1	protein_coding	CAPN5	0.458572	-3.70243	0.999995	3.38e-44	Section 4
ENSCJPG00005010300	3	protein_coding	AARS2	-0.050533	0.722383	0.999995	3.03e-05	Others
ENSCJPG00005003757	1	protein_coding		-0.0587017	-2.41546	0.999995	3.44e-44	Section 4
ENSCJPG00005017885	14	protein_coding	JPT2	-0.208242	-2.64012	0.999995	3.9e-44	Section 4
ENSCJPG00005018078	9	protein_coding	KPNA4	-0.0121253	2.75794	0.999995	1.9e-78	Section 8
ENSCJPG00005004883	27	protein_coding	STAT3	-0.0759646	-2.09522	0.999995	4.38e-44	Section 4
ENSCJPG00005014496	8	protein_coding	JAK1	-0.135112	-0.60212	0.999995	3.05e-05	Others
ENSCJPG00005008884	19	protein_coding	EIF4H	0.0302433	0.665126	0.999995	3.05e-05	Others
ENSCJPG00005005473	5	lncRNA		0.545817	7.54944	0.999995	2.43e-78	Section 8
ENSCJPG00005015407	5	lncRNA		2.88824	-0.875891	0.173306	0.363971	Section 2
ENSCJPG00005001713	Z	protein_coding	SREK1IP1	1.02409	0.461773	0.205406	0.0966543	Section 2
ENSCJPG00005007383	1	protein_coding	NR1H4	-1.94209	0.591936	0.999995	0.313913	Section 6
ENSCJPG00005007967	1	protein_coding	ETS2	-0.325721	-2.94515	0.999995	5.1e-44	Section 4
ENSCJPG00005021176	18	protein_coding	PGS1	-0.0562185	0.854617	0.999995	3.13e-05	Others
ENSCJPG00005002427	27	protein_coding	PSMD3	-0.0223334	-0.732352	0.999995	3.23e-05	Others
ENSCJPG00005016165	1	lncRNA		-1.65329	6.55434	0.999995	8.27e-09	Section 7
ENSCJPG00005017477	1	protein_coding	DPT	0.87605	-6.47489	0.999995	7.13e-44	Section 4
ENSCJPG00005005358	3	lncRNA		-3.81168	-3.93661	0.902894	2.08e-07	Section 5
ENSCJPG00005005397	1	protein_coding	HPX	-0.549965	-4.94645	0.999995	7.42e-44	Section 4
ENSCJPG00005017279	23	protein_coding	TINAGL1	-0.155784	-3.6086	0.999995	8.26e-44	Section 4
ENSCJPG00005009156	3	protein_coding	TPD52L1	-0.831933	3.86471	0.999995	3.2e-78	Section 8
ENSCJPG00005019813	1	protein_coding	NEK5	0.0982172	4.24535	0.999995	4.23e-78	Section 8
ENSCJPG00005001894	3	protein_coding	ISM1	0.0158812	-5.75514	0.999995	1.17e-43	Section 4
ENSCJPG00005020612	10	lncRNA		2.17517	-0.769369	0.300589	0.221424	Section 2
ENSCJPG00005011675	2	protein_coding	COPS5	0.0785939	3.18841	0.999995	5.15e-78	Section 8
ENSCJPG00005001296	3	protein_coding	GALNT14	0.560797	-4.72754	0.999995	1.18e-43	Section 4
ENSCJPG00005010598	19	protein_coding	YWHAE	0.0695627	-0.617012	0.999995	3.28e-05	Others
ENSCJPG00005012208	11	protein_coding	CCDC113	-0.261248	5.78054	0.999995	6.7e-78	Section 8
ENSCJPG00005001847	Z	protein_coding	GCNT4	0.403361	5.82159	0.999995	7.37e-78	Section 8
ENSCJPG00005001013	1	protein_coding	PTPRQ	-1.73397	2.0548	0.999995	0.0119842	Section 7
ENSCJPG00005019644	15	protein_coding		0.961112	2.58618	0.999995	1.15e-77	Section 8
ENSCJPG00005000894	23	protein_coding		-0.359973	8.84082	0.999995	1.19e-77	Section 8
ENSCJPG00005008495	1	protein_coding		0.675058	6.50189	0.999995	1.58e-77	Section 8
ENSCJPG00005007492	11	protein_coding		0.139781	7.22124	0.999995	2.51e-77	Section 8
ENSCJPG00005000728	Z	protein_coding		1.1823	0.778079	0.329126	0.00652067	Section 2
ENSCJPG00005017223	4	protein_coding		0.146398	-4.73234	0.999995	1.43e-43	Section 4
ENSCJPG00005011429	19	protein_coding	TMEM199	0.15168	3.22429	0.999995	2.72e-77	Section 8
ENSCJPG00005012052	Z	lncRNA		2.7133	2.61318	0.977494	0.00975484	Section 1
ENSCJPG00005001107	1	protein_coding	MYF5	-2.03284	3.61353	0.999995	3.75e-05	Section 7
ENSCJPG00005012022	2	protein_coding	RAPGEF5	0.0493348	-2.85673	0.999995	2.19e-43	Section 4
ENSCJPG00005002031	Z	lncRNA		1.63107	1.33003	0.977494	0.262469	Section 1
ENSCJPG00005005268	2	protein_coding	TRPS1	-0.180828	3.68356	0.999995	4.2e-77	Section 8
ENSCJPG00005010874	6	protein_coding	PPIF	0.0505182	-2.80715	0.999995	2.23e-43	Section 4
ENSCJPG00005020803	10	protein_coding	INTS14	-0.0464398	0.81687	0.999995	3.31e-05	Others
ENSCJPG00005016935	14	protein_coding	CFAP70	0.185657	5.10074	0.999995	6.9e-77	Section 8
ENSCJPG00005007910	Z	protein_coding	VPS13A	0.492412	3.15567	0.934593	6.94e-77	Section 8
ENSCJPG00005004704	1	lncRNA		-1.00084	4.34505	0.999995	0.00749817	Section 7
ENSCJPG00005006243	4	protein_coding		3.99199	2.38137	0.978817	0.00221889	Section 1
ENSCJPG00005007608	Z	lncRNA		2.36147	5.87197	0.998883	3.7e-31	Section 1
ENSCJPG00005017705	5	protein_coding	PSMA6	0.0708041	-0.840443	0.999995	3.4e-05	Others
ENSCJPG00005011272	19	protein_coding		-0.0884869	5.04264	0.999995	9.66e-77	Section 8
ENSCJPG00005018196	1	protein_coding	PRDM4	0.255905	3.06277	0.999995	1.14e-76	Section 8
ENSCJPG00005005370	3	protein_coding	FNDC1	-0.131721	-5.85078	0.999995	2.32e-43	Section 4
ENSCJPG00005016476	4	protein_coding	APOOL	-0.000320331	-0.868053	0.999995	3.53e-05	Others
ENSCJPG00005015851	7	protein_coding	NRP2	0.288979	-3.14291	0.999995	3.47e-43	Section 4
ENSCJPG00005017783	19	protein_coding	ACACA	-0.00526526	0.641719	0.999995	3.53e-05	Others
ENSCJPG00005014836	15	protein_coding	DUSP21	1.00776	10.0732	0.999995	5.13e-216	Section 1
ENSCJPG00005020975	10	protein_coding	MAP2K5	-0.0565104	-0.979171	0.999995	3.61e-05	Others
ENSCJPG00005015721	1	protein_coding	LEMD3	0.0988745	-0.843341	0.999995	3.72e-05	Others
ENSCJPG00005018853	6	protein_coding	SCD	0.188902	-3.37094	0.999995	4.69e-43	Section 4
ENSCJPG00005011275	19	protein_coding	SERPINF2	0.0878809	-5.33743	0.999995	4.72e-43	Section 4
ENSCJPG00005012621	1	protein_coding	EFHC2	-0.157429	6.96492	0.999995	1.45e-76	Section 8
ENSCJPG00005004750	1	lncRNA		-1.94209	5.36541	0.999995	4.96e-05	Section 7
ENSCJPG00005012832	2	protein_coding	DYNC1LI1	-0.0121441	2.82901	0.999995	5.53e-76	Section 8
ENSCJPG00005001327	1	protein_coding	RFX8	1.20811	11.201	0.999995	2.07e-208	Section 1
ENSCJPG00005006244	Z	protein_coding		1.77143	10.5088	0.999995	3.92e-153	Section 1
ENSCJPG00005012787	7	protein_coding	NDUFA10	-0.00977868	0.638338	0.999995	3.75e-05	Others
ENSCJPG00005007031	15	protein_coding		-0.353336	4.43227	0.999995	6.32e-76	Section 8
ENSCJPG00005015242	7	protein_coding	CFLAR	-0.0202545	-0.899602	0.999995	3.75e-05	Others
ENSCJPG00005010339	28	protein_coding	POLRMT	-0.0191816	-0.830822	0.999995	3.76e-05	Others
ENSCJPG00005010093	2	lncRNA		-0.445932	8.16085	0.999995	1.28e-75	Section 8
ENSCJPG00005015574	23	protein_coding	HNRNPR	0.0274608	-0.619739	0.999995	3.78e-05	Others
ENSCJPG00005021169	18	protein_coding		0.193476	-3.61741	0.999995	4.75e-43	Section 4
ENSCJPG00005001552	4	protein_coding	USP38	-0.038408	2.83467	0.999995	1.44e-75	Section 8
ENSCJPG00005009735	28	protein_coding	GNA11	-0.0779251	0.723314	0.999995	3.78e-05	Others
ENSCJPG00005020560	18	protein_coding	NTN1	-0.202738	-7.17199	0.999995	5.64e-43	Section 4
ENSCJPG00005020454	7	protein_coding	MGAT5	-0.373516	-0.673668	0.999995	3.83e-05	Others
ENSCJPG00005004864	1	lncRNA		-3.19969	4.39657	0.999995	9.75e-07	Section 7
ENSCJPG00005002506	5	protein_coding	CLMN	-0.399851	4.39726	0.999995	1.77e-75	Section 8
ENSCJPG00005017877	17	protein_coding	EHMT1	0.0348991	-0.739337	0.999995	3.89e-05	Others
ENSCJPG00005008754	13	lncRNA		0.625702	10.1254	0.999995	1.93e-75	Section 8
ENSCJPG00005016509	21	protein_coding		0.029344	0.980773	0.999995	3.89e-05	Others
ENSCJPG00005019247	5	protein_coding	ZC2HC1C	0.0647964	4.3597	0.999995	5.49e-75	Section 8
ENSCJPG00005021552	18	protein_coding	ATP5PD	0.00227128	0.868303	0.999995	3.9e-05	Others
ENSCJPG00005004177	1	protein_coding	ANKRD42	1.03824	5.24607	0.999995	1.76e-141	Section 1
ENSCJPG00005012988	3	protein_coding	DRC1	0.0568138	3.43772	0.999995	8.28e-75	Section 8
ENSCJPG00005009986	2	protein_coding	CEBPD	-0.403649	-3.32985	0.999995	5.8e-43	Section 4
ENSCJPG00005019633	9	protein_coding		-0.00064659	3.09912	0.999995	9.21e-75	Section 8
ENSCJPG00005007389	Z	lncRNA		2.55637	11.6676	0.999995	1.18e-126	Section 1
ENSCJPG00005013275	12	protein_coding	TASOR	-0.0219503	3.07732	0.999995	9.95e-75	Section 8
ENSCJPG00005003232	Z	protein_coding	RIC1	0.32443	-0.710766	0.999995	3.92e-05	Others
ENSCJPG00005019476	19	lncRNA		-0.0121824	6.51088	0.999995	1.57e-74	Section 8
ENSCJPG00005009931	4	protein_coding	FBXO8	0.0233111	3.48735	0.999995	1.63e-74	Section 8
ENSCJPG00005015053	11	protein_coding	SPG7	-0.202644	0.654104	0.999995	3.95e-05	Others
ENSCJPG00005008995	1	protein_coding		-1.24761	-0.194537	0.999995	0.821093	Section 6
ENSCJPG00005004327	3	protein_coding	IBTK	-0.133449	0.954674	0.999995	3.96e-05	Others
ENSCJPG00005010826	5	protein_coding	TSPAN18	0.195187	-4.25329	0.999995	6.63e-43	Section 4
ENSCJPG00005014477	5	protein_coding	ZNF106	0.171272	3.21551	0.999995	3.07e-74	Section 8
ENSCJPG00005005899	20	protein_coding	STK35	0.109267	3.59343	0.999995	5.56e-74	Section 8
ENSCJPG00005007855	3	protein_coding	CILK1	-0.0877067	0.90853	0.999995	4e-05	Others
ENSCJPG00005020410	10	protein_coding		-0.096162	3.73036	0.999995	8.97e-74	Section 8
ENSCJPG00005003123	20	protein_coding	YTHDF1	-0.113924	-0.724682	0.999995	4.01e-05	Others
ENSCJPG00005013865	3	protein_coding		0.00287322	-3.56274	0.999995	8.44e-43	Section 4
ENSCJPG00005015099	26	protein_coding		0.211321	-4.53033	0.999995	8.59e-43	Section 4
ENSCJPG00005021337	8	protein_coding	CACYBP	0.0261573	-0.736198	0.999995	4.02e-05	Others
ENSCJPG00005020414	1	protein_coding	ZAR1L	0.23512	-2.77158	0.999995	9.05e-43	Section 4
ENSCJPG00005010529	2	pseudogene		-0.0933169	6.00086	0.999995	9.66e-74	Section 8
ENSCJPG00005008874	3	protein_coding	AHI1	0.866875	2.93728	0.786307	1.93e-73	Section 8
ENSCJPG00005009815	19	protein_coding		-0.282459	6.07215	0.999995	2.58e-73	Section 8
ENSCJPG00005018400	4	protein_coding	MED28	0.163942	-0.846259	0.999995	4.03e-05	Others
ENSCJPG00005009713	2	protein_coding	EFCAB1	-0.046681	4.95949	0.999995	7e-73	Section 8
ENSCJPG00005008885	3	protein_coding	SGK1	-0.0157243	-3.87197	0.999995	9.38e-43	Section 4
ENSCJPG00005016331	4	protein_coding		0.102978	0.999719	0.999995	4.07e-05	Others
ENSCJPG00005017848	1	protein_coding	ADGRG2	0.405057	4.45542	0.999995	8.88e-73	Section 8
ENSCJPG00005021384	18	protein_coding	TEX2	-0.00589352	0.803957	0.999995	4.11e-05	Others
ENSCJPG00005003703	Z	protein_coding	SMU1	0.613333	0.679729	0.164137	4.18e-05	Others
ENSCJPG00005020686	20	protein_coding	NECAB3	0.12981	0.895511	0.999995	4.25e-05	Others
ENSCJPG00005010629	4	protein_coding	SRP72	0.0978931	0.695529	0.999995	4.3e-05	Others
ENSCJPG00005020244	1	lncRNA		-1.55543	-0.520571	0.999995	0.71227	Section 6
ENSCJPG00005016221	1	protein_coding	RAD51AP1	0.188947	-0.80662	0.999995	4.32e-05	Others
ENSCJPG00005004876	1	lncRNA		-2.77399	4.78929	0.999995	0.0560118	Section 7
ENSCJPG00005005079	1	lncRNA		-1.90205	6.61174	0.999995	9.73e-07	Section 7
ENSCJPG00005016575	6	protein_coding	EIF3F	0.230709	-0.62587	0.999995	4.35e-05	Others
ENSCJPG00005003065	1	lncRNA		-2.2612	-0.0816631	0.999995	0.93601	Section 6
ENSCJPG00005000146	Z	protein_coding	NR2F1	0.3912	-4.19725	0.999995	1.04e-42	Section 4
ENSCJPG00005008892	19	protein_coding	SPNS2	-0.456538	4.29695	0.999995	8.95e-73	Section 8
ENSCJPG00005017907	9	protein_coding	PHC3	-0.00208391	0.948255	0.999995	4.37e-05	Others
ENSCJPG00005020283	1	protein_coding	DENND2A	0.0242899	0.775046	0.999995	4.39e-05	Others
ENSCJPG00005014090	14	protein_coding	GET4	-0.0125982	0.710516	0.999995	4.39e-05	Others
ENSCJPG00005008928	3	protein_coding		-0.0406902	3.49548	0.999995	1e-72	Section 8
ENSCJPG00005007735	Z	protein_coding		0.687397	3.50329	0.755153	1.03e-72	Section 8
ENSCJPG00005006221	Z	protein_coding		1.02022	0.262012	0.371929	0.489075	Section 2
ENSCJPG00005014990	5	protein_coding	SLC39A9	-0.0453745	0.83043	0.999995	4.4e-05	Others
ENSCJPG00005016499	19	protein_coding	VPS53	-0.0776264	-0.742868	0.999995	4.4e-05	Others
ENSCJPG00005019763	1	protein_coding	ESD	0.0698371	-2.53101	0.999995	1.15e-42	Section 4
ENSCJPG00005000371	2	protein_coding	DECR1	-0.0275259	-0.9673	0.999995	4.64e-05	Others
ENSCJPG00005017820	7	protein_coding	SLC25A12	-0.0963883	3.06936	0.999995	1.13e-72	Section 8
ENSCJPG00005006498	1	protein_coding		3.41751	12.9273	0.999995	6.22e-100	Section 1
ENSCJPG00005000945	1	protein_coding	ATP8A2	-0.251696	2.78678	0.999995	1.14e-72	Section 8
ENSCJPG00005003067	1	lncRNA		-2.77399	0.61412	0.999995	0.624986	Section 6
ENSCJPG00005007235	20	lncRNA		-2.10319	-6.13671	0.937441	1.56e-31	Section 5
ENSCJPG00005007217	20	protein_coding		0.0322006	-2.45458	0.999995	1.21e-42	Section 4
ENSCJPG00005013782	5	protein_coding	AMBRA1	-0.0212653	-2.21052	0.999995	1.36e-42	Section 4
ENSCJPG00005017406	19	protein_coding	C17orf64	2.57056	9.09767	0.999995	2.4e-95	Section 1
ENSCJPG00005008549	3	protein_coding	PKDCC	0.293237	-5.36313	0.999995	1.68e-42	Section 4
ENSCJPG00005019857	6	protein_coding	DPCD	0.114606	3.45335	0.999995	1.18e-72	Section 8
ENSCJPG00005019987	6	protein_coding	ARL3	0.0471183	3.37286	0.999995	2.85e-72	Section 8
ENSCJPG00005003635	4	protein_coding	QRFPR	0.421476	-6.56955	0.999995	1.81e-42	Section 4
ENSCJPG00005017026	2	protein_coding		0.155139	-0.829283	0.999995	4.65e-05	Others
ENSCJPG00005006163	28	protein_coding	TJP3	-0.180139	2.95744	0.999995	3.11e-72	Section 8
ENSCJPG00005010287	28	protein_coding	REXO1	-0.0866486	2.59307	0.999995	4.17e-72	Section 8
ENSCJPG00005005020	1	protein_coding	LTA4H	0.0233438	-2.68351	0.999995	2.08e-42	Section 4
ENSCJPG00005020459	7	protein_coding	RAB3GAP1	0.173749	-0.711504	0.999995	4.67e-05	Others
ENSCJPG00005019307	27	protein_coding		0.0345385	-2.37748	0.999995	2.23e-42	Section 4
ENSCJPG00005011749	22	protein_coding		0.0338385	3.43603	0.999995	4.6e-72	Section 8
ENSCJPG00005012883	12	protein_coding	HDAC11	0.0495108	4.50288	0.999995	1.39e-71	Section 8
ENSCJPG00005005083	1	lncRNA		-2.03284	5.27585	0.999995	9.61e-05	Section 7
ENSCJPG00005009245	3	protein_coding	CDK19	-0.284664	-0.845606	0.999995	4.73e-05	Others
ENSCJPG00005002329	27	protein_coding	FBXO47	1.13163	7.70425	0.999995	3.07e-67	Section 1
ENSCJPG00005007821	3	protein_coding	TINAG	-3.74155	-2.37538	0.948298	0.000205961	Section 5
ENSCJPG00005020707	18	protein_coding	RHBDF2	0.324432	-3.90767	0.999995	3.85e-42	Section 4
ENSCJPG00005005989	2	protein_coding	FZD1	-0.165663	-2.60902	0.999995	3.96e-42	Section 4
ENSCJPG00005018425	4	protein_coding		-0.129902	4.59637	0.999995	2.43e-71	Section 8
ENSCJPG00005004764	1	protein_coding		-0.0237212	5.36087	0.999995	3.51e-71	Section 8
ENSCJPG00005005022	23	protein_coding	PABPC4	-0.165085	0.862358	0.999995	4.73e-05	Others
ENSCJPG00005014569	15	protein_coding	MORC2	-0.142221	3.60465	0.999995	4.16e-71	Section 8
ENSCJPG00005009038	1	protein_coding		-1.42906	2.81125	0.999995	0.0042338	Section 7
ENSCJPG00005010903	6	protein_coding	VDAC2	-0.0141246	2.91005	0.999995	5.29e-71	Section 8
ENSCJPG00005011097	17	lncRNA		-0.474223	7.55051	0.999995	5.66e-71	Section 8
ENSCJPG00005009072	1	snRNA	U12	-2.01055	1.66865	0.999995	0.0418514	Section 7
ENSCJPG00005021042	7	protein_coding		0.316005	-4.61547	0.999995	4.2e-42	Section 4
ENSCJPG00005021357	8	protein_coding	RASAL2	-0.362875	3.28805	0.999995	1.03e-70	Section 8
ENSCJPG00005010746	12	protein_coding	WDR82	-0.0231251	2.88323	0.999995	1.57e-70	Section 8
ENSCJPG00005018973	6	protein_coding	HECTD2	0.132862	0.805852	0.999995	4.79e-05	Others
ENSCJPG00005014474	5	protein_coding	TMEM87A	0.109884	0.582355	0.999995	4.87e-05	Others
ENSCJPG00005017514	21	protein_coding	PLEKHM2	0.0449115	-0.739036	0.999995	4.87e-05	Others
ENSCJPG00005006203	1	protein_coding	ARHGEF17	0.0980833	-4.10364	0.999995	5.75e-42	Section 4
ENSCJPG00005002115	Z	protein_coding		0.71601	4.63737	0.201961	1.86e-70	Section 8
ENSCJPG00005004908	1	protein_coding	BTG1	-0.320966	-2.00289	0.999995	5.95e-42	Section 4
ENSCJPG00005015074	11	protein_coding	TANGO6	-0.112438	-0.89837	0.999995	4.9e-05	Others
ENSCJPG00005003751	Z	protein_coding		3.04989	8.81847	0.999995	5.51e-66	Section 1
ENSCJPG00005003631	Z	lncRNA		1.73397	6.84917	0.999995	8.74e-65	Section 1
ENSCJPG00005013133	5	protein_coding		0.13811	6.36859	0.999995	1.01e-69	Section 8
ENSCJPG00005020384	17	protein_coding	USP20	0.0574542	3.16091	0.999995	1.16e-69	Section 8
ENSCJPG00005007854	3	protein_coding	FBXO9	-0.0659634	3.43122	0.999995	1.35e-69	Section 8
ENSCJPG00005004846	1	protein_coding	CCT8	0.0619348	0.696931	0.999995	4.98e-05	Others
ENSCJPG00005007518	10	protein_coding	CD276	0.340732	-0.931634	0.999995	4.98e-05	Others
ENSCJPG00005003103	20	protein_coding	TCFL5	-0.015757	4.18903	0.999995	1.52e-69	Section 8
ENSCJPG00005013583	9	protein_coding	P3H2	-0.533088	-5.71243	0.999995	6.02e-42	Section 4
ENSCJPG00005020320	10	protein_coding	ZFAND6	-0.0958854	2.66859	0.999995	1.53e-69	Section 8
ENSCJPG00005015791	7	protein_coding	COBLL1	-0.316226	-0.726905	0.999995	5.06e-05	Others
ENSCJPG00005016128	1	lncRNA		-1.94209	-0.970087	0.999995	0.538426	Section 6
ENSCJPG00005020444	1	protein_coding		-0.0104894	-0.861071	0.999995	5.09e-05	Others
ENSCJPG00005003607	Z	protein_coding		1.78868	11.5094	0.999995	7.08e-62	Section 1
ENSCJPG00005016337	4	protein_coding	SLC9A6	-0.0239796	-0.916795	0.999995	5.09e-05	Others
ENSCJPG00005008658	1	protein_coding	PRDM15	-0.0409292	3.34618	0.999995	3.33e-69	Section 8
ENSCJPG00005009092	1	protein_coding		-1.50616	2.94935	0.999995	0.00170553	Section 7
ENSCJPG00005007509	3	protein_coding	AKAP12	-0.324475	-0.716272	0.999995	5.11e-05	Others
ENSCJPG00005003950	26	protein_coding	SLC26A8	0.576649	5.27787	0.999995	3.41e-69	Section 8
ENSCJPG00005003054	5	protein_coding	CDCA4	-0.069713	2.97723	0.999995	5.11e-69	Section 8
ENSCJPG00005016778	4	protein_coding	TENT5D	0.271781	8.70456	0.999995	5.88e-69	Section 8
ENSCJPG00005018536	4	protein_coding		-0.0406993	3.70431	0.999995	1.31e-68	Section 8
ENSCJPG00005012571	2	protein_coding	RFTN1	0.107537	0.756217	0.999995	5.13e-05	Others
ENSCJPG00005007433	3	protein_coding	PTPN14	-0.44834	-3.06608	0.999995	6.17e-42	Section 4
ENSCJPG00005017209	14	protein_coding	PPL	-0.634109	-5.99474	0.999995	6.47e-42	Section 4
ENSCJPG00005009095	1	miRNA		-1.94209	3.33089	0.999995	0.0478662	Section 7
ENSCJPG00005009247	1	protein_coding		-1.02175	2.61069	0.999995	3.61e-09	Section 7
ENSCJPG00005006843	4	protein_coding		1.49002	5.72522	0.999995	2.9e-55	Section 1
ENSCJPG00005003797	Z	protein_coding	DMXL1	0.421317	0.788806	0.999995	5.17e-05	Others
ENSCJPG00005010337	28	protein_coding	BSG	0.0973096	-2.17387	0.999995	6.87e-42	Section 4
ENSCJPG00005010202	3	protein_coding	KCNK17	-0.0619098	-4.31431	0.999995	7.45e-42	Section 4
ENSCJPG00005003651	Z	lncRNA		0.641672	10.2006	0.999995	1.79e-68	Section 8
ENSCJPG00005015267	25	protein_coding	VPS72	0.127627	-0.783906	0.999995	5.24e-05	Others
ENSCJPG00005018296	1	protein_coding		0.321673	-0.956475	0.999995	5.27e-05	Others
ENSCJPG00005003794	4	protein_coding	UGT8	0.162154	3.5674	0.999995	8.7e-68	Section 8
ENSCJPG00005010254	14	protein_coding	PDPK1	-0.0939718	2.59423	0.999995	1.09e-67	Section 8
ENSCJPG00005007522	10	protein_coding	LOXL1	0.132265	-3.83597	0.999995	7.67e-42	Section 4
ENSCJPG00005004246	19	protein_coding	BAZ1B	-0.166901	-2.03045	0.999995	8.83e-42	Section 4
ENSCJPG00005002777	5	protein_coding	RCOR1	-0.0903997	0.863646	0.999995	5.27e-05	Others
ENSCJPG00005000463	2	lncRNA		1.08172	6.89531	0.999995	3.16e-52	Section 1
ENSCJPG00005003785	Z	protein_coding	HSD17B4	0.783106	2.45989	0.0591765	1.89e-67	Section 8
ENSCJPG00005000734	Z	protein_coding	FAM151B	1.15515	0.941101	0.409434	0.0249775	Section 2
ENSCJPG00005003933	1	protein_coding	CWC15	0.0780392	0.64663	0.999995	5.32e-05	Others
ENSCJPG00005000830	4	protein_coding	SH3RF1	0.264064	0.851224	0.999995	5.32e-05	Others
ENSCJPG00005008081	3	protein_coding	CSMD1	0.0988777	3.75833	0.999995	2.21e-67	Section 8
ENSCJPG00005015469	23	protein_coding	SH3BGRL3	-0.247283	-2.80602	0.999995	9.49e-42	Section 4
ENSCJPG00005004048	2	protein_coding	SPAG6	-0.205271	6.68052	0.999995	3.82e-67	Section 8
ENSCJPG00005018173	1	lncRNA		-1.96512	4.89699	0.999995	2.7e-08	Section 7
ENSCJPG00005011773	3	protein_coding	IFT172	-0.0121386	2.66258	0.999995	5.34e-67	Section 8
ENSCJPG00005009173	26	protein_coding	SLC6A17	0.0204153	-5.4248	0.999995	1.08e-41	Section 4
ENSCJPG00005021179	18	protein_coding	USP36	-0.123097	-3.06597	0.999995	1.6e-41	Section 4
ENSCJPG00005011750	24	protein_coding	BTG4	-0.522982	-5.03988	0.999995	2.32e-41	Section 4
ENSCJPG00005021318	8	protein_coding	LAMC1	-0.23627	-2.88714	0.999995	2.33e-41	Section 4
ENSCJPG00005010481	2	protein_coding	TOP1MT	-0.18577	-3.64357	0.999995	3.28e-41	Section 4
ENSCJPG00005014813	2	protein_coding	LPCAT1	-0.113765	2.94139	0.999995	6.55e-67	Section 8
ENSCJPG00005016152	1	protein_coding	TM9SF2	-0.0133579	-0.644965	0.999995	5.34e-05	Others
ENSCJPG00005005319	20	protein_coding	KIF3B	-0.138036	3.50679	0.999995	6.87e-67	Section 8
ENSCJPG00005018194	1	protein_coding	ASCL4	-1.94209	5.16703	0.999995	8.59e-14	Section 7
ENSCJPG00005008430	8	protein_coding	NEXN	-0.847199	3.41556	0.999995	1.01e-66	Section 8
ENSCJPG00005000667	4	lncRNA		-3.62199	-6.18973	0.998883	6.46e-37	Section 5
ENSCJPG00005000468	4	protein_coding	RBM46	0.823094	4.72229	0.999995	1.37e-66	Section 8
ENSCJPG00005005743	12	protein_coding	HYAL2	-0.247262	-3.61627	0.999995	4.96e-41	Section 4
ENSCJPG00005002206	9	protein_coding		0.178621	2.68099	0.999995	1.63e-66	Section 8
ENSCJPG00005016941	23	protein_coding	OSCP1	0.178871	2.86002	0.999995	2.12e-66	Section 8
ENSCJPG00005003213	1	lncRNA		-1.27411	2.12374	0.999995	0.00809704	Section 7
ENSCJPG00005004553	20	protein_coding	TGM2	-0.25103	-4.15648	0.999995	5.14e-41	Section 4
ENSCJPG00005003531	14	protein_coding	FLII	-0.0765247	-0.999108	0.999995	5.49e-05	Others
ENSCJPG00005017956	9	protein_coding		0.20777	4.05626	0.999995	2.21e-66	Section 8
ENSCJPG00005017373	5	protein_coding		0.0785631	-2.43044	0.999995	5.22e-41	Section 4
ENSCJPG00005003654	Z	lncRNA		1.78868	8.7084	0.999995	1.69e-51	Section 1
ENSCJPG00005003177	2	protein_coding	RNF32	1.03623	8.89442	0.999995	5.37e-50	Section 1
ENSCJPG00005017620	1	protein_coding	ZPLD1	-0.115017	-4.11545	0.999995	5.52e-41	Section 4
ENSCJPG00005008599	2	protein_coding		-0.172886	-6.67636	0.999995	8.34e-41	Section 4
ENSCJPG00005011638	19	protein_coding	RPL23A	0.243825	-0.608193	0.999995	5.5e-05	Others
ENSCJPG00005009762	28	protein_coding	HSD11B1L	-0.0580592	4.81609	0.999995	2.41e-66	Section 8
ENSCJPG00005000523	1	protein_coding	SMKR1	0.277872	4.90801	0.999995	4.58e-66	Section 8
ENSCJPG00005009692	6	protein_coding	MCU	-0.14748	-3.47679	0.999995	8.4e-41	Section 4
ENSCJPG00005011691	2	protein_coding	PRDM14	1.33723	7.4311	0.999995	5.75e-48	Section 1
ENSCJPG00005003270	1	lncRNA		-2.8357	2.8279	0.999995	0.0381586	Section 7
ENSCJPG00005021332	8	snoRNA		3.96081	-1.10775	0.766222	0.179246	Section 3
ENSCJPG00005001218	Z	protein_coding		2.55481	10.8761	0.999995	1.06e-46	Section 1
ENSCJPG00005014725	11	protein_coding	COTL1	0.157163	-3.91292	0.999995	1.03e-40	Section 4
ENSCJPG00005009391	6	protein_coding	PALD1	-0.082503	-2.81062	0.999995	1.08e-40	Section 4
ENSCJPG00005009580	Z	protein_coding	SPTLC1	0.822682	0.805585	0.0264632	5.56e-05	Others
ENSCJPG00005003272	1	lncRNA		-1.53991	2.14863	0.999995	0.0290356	Section 7
ENSCJPG00005016757	1	protein_coding	LRRC23	0.192958	5.02438	0.999995	6.91e-66	Section 8
ENSCJPG00005016184	1	lncRNA		-1.94209	5.68237	0.999995	1.81e-16	Section 7
ENSCJPG00005014419	5	protein_coding		0.0306409	0.768791	0.999995	5.56e-05	Others
ENSCJPG00005020316	10	protein_coding	ABHD17C	-0.230007	-0.830683	0.999995	5.62e-05	Others
ENSCJPG00005007308	20	protein_coding	CEBPB	-0.117817	-4.94098	0.999995	1.32e-40	Section 4
ENSCJPG00005016205	1	lncRNA		-1.14031	5.36028	0.999995	7.12e-05	Section 7
ENSCJPG00005002758	5	protein_coding	MOK	0.043995	5.30238	0.999995	7.18e-66	Section 8
ENSCJPG00005013997	25	protein_coding	ISG20L2	0.0460349	3.70388	0.999995	1.22e-65	Section 8
ENSCJPG00005019026	27	protein_coding	FAM187A	1.29536	7.61074	0.999995	1.96e-46	Section 1
ENSCJPG00005019103	5	protein_coding	ENTPD5	-0.0704114	3.47571	0.999995	1.62e-65	Section 8
ENSCJPG00005011873	Z	protein_coding	LNPEP	0.185938	-0.78345	0.999995	5.64e-05	Others
ENSCJPG00005021022	7	protein_coding	MARCO	0.367153	-6.44316	0.999995	1.47e-40	Section 4
ENSCJPG00005012833	2	protein_coding	CNOT10	-0.0688395	-0.638069	0.999995	5.65e-05	Others
ENSCJPG00005020029	6	protein_coding	DUSP5	-0.254886	-4.57285	0.999995	1.61e-40	Section 4
ENSCJPG00005011264	28	protein_coding		0.0512002	0.997885	0.999995	5.67e-05	Others
ENSCJPG00005017905	9	protein_coding	SKIL	-0.0356744	0.962722	0.999995	5.69e-05	Others
ENSCJPG00005010660	4	protein_coding	TAF7	0.0784948	-0.698662	0.999995	5.74e-05	Others
ENSCJPG00005018920	6	protein_coding		0.013525	3.50256	0.999995	2.25e-65	Section 8
ENSCJPG00005005669	4	protein_coding	RPS3A	0.166188	-0.553635	0.999995	5.76e-05	Others
ENSCJPG00005008448	24	protein_coding	CLMP	0.422353	-4.01159	0.999995	1.64e-40	Section 4
ENSCJPG00005000772	4	protein_coding	RNF4	-0.159705	2.74819	0.999995	2.43e-65	Section 8
ENSCJPG00005020013	6	protein_coding	CFAP58	0.115017	4.0527	0.999995	4.05e-65	Section 8
ENSCJPG00005016030	23	protein_coding	WDTC1	-0.107959	2.41455	0.999995	4.33e-65	Section 8
ENSCJPG00005004075	3	protein_coding	PDE10A	0.159022	3.21838	0.999995	6.35e-65	Section 8
ENSCJPG00005007844	5	protein_coding	NIN	0.203172	-3.3693	0.999995	1.68e-40	Section 4
ENSCJPG00005016228	1	lncRNA		-2.71359	6.75031	0.999995	9.31e-08	Section 7
ENSCJPG00005008469	24	protein_coding	JHY	-0.565895	5.29243	0.999995	7.26e-65	Section 8
ENSCJPG00005008305	15	protein_coding	MVK	-0.105836	-2.78967	0.999995	1.81e-40	Section 4
ENSCJPG00005001379	14	protein_coding	NATD1	-0.177635	-0.992313	0.999995	5.77e-05	Others
ENSCJPG00005011620	22	protein_coding	GCK	0.0190355	6.05146	0.999995	9.01e-65	Section 8
ENSCJPG00005020723	15	protein_coding	WDR66	0.360975	5.12519	0.999995	1.19e-64	Section 8
ENSCJPG00005011412	21	protein_coding	SLC2A5	-0.260945	6.57738	0.999995	1.61e-64	Section 8
ENSCJPG00005009632	Z	protein_coding	NREP	0.182643	-0.795018	0.999995	5.8e-05	Others
ENSCJPG00005005809	9	protein_coding	CUL3	-0.0136201	2.42829	0.999995	2.97e-64	Section 8
ENSCJPG00005016265	1	lncRNA		-1.08355	6.4784	0.999995	1.1e-06	Section 7
ENSCJPG00005009767	28	protein_coding		-0.0280387	-0.694949	0.999995	5.82e-05	Others
ENSCJPG00005007978	Z	protein_coding	AP3B1	0.640341	-0.691542	0.611596	5.89e-05	Others
ENSCJPG00005005798	9	protein_coding		-0.0482723	-2.80431	0.999995	2.13e-40	Section 4
ENSCJPG00005012879	12	protein_coding		0.672879	5.39242	0.999995	8.83e-64	Section 8
ENSCJPG00005019993	6	protein_coding	CNNM2	0.0237689	-2.10917	0.999995	2.16e-40	Section 4
ENSCJPG00005011641	5	protein_coding	FERMT2	-0.123645	-2.30084	0.999995	2.78e-40	Section 4
ENSCJPG00005012048	Z	protein_coding	CLTA	1.04913	-0.701772	0.488048	0.000751146	Section 2
ENSCJPG00005013401	1	protein_coding	ZCRB1	0.102148	0.836124	0.999995	6.14e-05	Others
ENSCJPG00005010135	21	protein_coding	INTS11	0.0403995	4.24185	0.999995	1.03e-63	Section 8
ENSCJPG00005014882	2	lncRNA		0.497822	6.89284	0.999995	1.1e-63	Section 8
ENSCJPG00005016613	12	protein_coding	QRICH1	-0.0399559	-0.682798	0.999995	6.31e-05	Others
ENSCJPG00005012874	12	protein_coding		-0.0235157	-0.898162	0.999995	6.37e-05	Others
ENSCJPG00005005955	Z	protein_coding		0.217036	0.699332	0.999995	6.41e-05	Others
ENSCJPG00005016729	1	protein_coding	ACRBP	-1.06034	10.2636	0.999995	3.22e-174	Section 7
ENSCJPG00005017017	1	protein_coding		-2.1607	1.51175	0.999995	0.0487372	Section 7
ENSCJPG00005016168	1	protein_coding	UPK3A	-1.97703	0.0093858	0.999995	0.993057	Section 6
ENSCJPG00005013104	7	protein_coding	STK36	-0.066655	0.833053	0.999995	6.43e-05	Others
ENSCJPG00005020032	6	protein_coding	PDCD4	0.0540736	2.4728	0.999995	1.44e-63	Section 8
ENSCJPG00005017134	1	protein_coding		-1.94209	4.49536	0.999995	1.36e-10	Section 7
ENSCJPG00005007785	Z	protein_coding	ABHD17B	0.667308	0.743391	0.999995	6.48e-05	Others
ENSCJPG00005017140	1	lncRNA		-1.94209	5.58935	0.999995	7.31e-10	Section 7
ENSCJPG00005010301	3	protein_coding	TCTE1	-0.279783	8.06177	0.999995	1.53e-63	Section 8
ENSCJPG00005005126	13	protein_coding	C5orf15	0.130985	-0.679198	0.999995	6.62e-05	Others
ENSCJPG00005012740	Z	protein_coding	PHAX	0.524616	0.741432	0.517782	6.66e-05	Others
ENSCJPG00005017317	19	protein_coding	VMP1	0.0342378	-0.813108	0.999995	6.7e-05	Others
ENSCJPG00005017445	14	protein_coding		-0.269258	3.17322	0.999995	1.57e-63	Section 8
ENSCJPG00005015217	22	protein_coding		-0.918695	5.01941	0.999995	2.84e-63	Section 8
ENSCJPG00005018699	21	protein_coding	SLC66A1	0.201041	-0.933717	0.999995	6.75e-05	Others
ENSCJPG00005020510	15	protein_coding	KDM2B	-0.151314	-0.651634	0.999995	6.8e-05	Others
ENSCJPG00005016931	14	protein_coding	SEPTIN12	-0.764296	4.30133	0.999995	4.81e-63	Section 8
ENSCJPG00005017423	19	protein_coding		-0.000383856	2.591	0.999995	5.74e-63	Section 8
ENSCJPG00005015254	25	lncRNA		1.77143	9.09868	0.999995	1.26e-42	Section 1
ENSCJPG00005016159	1	protein_coding		0.0168656	-5.73671	0.999995	2.96e-40	Section 4
ENSCJPG00005000232	1	protein_coding	GOLGB1	-0.0940588	-2.49461	0.999995	3.2e-40	Section 4
ENSCJPG00005008139	17	protein_coding	EGFL7	0.178448	-3.43358	0.999995	3.33e-40	Section 4
ENSCJPG00005001037	23	protein_coding	RBBP4	0.000534718	-0.644601	0.999995	6.93e-05	Others
ENSCJPG00005005683	9	protein_coding	MRPS22	0.00224792	-0.842258	0.999995	6.97e-05	Others
ENSCJPG00005016368	4	protein_coding		0.0358598	0.603839	0.999995	7.03e-05	Others
ENSCJPG00005014543	15	protein_coding	PRKAB1	-0.0236087	-2.7034	0.999995	3.44e-40	Section 4
ENSCJPG00005015354	7	protein_coding	KLF7	-0.124651	-4.91079	0.999995	3.69e-40	Section 4
ENSCJPG00005019723	1	protein_coding		-0.0122324	-0.82543	0.999995	7.04e-05	Others
ENSCJPG00005007035	15	protein_coding	NAA25	-0.0634228	0.852378	0.999995	7.09e-05	Others
ENSCJPG00005009915	2	protein_coding	RNF138	0.0256708	4.14393	0.999995	6.37e-63	Section 8
ENSCJPG00005011573	11	pseudogene		-0.176508	-0.71776	0.999995	7.11e-05	Others
ENSCJPG00005010689	2	protein_coding		0.0367725	3.1551	0.999995	9.05e-63	Section 8
ENSCJPG00005007051	13	lncRNA		0.266002	-2.91648	0.999995	6.46e-40	Section 4
ENSCJPG00005007407	21	protein_coding	TAS1R1	0.0181865	0.998258	0.999995	7.11e-05	Others
ENSCJPG00005010909	6	protein_coding	DUPD1	1.77315	6.81156	0.999995	4.69e-42	Section 1
ENSCJPG00005004105	3	protein_coding	POLR3F	-0.153348	0.928233	0.999995	7.19e-05	Others
ENSCJPG00005003362	1	protein_coding		0.259097	-5.14688	0.999995	9.22e-40	Section 4
ENSCJPG00005006974	4	protein_coding	LAMTOR3	-0.0897986	-0.743756	0.999995	7.36e-05	Others
ENSCJPG00005017150	1	protein_coding		-1.02857	7.64176	0.999995	7.59e-50	Section 7
ENSCJPG00005013751	9	pseudogene		0.0977516	5.3936	0.999995	9.46e-63	Section 8
ENSCJPG00005009665	Z	protein_coding	PPIP5K2	0.635221	3.16051	0.431462	1.13e-62	Section 8
ENSCJPG00005009210	3	protein_coding	RWDD1	0.170045	3.50872	0.999995	1.25e-62	Section 8
ENSCJPG00005017157	1	lncRNA		-3.19969	6.50091	0.999995	3.65e-07	Section 7
ENSCJPG00005016031	23	protein_coding	TMEM222	-0.0609803	-0.967533	0.999995	7.4e-05	Others
ENSCJPG00005017386	1	protein_coding	CASQ2	-1.80096	4.43039	0.999995	7.97e-37	Section 7
ENSCJPG00005005448	24	pseudogene		-0.287065	5.67704	0.999995	1.26e-62	Section 8
ENSCJPG00005017417	1	lncRNA		-1.42069	1.63324	0.999995	3.27e-05	Section 7
ENSCJPG00005007774	10	protein_coding	ISLR	-0.104649	-4.98604	0.999995	9.61e-40	Section 4
ENSCJPG00005013887	5	protein_coding	DHCR7	0.205453	-2.2679	0.999995	1.03e-39	Section 4
ENSCJPG00005016748	1	lncRNA		-0.0943612	-3.78772	0.999995	1.26e-39	Section 4
ENSCJPG00005020904	13	protein_coding	ZCCHC10	0.0857377	-0.758829	0.999995	7.42e-05	Others
ENSCJPG00005020284	1	protein_coding		-0.206423	-0.734472	0.999995	7.43e-05	Others
ENSCJPG00005017425	1	lncRNA		-1.83524	7.51739	0.999995	6.34e-10	Section 7
ENSCJPG00005020872	13	protein_coding	DPYSL3	0.00959205	-3.2598	0.999995	1.44e-39	Section 4
ENSCJPG00005009837	28	protein_coding	MYO1F	0.525089	-4.63635	0.999995	1.51e-39	Section 4
ENSCJPG00005003816	5	protein_coding	WEE1	0.0735197	4.2945	0.999995	1.27e-62	Section 8
ENSCJPG00005016223	1	protein_coding	FGF23	-1.36107	0.656134	0.999995	0.272976	Section 6
ENSCJPG00005021557	18	protein_coding	NUP85	-0.0851605	-0.762379	0.999995	7.52e-05	Others
ENSCJPG00005017250	6	protein_coding	PDLIM1	0.554247	-3.02494	0.999995	1.9e-39	Section 4
ENSCJPG00005003601	Z	lncRNA		1.75924	8.37374	0.999995	1.1e-41	Section 1
ENSCJPG00005008723	1	protein_coding		1.77315	9.34807	0.999995	1.33e-41	Section 1
ENSCJPG00005011947	11	protein_coding	E2F4	-0.0403226	-0.860553	0.999995	7.58e-05	Others
ENSCJPG00005018981	6	protein_coding	PPP1R3C	-0.037253	-3.65881	0.999995	2.05e-39	Section 4
ENSCJPG00005003936	3	protein_coding		0.525598	3.5329	0.999995	1.77e-62	Section 8
ENSCJPG00005009186	3	protein_coding	ASF1A	-0.00137577	0.858029	0.999995	7.59e-05	Others
ENSCJPG00005000800	3	protein_coding	CFAP36	0.155432	3.02302	0.999995	1.99e-62	Section 8
ENSCJPG00005011640	22	pseudogene		0.000926529	0.79695	0.999995	7.62e-05	Others
ENSCJPG00005017951	9	protein_coding	GOLIM4	-0.000599241	-3.04824	0.999995	2.11e-39	Section 4
ENSCJPG00005003481	1	protein_coding	ALKBH8	-0.00847862	-0.831975	0.999995	7.68e-05	Others
ENSCJPG00005008060	10	protein_coding	WDR61	-0.0923431	0.87765	0.999995	7.7e-05	Others
ENSCJPG00005009177	26	protein_coding	RBM15	-0.310573	0.924591	0.999995	7.7e-05	Others
ENSCJPG00005009273	2	protein_coding	GATA6	-0.736531	-4.67825	0.999995	2.26e-39	Section 4
ENSCJPG00005019458	1	protein_coding	RBM26	-0.0744362	-0.652233	0.999995	7.75e-05	Others
ENSCJPG00005006943	4	protein_coding	ADH5	0.0176787	-2.26598	0.999995	2.48e-39	Section 4
ENSCJPG00005013512	7	protein_coding	DNPEP	0.0359373	-0.819348	0.999995	7.91e-05	Others
ENSCJPG00005013316	1	protein_coding	ATF4	-0.0301071	-1.99832	0.999995	2.51e-39	Section 4
ENSCJPG00005010825	5	protein_coding	CD82	0.248509	-3.2299	0.999995	3.04e-39	Section 4
ENSCJPG00005020905	13	protein_coding		-0.14958	-3.37126	0.999995	3.04e-39	Section 4
ENSCJPG00005011739	22	protein_coding	SNRNP27	-0.0361032	0.726042	0.999995	7.91e-05	Others
ENSCJPG00005003687	4	protein_coding	PDE5A	-0.0711627	-3.10876	0.999995	3.14e-39	Section 4
ENSCJPG00005012336	8	protein_coding		0.292948	6.51441	0.999995	2.09e-62	Section 8
ENSCJPG00005000539	4	protein_coding	PDGFC	0.153154	-3.83046	0.999995	3.16e-39	Section 4
ENSCJPG00005016082	5	protein_coding	CTTN	-0.141385	-0.880799	0.999995	7.95e-05	Others
ENSCJPG00005003588	2	protein_coding	ARHGAP12	-0.102857	-0.759005	0.999995	8.05e-05	Others
ENSCJPG00005011488	2	protein_coding	DYNC1I1	-0.0720918	6.60509	0.999995	3.96e-62	Section 8
ENSCJPG00005006154	28	protein_coding	ELAVL1	-0.0935002	-0.681411	0.999995	8.17e-05	Others
ENSCJPG00005018691	7	protein_coding	ABCB11	0.254965	4.36743	0.999995	5.3e-62	Section 8
ENSCJPG00005019946	1	protein_coding	PDS5B	0.0945965	2.7042	0.999995	5.84e-62	Section 8
ENSCJPG00005009654	Z	lncRNA		1.78868	11.212	0.999995	3.17e-41	Section 1
ENSCJPG00005010102	2	protein_coding	KCNK9	-0.750005	6.32704	0.999995	7.62e-62	Section 8
ENSCJPG00005012049	Z	protein_coding	GNE	0.715467	-0.8616	0.598529	8.25e-05	Others
ENSCJPG00005000414	14	protein_coding	RNF216	-0.21021	3.01426	0.999995	8.16e-62	Section 8
ENSCJPG00005001261	Z	protein_coding	MTREX	0.915821	2.59313	0.00194745	1.02e-61	Section 8
ENSCJPG00005006848	26	protein_coding		-0.0942964	3.67023	0.999995	1.34e-61	Section 8
ENSCJPG00005019368	27	protein_coding	HOXB6	-6.07797	-5.11596	0.998883	3.21e-45	Section 5
ENSCJPG00005006007	Z	lncRNA		-0.466983	8.24268	0.999995	2.89e-61	Section 8
ENSCJPG00005016176	1	protein_coding	SMC1B	-0.339521	4.53914	0.999995	3.68e-61	Section 8
ENSCJPG00005014892	2	protein_coding		1.78868	10.9612	0.999995	9.56e-39	Section 1
ENSCJPG00005016565	3	protein_coding	CCDC85A	0.458949	-0.816625	0.999995	8.51e-05	Others
ENSCJPG00005016887	4	lncRNA		-0.0595578	-5.03327	0.999995	3.47e-39	Section 4
ENSCJPG00005007424	10	protein_coding	PARP6	0.137088	3.65734	0.999995	4.24e-61	Section 8
ENSCJPG00005013916	25	protein_coding		0.225974	5.70377	0.999995	4.36e-61	Section 8
ENSCJPG00005005961	2	protein_coding	ADAM22	-0.143549	4.13015	0.999995	5.03e-61	Section 8
ENSCJPG00005011364	3	protein_coding		-0.0899659	0.922863	0.999995	8.53e-05	Others
ENSCJPG00005019167	4	protein_coding	ADD1	0.0969456	0.900767	0.999995	8.54e-05	Others
ENSCJPG00005010983	24	pseudogene		-0.0979058	-0.595291	0.999995	8.55e-05	Others
ENSCJPG00005007475	1	protein_coding	MRPS6	-0.133778	-0.811607	0.999995	8.62e-05	Others
ENSCJPG00005006588	Z	protein_coding	ADAMTS12	1.2771	-4.19548	0.768711	8.64e-31	Section 3
ENSCJPG00005016276	19	protein_coding	SPATA22	-0.526941	3.46385	0.999995	5.24e-61	Section 8
ENSCJPG00005005523	24	protein_coding	MSANTD2	-0.0319081	-0.916099	0.999995	8.77e-05	Others
ENSCJPG00005010034	4	protein_coding	KLHL8	0.0161699	3.27256	0.999995	6.41e-61	Section 8
ENSCJPG00005003294	2	protein_coding	LARP4B	-0.0364182	0.593645	0.999995	8.94e-05	Others
ENSCJPG00005007761	2	protein_coding	PTPN2	0.00285544	2.3337	0.999995	6.54e-61	Section 8
ENSCJPG00005014799	2	lncRNA		1.36196	5.89113	0.999995	2.82e-36	Section 1
ENSCJPG00005015425	14	protein_coding	TMC7	0.529938	0.76665	0.999995	9.02e-05	Others
ENSCJPG00005018310	1	protein_coding	CALD1	0.060144	-3.7172	0.999995	3.57e-39	Section 4
ENSCJPG00005017442	1	protein_coding	ILDR1	-1.34655	1.9419	0.999995	4.88e-10	Section 7
ENSCJPG00005006066	1	protein_coding	RELN	-1.08867	-1.05091	0.999995	0.0159272	Section 5
ENSCJPG00005013427	1	snRNA	U1	-2.07275	-1.72223	0.999995	0.34787	Section 5
ENSCJPG00005006094	3	protein_coding	PARP1	-0.075636	0.693668	0.999995	9.05e-05	Others
ENSCJPG00005001197	Z	lncRNA		3.4295	10.2761	0.999995	6.24e-36	Section 1
ENSCJPG00005013179	5	protein_coding		2.14637	11.042	0.999995	4.89e-35	Section 1
ENSCJPG00005020061	6	protein_coding	DCLRE1A	-0.256664	-0.730194	0.999995	9.1e-05	Others
ENSCJPG00005014249	9	protein_coding	MRPL47	0.028029	0.682395	0.999995	9.13e-05	Others
ENSCJPG00005002970	20	protein_coding	TAF4	0.0557518	0.807323	0.999995	9.16e-05	Others
ENSCJPG00005004244	14	protein_coding	B9D1	0.26054	0.820133	0.999995	9.18e-05	Others
ENSCJPG00005019146	27	protein_coding	TLK2	-0.060327	0.614185	0.999995	9.33e-05	Others
ENSCJPG00005011087	19	protein_coding	SLC43A2	-0.240819	-0.721747	0.999995	9.36e-05	Others
ENSCJPG00005017145	1	protein_coding	SYCE3	0.63593	5.50089	0.999995	7.16e-61	Section 8
ENSCJPG00005007441	2	lncRNA		1.93778	8.60817	0.999995	1.24e-33	Section 1
ENSCJPG00005000934	20	protein_coding	SERINC3	0.0636521	-0.570295	0.999995	9.42e-05	Others
ENSCJPG00005016114	1	lncRNA		-2.11528	-2.531	0.999995	0.180711	Section 5
ENSCJPG00005019512	6	protein_coding		0.861216	-6.87611	0.999995	3.89e-39	Section 4
ENSCJPG00005005912	Z	protein_coding	STOML2	0.365602	-0.872122	0.999995	9.5e-05	Others
ENSCJPG00005015405	5	protein_coding	COMMD9	-0.00603893	-3.34919	0.999995	4.18e-39	Section 4
ENSCJPG00005019518	6	protein_coding		-0.299	-5.95303	0.999995	6.91e-39	Section 4
ENSCJPG00005006987	17	protein_coding	SLC2A6	1.49469	-1.01722	0.771155	0.0175933	Section 3
ENSCJPG00005003881	3	protein_coding	COG2	-0.0237415	0.859605	0.999995	9.83e-05	Others
ENSCJPG00005004117	12	protein_coding	NISCH	0.132621	2.50604	0.999995	8.43e-61	Section 8
ENSCJPG00005017833	17	protein_coding	ANAPC2	-0.103747	2.59362	0.999995	1.45e-60	Section 8
ENSCJPG00005008146	8	protein_coding	DNTTIP2	0.208133	-0.720171	0.999995	9.84e-05	Others
ENSCJPG00005012757	Z	protein_coding	ELL2	0.268899	4.03591	0.999995	2.63e-60	Section 8
ENSCJPG00005016421	17	protein_coding		0.277499	6.6142	0.999995	2.68e-60	Section 8
ENSCJPG00005008689	1	protein_coding	ABCG1	-0.0239552	3.91633	0.999995	3.18e-60	Section 8
ENSCJPG00005017050	4	protein_coding	SLC30A9	0.00858855	2.75074	0.999995	3.51e-60	Section 8
ENSCJPG00005012369	Z	protein_coding	KCMF1	0.707824	2.34351	0.0620628	3.61e-60	Section 8
ENSCJPG00005018874	6	protein_coding	RBP3	0.379545	-6.71029	0.999995	7.41e-39	Section 4
ENSCJPG00005005445	9	protein_coding	BOK	0.00314349	-3.79538	0.999995	8.18e-39	Section 4
ENSCJPG00005006331	20	protein_coding	DNTTIP1	0.0311855	0.744879	0.999995	9.9e-05	Others
ENSCJPG00005004901	1	protein_coding	DCN	0.249225	-4.32082	0.999995	1.13e-38	Section 4
ENSCJPG00005012225	5	lncRNA		0.44514	8.95603	0.999995	4.01e-60	Section 8
ENSCJPG00005020887	13	protein_coding	LARS1	0.107109	-0.593265	0.999995	9.92e-05	Others
ENSCJPG00005016171	1	protein_coding	CSRP2	0.401495	-2.7926	0.999995	1.2e-38	Section 4
ENSCJPG00005005998	Z	protein_coding	MCCC2	-0.109816	-0.84363	0.999995	9.96e-05	Others
ENSCJPG00005000052	14	protein_coding		0.72489	-3.55627	0.999995	2.23e-38	Section 4
ENSCJPG00005016227	1	lncRNA		-2.8779	0.112917	0.999995	0.872985	Section 6
ENSCJPG00005018759	9	protein_coding	GYG1	-0.142333	-2.44621	0.999995	2.32e-38	Section 4
ENSCJPG00005019160	15	protein_coding	RANBP1	0.0101452	2.6128	0.999995	5.61e-60	Section 8
ENSCJPG00005004251	1	protein_coding	USP6NL	0.210078	3.6538	0.999995	6.83e-60	Section 8
ENSCJPG00005017591	1	protein_coding		-2.03284	6.21433	0.999995	1.37e-13	Section 7
ENSCJPG00005020885	13	protein_coding	POU4F3	1.60873	10.4846	0.999995	6.11e-33	Section 1
ENSCJPG00005008104	9	protein_coding	MRPL44	-0.0150955	0.636523	0.999995	9.98e-05	Others
ENSCJPG00005021229	8	protein_coding	CRIP2	0.0315415	-3.45319	0.999995	2.39e-38	Section 4
ENSCJPG00005019922	15	protein_coding	RILPL1	0.361551	0.712628	0.999995	9.99e-05	Others
ENSCJPG00005004519	1	protein_coding	CCDC3	-0.145552	-4.20664	0.999995	2.58e-38	Section 4
ENSCJPG00005020896	13	protein_coding	ARHGAP26	-0.130963	-0.914382	0.999995	0.000100972	Others
ENSCJPG00005009352	1	protein_coding	EP300	-0.117433	-0.733904	0.999995	0.000102137	Others
ENSCJPG00005015963	1	protein_coding	ABHD13	-0.0628359	0.629748	0.999995	0.000103939	Others
ENSCJPG00005002964	5	protein_coding	PPP1R13B	0.0835779	0.740297	0.999995	0.000103962	Others
ENSCJPG00005007262	2	protein_coding	ZADH2	-0.146212	-0.962459	0.999995	0.000104164	Others
ENSCJPG00005000336	14	protein_coding		0.0124762	-2.3397	0.999995	2.71e-38	Section 4
ENSCJPG00005005559	1	protein_coding	DNAJC28	0.0404286	3.25851	0.999995	9.22e-60	Section 8
ENSCJPG00005019249	5	protein_coding	TMED10	0.0636094	-0.633886	0.999995	0.000104167	Others
ENSCJPG00005014279	14	protein_coding	GNA12	0.203603	-0.765781	0.999995	0.00010553	Others
ENSCJPG00005012015	11	protein_coding	CPNE2	0.132974	2.93967	0.999995	1.14e-59	Section 8
ENSCJPG00005019655	15	pseudogene		0.0756923	2.567	0.999995	1.18e-59	Section 8
ENSCJPG00005015769	17	protein_coding		-0.172584	4.18616	0.999995	1.95e-59	Section 8
ENSCJPG00005014683	11	protein_coding	CLEC3A	-0.230403	-4.68901	0.999995	3.07e-38	Section 4
ENSCJPG00005016960	1	protein_coding		-0.283393	6.87607	0.999995	3.09e-59	Section 8
ENSCJPG00005016925	4	protein_coding		-0.352851	6.35745	0.999995	3.65e-59	Section 8
ENSCJPG00005000241	14	protein_coding	AP5Z1	-0.0727031	-0.913229	0.999995	0.000105618	Others
ENSCJPG00005017374	1	protein_coding	ATP1A1	0.164451	0.524452	0.999995	0.000105848	Others
ENSCJPG00005005131	13	protein_coding	SKP1	0.0290347	2.20808	0.999995	3.97e-59	Section 8
ENSCJPG00005020650	10	protein_coding	CERS3	0.0761091	4.28302	0.999995	4.21e-59	Section 8
ENSCJPG00005004943	Z	protein_coding		0.29971	-0.960302	0.999995	0.000106256	Others
ENSCJPG00005016266	1	protein_coding	ANO2	0.495701	7.10945	0.999995	1.02e-58	Section 8
ENSCJPG00005010121	21	protein_coding	FNDC10	-0.0761704	5.75659	0.999995	1.08e-58	Section 8
ENSCJPG00005017619	1	lncRNA		-2.79445	1.12727	0.999995	0.48513	Section 7
ENSCJPG00005009324	19	protein_coding	COL26A1	-0.485601	-5.05923	0.999995	3.65e-38	Section 4
ENSCJPG00005006235	5	protein_coding	DLGAP5	0.163329	2.25617	0.999995	1.09e-58	Section 8
ENSCJPG00005009873	2	protein_coding	DSG2	0.159769	-4.76322	0.999995	4.12e-38	Section 4
ENSCJPG00005001252	3	protein_coding	GTF2A1L	-0.506319	3.62043	0.999995	1.1e-58	Section 8
ENSCJPG00005010304	3	protein_coding	SLC35B2	0.113199	-0.924787	0.999995	0.000107375	Others
ENSCJPG00005010912	Z	protein_coding	TRIM23	0.71342	2.88164	0.135585	1.61e-58	Section 8
ENSCJPG00005009714	2	protein_coding		-0.0729276	0.883601	0.999995	0.000108175	Others
ENSCJPG00005014342	11	protein_coding	SALL1	0.38974	-2.9828	0.999995	4.13e-38	Section 4
ENSCJPG00005008129	17	lncRNA		-0.223666	-5.69687	0.999995	4.25e-38	Section 4
ENSCJPG00005013193	5	protein_coding	MYRF	0.129539	-3.07375	0.999995	4.46e-38	Section 4
ENSCJPG00005018287	1	protein_coding	TCP11L2	-0.0386511	-2.46471	0.999995	4.63e-38	Section 4
ENSCJPG00005010560	2	pseudogene		0.177331	-2.89266	0.999995	4.72e-38	Section 4
ENSCJPG00005011532	3	protein_coding	MEIS1	-0.566223	-3.56948	0.999995	4.74e-38	Section 4
ENSCJPG00005013617	9	protein_coding	FYTTD1	-0.191604	2.96422	0.999995	1.7e-58	Section 8
ENSCJPG00005015643	15	protein_coding	AP1B1	-0.0500322	-0.613723	0.999995	0.000108449	Others
ENSCJPG00005001082	6	protein_coding	CTBP2	-0.544032	-0.887184	0.999995	0.000110417	Others
ENSCJPG00005012280	8	protein_coding	MRPL37	-0.104661	-0.82757	0.999995	0.000110452	Others
ENSCJPG00005010665	28	protein_coding	MIDN	-0.0198075	-2.64205	0.999995	4.87e-38	Section 4
ENSCJPG00005005784	9	protein_coding	ACSL3	0.217673	-0.77518	0.999995	0.000110559	Others
ENSCJPG00005000239	2	protein_coding	STK17A	-0.0791866	2.50518	0.999995	1.78e-58	Section 8
ENSCJPG00005013949	12	protein_coding	H1-10	0.0211607	-0.79317	0.999995	0.000111518	Others
ENSCJPG00005019756	1	protein_coding	ZC3H13	-0.0234419	2.40183	0.999995	1.98e-58	Section 8
ENSCJPG00005007926	Z	protein_coding		0.475216	8.03094	0.999995	1.99e-58	Section 8
ENSCJPG00005003714	Z	miRNA		1.36365	7.68355	0.999995	3.7e-31	Section 1
ENSCJPG00005017285	5	protein_coding	ATP6V1D	0.0616229	0.843825	0.999995	0.000112354	Others
ENSCJPG00005021163	18	protein_coding		0.0320395	0.694388	0.999995	0.000114022	Others
ENSCJPG00005004836	Z	protein_coding	NARS1	0.211183	-0.635859	0.999995	0.000114316	Others
ENSCJPG00005003482	1	protein_coding	CWF19L2	0.142048	2.58352	0.999995	2.34e-58	Section 8
ENSCJPG00005000292	2	protein_coding	MRPL32	-0.044415	0.830084	0.999995	0.000115775	Others
ENSCJPG00005017623	1	lncRNA		-2.8567	6.83085	0.999995	4.44e-08	Section 7
ENSCJPG00005004333	2	protein_coding	SACM1L	-0.139527	-2.35355	0.999995	4.89e-38	Section 4
ENSCJPG00005017219	4	protein_coding	ACSL4	-0.0654739	2.56278	0.999995	2.51e-58	Section 8
ENSCJPG00005018285	1	protein_coding	POLR3B	0.0655986	-0.772556	0.999995	0.000116058	Others
ENSCJPG00005007108	21	pseudogene		0.0142881	-2.75601	0.999995	5.25e-38	Section 4
ENSCJPG00005007988	3	protein_coding	ANGPT2	-0.291467	-2.86044	0.999995	5.54e-38	Section 4
ENSCJPG00005016411	14	protein_coding	PGAP6	-0.328046	-0.931668	0.999995	0.000118344	Others
ENSCJPG00005007781	10	protein_coding	STOML1	0.352241	-4.63171	0.999995	6.83e-38	Section 4
ENSCJPG00005009468	Z	protein_coding	FBP1	0.0438477	-4.19964	0.999995	8.67e-38	Section 4
ENSCJPG00005008635	4	lncRNA		-0.497024	4.23607	0.999995	7.07e-58	Section 8
ENSCJPG00005005202	13	protein_coding		1.32849	6.25648	0.999995	2.5e-30	Section 1
ENSCJPG00005010359	2	protein_coding	UBE2V2	0.112373	0.858227	0.999995	0.000121751	Others
ENSCJPG00005010008	4	protein_coding	NUDT9	0.0897375	-0.983312	0.999995	0.000122008	Others
ENSCJPG00005004013	2	protein_coding		-0.754639	7.49542	0.999995	7.08e-58	Section 8
ENSCJPG00005001674	1	protein_coding	RNF17	-0.400068	3.78978	0.999995	7.83e-58	Section 8
ENSCJPG00005016928	4	protein_coding	KLF8	0.136468	3.78666	0.999995	8.38e-58	Section 8
ENSCJPG00005005229	1	protein_coding	RSBN1L	-0.0916138	0.870609	0.999995	0.000122468	Others
ENSCJPG00005013679	5	protein_coding	RAD51	-0.062223	-0.743359	0.999995	0.00012345	Others
ENSCJPG00005007291	20	protein_coding	ATP9A	-0.0492173	-3.21331	0.999995	9.69e-38	Section 4
ENSCJPG00005017135	1	protein_coding		-2.01055	-0.507449	0.999995	0.706547	Section 6
ENSCJPG00005017634	1	lncRNA		-1.00578	2.15538	0.999995	0.00451251	Section 7
ENSCJPG00005007180	3	protein_coding	MARK1	0.0738828	-0.617867	0.999995	0.0001236	Others
ENSCJPG00005000774	1	lncRNA		-2.17892	5.26033	0.999995	4.09e-13	Section 7
ENSCJPG00005005428	27	protein_coding	IFI35	0.0122575	-0.855149	0.999995	0.000124069	Others
ENSCJPG00005000051	21	protein_coding	DNAJC16	-0.155236	3.08685	0.999995	1.06e-57	Section 8
ENSCJPG00005013297	3	protein_coding	NDUFAF7	0.061021	0.827067	0.999995	0.000125859	Others
ENSCJPG00005003413	3	protein_coding	IRF2BP2	0.111412	-0.823486	0.999995	0.000126671	Others
ENSCJPG00005002734	5	protein_coding	WDR25	0.108069	-3.73362	0.999995	1.01e-37	Section 4
ENSCJPG00005010550	2	protein_coding	SNAP47	0.0970778	-3.30029	0.999995	1.06e-37	Section 4
ENSCJPG00005011356	13	protein_coding		0.117191	-0.633645	0.999995	0.000127863	Others
ENSCJPG00005007384	1	protein_coding	GAS2L3	-1.24932	-1.75903	0.999995	4.89e-08	Section 5
ENSCJPG00005015200	22	protein_coding	BAG4	0.0685426	-0.922213	0.999995	0.000128584	Others
ENSCJPG00005009856	28	protein_coding	AMH	-0.854117	-0.711977	0.999995	0.0001288	Others
ENSCJPG00005010596	19	protein_coding	NCBP3	-0.139501	3.20155	0.999995	1.25e-57	Section 8
ENSCJPG00005007425	21	protein_coding		0.0685375	2.76033	0.999995	1.35e-57	Section 8
ENSCJPG00005020569	18	protein_coding		1.00736	8.77814	0.999995	5.22e-30	Section 1
ENSCJPG00005007857	3	protein_coding		-0.0334313	3.68297	0.999995	1.75e-57	Section 8
ENSCJPG00005007114	4	protein_coding	MTNR1A	1.71456	-1.3384	0.804032	0.194629	Section 3
ENSCJPG00005017765	21	pseudogene		-0.0917386	0.577357	0.999995	0.000129514	Others
ENSCJPG00005016600	5	protein_coding	FAM98B	-0.0222173	-0.809658	0.999995	0.000130184	Others
ENSCJPG00005005307	5	protein_coding	PLEKHA7	0.259157	-0.96816	0.999995	0.000130195	Others
ENSCJPG00005003246	1	protein_coding	SPX	1.0027	9.93559	0.999995	2.58e-29	Section 1
ENSCJPG00005016023	9	protein_coding	MYO7B	0.23346	4.20247	0.999995	1.92e-57	Section 8
ENSCJPG00005020072	10	protein_coding	DTWD1	0.25317	3.3626	0.999995	2.75e-57	Section 8
ENSCJPG00005007345	15	protein_coding	WSCD2	-0.207896	-6.21123	0.999995	1.08e-37	Section 4
ENSCJPG00005001068	4	protein_coding	RUFY3	0.072188	0.696153	0.999995	0.000131199	Others
ENSCJPG00005005216	13	protein_coding	NME5	-0.721013	3.34052	0.999995	2.93e-57	Section 8
ENSCJPG00005014529	8	protein_coding	NEGR1	-0.705707	5.80775	0.205406	2.98e-57	Section 8
ENSCJPG00005016966	1	protein_coding	CASP2	-0.0620793	0.78534	0.999995	0.000131307	Others
ENSCJPG00005016574	12	pseudogene		0.0289468	0.949602	0.999995	0.000131935	Others
ENSCJPG00005001357	14	protein_coding	ATP5MF	0.0999973	0.750696	0.999995	0.000132246	Others
ENSCJPG00005010590	4	protein_coding	PAICS	0.160507	-2.73346	0.999995	1.34e-37	Section 4
ENSCJPG00005003402	1	lncRNA		-1.26913	4.04707	0.999995	0.00156205	Section 7
ENSCJPG00005012241	12	protein_coding		-0.216166	3.4818	0.999995	3.37e-57	Section 8
ENSCJPG00005019162	15	protein_coding	ZDHHC8	0.0819884	3.32546	0.999995	4.09e-57	Section 8
ENSCJPG00005017626	1	lncRNA		-1.94209	-0.671531	0.999995	0.709557	Section 6
ENSCJPG00005014194	25	protein_coding	UBE2Q1	0.0202172	2.4197	0.999995	4.23e-57	Section 8
ENSCJPG00005003626	Z	lncRNA		1.4817	5.36477	0.999995	6.11e-29	Section 1
[truncated: 16,104 more rows]
