# Supplementary material for: RNA sequencing analysis of sexual dimorphism in Japanese quail
Source: Front Vet Sci. 2024 Jul 22;11:1441021. doi: 10.3389/fvets.2024.1441021 (PMC11299063; doi:10.3389/fvets.2024.1441021)
Supplement: Supplementary file 9 [file Table_8.xlsx]

## Sheet: Section 1
Supplementary Table S8. Results of functional enrichment analysis using genes belonging to (Section 1)
Category	Term	Count	%	PValue	Genes	List Total	Pop Hits	Pop Total	Fold Enrichment
UP_KW_BIOLOGICAL_PROCESS	KW-0716~Sensory transduction	9	3.23741	1.82313e-05	ENSCJPG00005016658, ENSCJPG00005021493, ENSCJPG00005012221, ENSCJPG00005013199, ENSCJPG00005002516, ENSCJPG00005000128, ENSCJPG00005013693, ENSCJPG00005005670, ENSCJPG00005005655	53	77	3343	7.37246
UP_KW_CELLULAR_COMPONENT	KW-0416~Keratin	7	2.51799	1.93172e-05	ENSCJPG00005014083, ENSCJPG00005018983, ENSCJPG00005018995, ENSCJPG00005014078, ENSCJPG00005018993, ENSCJPG00005018996, ENSCJPG00005004598	118	38	7754	12.1048
GOTERM_BP_DIRECT	GO:0007186~G-protein coupled receptor signaling pathway	15	5.39568	2.33222e-05	ENSCJPG00005013199, ENSCJPG00005013672, ENSCJPG00005013693, ENSCJPG00005004275, ENSCJPG00005005655, ENSCJPG00005004006, ENSCJPG00005005202, ENSCJPG00005004279, ENSCJPG00005002516, ENSCJPG00005000128, ENSCJPG00005010924, ENSCJPG00005019781, ENSCJPG00005017595, ENSCJPG00005019784, ENSCJPG00005018734	140	327	12103	3.9656
INTERPRO	IPR015468:CD8_asu	5	1.79856	2.36084e-05	ENSCJPG00005006260, ENSCJPG00005006218, ENSCJPG00005006253, ENSCJPG00005006241, ENSCJPG00005006243	235	12	15360	27.234
UP_SEQ_FEATURE	DOMAIN:G-protein coupled receptors family 1 profile	17	6.11511	2.79631e-05	ENSCJPG00005013199, ENSCJPG00005013672, ENSCJPG00005013693, ENSCJPG00005010382, ENSCJPG00005005670, ENSCJPG00005005145, ENSCJPG00005005545, ENSCJPG00005005655, ENSCJPG00005004006, ENSCJPG00005005202, ENSCJPG00005002516, ENSCJPG00005000128, ENSCJPG00005018252, ENSCJPG00005019781, ENSCJPG00005017595, ENSCJPG00005019784, ENSCJPG00005018734	216	321	14324	3.512
INTERPRO	IPR017452:GPCR_Rhodpsn_7TM	17	6.11511	3.42601e-05	ENSCJPG00005013199, ENSCJPG00005013672, ENSCJPG00005013693, ENSCJPG00005010382, ENSCJPG00005005670, ENSCJPG00005005145, ENSCJPG00005005545, ENSCJPG00005005655, ENSCJPG00005004006, ENSCJPG00005005202, ENSCJPG00005002516, ENSCJPG00005000128, ENSCJPG00005018252, ENSCJPG00005019781, ENSCJPG00005017595, ENSCJPG00005019784, ENSCJPG00005018734	235	321	15360	3.46152
GOTERM_BP_DIRECT	GO:0006357~regulation of transcription from RNA polymerase II promoter	24	8.63309	7.79632e-05	ENSCJPG00005011991, ENSCJPG00005017735, ENSCJPG00005012792, ENSCJPG00005009201, ENSCJPG00005005163, ENSCJPG00005011691, ENSCJPG00005020885, ENSCJPG00005007466, ENSCJPG00005005682, ENSCJPG00005000482, ENSCJPG00005002497, ENSCJPG00005006843, ENSCJPG00005020299, ENSCJPG00005009600, ENSCJPG00005001103, ENSCJPG00005020174, ENSCJPG00005001327, ENSCJPG00005017000, ENSCJPG00005011713, ENSCJPG00005015793,…	140	838	12103	2.47589
INTERPRO	IPR000276:GPCR_Rhodpsn	16	5.7554	0.000108038	ENSCJPG00005013199, ENSCJPG00005013672, ENSCJPG00005013693, ENSCJPG00005010382, ENSCJPG00005005670, ENSCJPG00005005145, ENSCJPG00005005545, ENSCJPG00005005655, ENSCJPG00005004006, ENSCJPG00005005202, ENSCJPG00005002516, ENSCJPG00005000128, ENSCJPG00005018252, ENSCJPG00005019781, ENSCJPG00005019784, ENSCJPG00005018734	235	317	15360	3.29901
GOTERM_MF_DIRECT	GO:0000981~RNA polymerase II transcription factor activity, sequence-specific DNA binding	23	8.27338	0.000111617	ENSCJPG00005011991, ENSCJPG00005017735, ENSCJPG00005012792, ENSCJPG00005005163, ENSCJPG00005020885, ENSCJPG00005007466, ENSCJPG00005020117, ENSCJPG00005002497, ENSCJPG00005006843, ENSCJPG00005020299, ENSCJPG00005009600, ENSCJPG00005001103, ENSCJPG00005007969, ENSCJPG00005020174, ENSCJPG00005001327, ENSCJPG00005017000, ENSCJPG00005011713, ENSCJPG00005015793, ENSCJPG00005018316, ENSCJPG00005015785,…	171	691	12875	2.50611
GOTERM_MF_DIRECT	GO:0000981~RNA polymerase II transcription factor activity, sequence-specific DNA binding	23	8.27338	0.000111617	ENSCJPG00005011991, ENSCJPG00005017735, ENSCJPG00005012792, ENSCJPG00005005163, ENSCJPG00005020885, ENSCJPG00005007466, ENSCJPG00005020117, ENSCJPG00005002497, ENSCJPG00005006843, ENSCJPG00005020299, ENSCJPG00005009600, ENSCJPG00005001103, ENSCJPG00005007969, ENSCJPG00005020174, ENSCJPG00005001327, ENSCJPG00005017000, ENSCJPG00005011713, ENSCJPG00005015793, ENSCJPG00005018316, ENSCJPG00005015785,…	171	691	12875	2.50611
INTERPRO	IPR003461:Keratin	6	2.15827	0.000113159	ENSCJPG00005014083, ENSCJPG00005018983, ENSCJPG00005018995, ENSCJPG00005014078, ENSCJPG00005018993, ENSCJPG00005018996	235	32	15360	12.2553
INTERPRO	IPR017970:Homeobox_CS	11	3.95683	0.00026837	ENSCJPG00005007969, ENSCJPG00005017735, ENSCJPG00005020174, ENSCJPG00005005163, ENSCJPG00005017000, ENSCJPG00005020885, ENSCJPG00005020117, ENSCJPG00005018316, ENSCJPG00005015785, ENSCJPG00005006843, ENSCJPG00005017733	235	169	15360	4.25431
PIR_SUPERFAMILY	PIRSF000563:Homeobox_protein_Pitx/Unc30	3	1.07914	0.000440183	ENSCJPG00005005163, ENSCJPG00005018316, ENSCJPG00005006843	18	3	1357	75.3889
SMART	SM00389:HOX	11	3.95683	0.000472388	ENSCJPG00005007969, ENSCJPG00005017735, ENSCJPG00005020174, ENSCJPG00005005163, ENSCJPG00005017000, ENSCJPG00005020885, ENSCJPG00005020117, ENSCJPG00005018316, ENSCJPG00005015785, ENSCJPG00005006843, ENSCJPG00005017733	109	207	7974	3.88751
INTERPRO	IPR016233:Homeobox_Pitx/unc30	3	1.07914	0.000686346	ENSCJPG00005005163, ENSCJPG00005018316, ENSCJPG00005006843	235	3	15360	65.3617
UP_SEQ_FEATURE	DNA_BIND:Homeobox	11	3.95683	0.00103461	ENSCJPG00005007969, ENSCJPG00005017735, ENSCJPG00005020174, ENSCJPG00005005163, ENSCJPG00005017000, ENSCJPG00005020885, ENSCJPG00005020117, ENSCJPG00005018316, ENSCJPG00005015785, ENSCJPG00005006843, ENSCJPG00005017733	216	204	14324	3.5758
UP_SEQ_FEATURE	DOMAIN:Homeobox	11	3.95683	0.00119853	ENSCJPG00005007969, ENSCJPG00005017735, ENSCJPG00005020174, ENSCJPG00005005163, ENSCJPG00005017000, ENSCJPG00005020885, ENSCJPG00005020117, ENSCJPG00005018316, ENSCJPG00005015785, ENSCJPG00005006843, ENSCJPG00005017733	216	208	14324	3.50703
UP_SEQ_FEATURE	DOMAIN:OAR	4	1.43885	0.00132795	ENSCJPG00005007969, ENSCJPG00005005163, ENSCJPG00005018316, ENSCJPG00005006843	216	15	14324	17.684
UP_SEQ_FEATURE	DOMAIN:OAR	4	1.43885	0.00132795	ENSCJPG00005007969, ENSCJPG00005005163, ENSCJPG00005018316, ENSCJPG00005006843	216	15	14324	17.684
INTERPRO	IPR003654:OAR_dom	4	1.43885	0.00138704	ENSCJPG00005007969, ENSCJPG00005005163, ENSCJPG00005018316, ENSCJPG00005006843	235	15	15360	17.4298
INTERPRO	IPR003654:OAR_dom	4	1.43885	0.00138704	ENSCJPG00005007969, ENSCJPG00005005163, ENSCJPG00005018316, ENSCJPG00005006843	235	15	15360	17.4298
INTERPRO	IPR001356:Homeobox_dom	11	3.95683	0.00161777	ENSCJPG00005007969, ENSCJPG00005017735, ENSCJPG00005020174, ENSCJPG00005005163, ENSCJPG00005017000, ENSCJPG00005020885, ENSCJPG00005020117, ENSCJPG00005018316, ENSCJPG00005015785, ENSCJPG00005006843, ENSCJPG00005017733	235	213	15360	3.37549
UP_KW_MOLECULAR_FUNCTION	KW-0297~G-protein coupled receptor	12	4.31655	0.00163106	ENSCJPG00005013199, ENSCJPG00005002516, ENSCJPG00005000128, ENSCJPG00005013693, ENSCJPG00005010382, ENSCJPG00005005670, ENSCJPG00005018252, ENSCJPG00005005145, ENSCJPG00005019784, ENSCJPG00005005655, ENSCJPG00005018734, ENSCJPG00005004006	77	256	4951	3.014
UP_KW_MOLECULAR_FUNCTION	KW-0297~G-protein coupled receptor	12	4.31655	0.00163106	ENSCJPG00005013199, ENSCJPG00005002516, ENSCJPG00005000128, ENSCJPG00005013693, ENSCJPG00005010382, ENSCJPG00005005670, ENSCJPG00005018252, ENSCJPG00005005145, ENSCJPG00005019784, ENSCJPG00005005655, ENSCJPG00005018734, ENSCJPG00005004006	77	256	4951	3.014
UP_KW_MOLECULAR_FUNCTION	KW-0807~Transducer	15	5.39568	0.001635	ENSCJPG00005013199, ENSCJPG00005013672, ENSCJPG00005013693, ENSCJPG00005010382, ENSCJPG00005005670, ENSCJPG00005005145, ENSCJPG00005005655, ENSCJPG00005005106, ENSCJPG00005004006, ENSCJPG00005005202, ENSCJPG00005002516, ENSCJPG00005000128, ENSCJPG00005018252, ENSCJPG00005019784, ENSCJPG00005018734	77	380	4951	2.53811
GOTERM_CC_DIRECT	GO:0005882~intermediate filament	7	2.51799	0.00213502	ENSCJPG00005014083, ENSCJPG00005018983, ENSCJPG00005018995, ENSCJPG00005014078, ENSCJPG00005018993, ENSCJPG00005018996, ENSCJPG00005004598	172	102	13144	5.24441
UP_SEQ_FEATURE	DOMAIN:Lipase	3	1.07914	0.00217664	ENSCJPG00005004436, ENSCJPG00005020109, ENSCJPG00005020107	216	5	14324	39.7889
UP_KW_BIOLOGICAL_PROCESS	KW-1064~Adaptive immunity	6	2.15827	0.00230583	ENSCJPG00005006260, ENSCJPG00005006218, ENSCJPG00005006253, ENSCJPG00005006241, ENSCJPG00005018972, ENSCJPG00005006243	53	61	3343	6.20414
UP_KW_LIGAND	KW-0106~Calcium	12	4.31655	0.0024715	ENSCJPG00005016658, ENSCJPG00005013574, ENSCJPG00005004436, ENSCJPG00005007835, ENSCJPG00005001701, ENSCJPG00005020109, ENSCJPG00005013570, ENSCJPG00005020107, ENSCJPG00005016389, ENSCJPG00005014113, ENSCJPG00005017437, ENSCJPG00005009326	40	393	3557	2.71527
INTERPRO	IPR013106:Ig_V-set	10	3.59712	0.00326898	ENSCJPG00005018989, ENSCJPG00005006218, ENSCJPG00005006253, ENSCJPG00005018972, ENSCJPG00005003372, ENSCJPG00005013604, ENSCJPG00005017465, ENSCJPG00005006243, ENSCJPG00005019026, ENSCJPG00005015741	235	197	15360	3.31785
UP_KW_BIOLOGICAL_PROCESS	KW-0552~Olfaction	5	1.79856	0.0044647	ENSCJPG00005013199, ENSCJPG00005000128, ENSCJPG00005013693, ENSCJPG00005005670, ENSCJPG00005005655	53	44	3343	7.16767
PIR_SUPERFAMILY	PIRSF000865:Lipoprotein_lipase_LIPH	3	1.07914	0.00505288	ENSCJPG00005004436, ENSCJPG00005020109, ENSCJPG00005020107	18	9	1357	25.1296
INTERPRO	IPR000725:Olfact_rcpt	5	1.79856	0.00650479	ENSCJPG00005013199, ENSCJPG00005000128, ENSCJPG00005013693, ENSCJPG00005005670, ENSCJPG00005005655	235	49	15360	6.66956
INTERPRO	IPR009057:Homeobox-like_sf	11	3.95683	0.00681521	ENSCJPG00005007969, ENSCJPG00005017735, ENSCJPG00005020174, ENSCJPG00005005163, ENSCJPG00005017000, ENSCJPG00005020885, ENSCJPG00005020117, ENSCJPG00005018316, ENSCJPG00005015785, ENSCJPG00005006843, ENSCJPG00005017733	235	261	15360	2.75471
GOTERM_MF_DIRECT	GO:0004930~G-protein coupled receptor activity	10	3.59712	0.00711611	ENSCJPG00005013199, ENSCJPG00005002516, ENSCJPG00005000128, ENSCJPG00005013693, ENSCJPG00005005670, ENSCJPG00005019781, ENSCJPG00005017595, ENSCJPG00005019784, ENSCJPG00005005545, ENSCJPG00005005655	171	257	12875	2.92967
GOTERM_MF_DIRECT	GO:0004930~G-protein coupled receptor activity	10	3.59712	0.00711611	ENSCJPG00005013199, ENSCJPG00005002516, ENSCJPG00005000128, ENSCJPG00005013693, ENSCJPG00005005670, ENSCJPG00005019781, ENSCJPG00005017595, ENSCJPG00005019784, ENSCJPG00005005545, ENSCJPG00005005655	171	257	12875	2.92967
INTERPRO	IPR033906:Lipase_N	3	1.07914	0.00775288	ENSCJPG00005004436, ENSCJPG00005020109, ENSCJPG00005020107	235	9	15360	21.7872
INTERPRO	IPR013818:Lipase	3	1.07914	0.00775288	ENSCJPG00005004436, ENSCJPG00005020109, ENSCJPG00005020107	235	9	15360	21.7872
INTERPRO	IPR016272:Lipase_LIPH	3	1.07914	0.00775288	ENSCJPG00005004436, ENSCJPG00005020109, ENSCJPG00005020107	235	9	15360	21.7872
INTERPRO	IPR000734:TAG_lipase	3	1.07914	0.00775288	ENSCJPG00005004436, ENSCJPG00005020109, ENSCJPG00005020107	235	9	15360	21.7872
GOTERM_MF_DIRECT	GO:0005200~structural constituent of cytoskeleton	6	2.15827	0.00919016	ENSCJPG00005014083, ENSCJPG00005018983, ENSCJPG00005018995, ENSCJPG00005014078, ENSCJPG00005018993, ENSCJPG00005018996	171	97	12875	4.65726
INTERPRO	IPR036179:Ig-like_dom_sf	15	5.39568	0.00938513	ENSCJPG00005006260, ENSCJPG00005018989, ENSCJPG00005006253, ENSCJPG00005006241, ENSCJPG00005003372, ENSCJPG00005006243, ENSCJPG00005006218, ENSCJPG00005018972, ENSCJPG00005013604, ENSCJPG00005013703, ENSCJPG00005017465, ENSCJPG00005019026, ENSCJPG00005018987, ENSCJPG00005016940, ENSCJPG00005015741	235	451	15360	2.17389

## Sheet: Section 2
Supplementary Table S8. Results of functional enrichment analysis using genes belonging to (Section 2)
Category	Term	Count	%	PValue	Genes	List Total	Pop Hits	Pop Total	Fold Enrichment
INTERPRO	IPR000276:GPCR_Rhodpsn	10	9.17431	7.57572e-05	ENSCJPG00005005657, ENSCJPG00005020939, ENSCJPG00005007144, ENSCJPG00005004319, ENSCJPG00005007135, ENSCJPG00005001054, ENSCJPG00005016895, ENSCJPG00005003577, ENSCJPG00005009898, ENSCJPG00005012389	88	317	15360	5.50617
UP_SEQ_FEATURE	DOMAIN:G-protein coupled receptors family 1 profile	9	8.25688	0.000349883	ENSCJPG00005005657, ENSCJPG00005020939, ENSCJPG00005007144, ENSCJPG00005007135, ENSCJPG00005001054, ENSCJPG00005016895, ENSCJPG00005003577, ENSCJPG00005009898, ENSCJPG00005012389	79	321	14324	5.08364
INTERPRO	IPR017452:GPCR_Rhodpsn_7TM	9	8.25688	0.000465003	ENSCJPG00005005657, ENSCJPG00005020939, ENSCJPG00005007144, ENSCJPG00005007135, ENSCJPG00005001054, ENSCJPG00005016895, ENSCJPG00005003577, ENSCJPG00005009898, ENSCJPG00005012389	88	321	15360	4.8938
KEGG_PATHWAY	cjo04080:Neuroactive ligand-receptor interaction	8	7.33945	0.00065841	ENSCJPG00005020939, ENSCJPG00005007144, ENSCJPG00005001063, ENSCJPG00005007135, ENSCJPG00005009736, ENSCJPG00005004907, ENSCJPG00005016895, ENSCJPG00005012389	26	343	5449	4.88809
UP_KW_MOLECULAR_FUNCTION	KW-0297~G-protein coupled receptor	7	6.42202	0.00212643	ENSCJPG00005020939, ENSCJPG00005007144, ENSCJPG00005007135, ENSCJPG00005001054, ENSCJPG00005016895, ENSCJPG00005009898, ENSCJPG00005012389	28	256	4951	4.83496
UP_KW_MOLECULAR_FUNCTION	KW-0807~Transducer	8	7.33945	0.00342459	ENSCJPG00005005657, ENSCJPG00005020939, ENSCJPG00005007144, ENSCJPG00005007135, ENSCJPG00005001054, ENSCJPG00005016895, ENSCJPG00005009898, ENSCJPG00005012389	28	380	4951	3.72256

## Sheet: Seciton 3
Supplementary Table S8. Results of functional enrichment analysis using genes belonging to (Section 3)
Category	Term	Count	%	PValue	Genes	List Total	Pop Hits	Pop Total	Fold Enrichment
INTERPRO	IPR017970B3:B35	12	7.36196	1.09795e-07	ENSCJPG00005020175, ENSCJPG00005014537, ENSCJPG00005011020, ENSCJPG00005009295, ENSCJPG00005019076, ENSCJPG00005008468, ENSCJPG00005019511, ENSCJPG00005001849, ENSCJPG00005010684, ENSCJPG00005016359, ENSCJPG00005013115, ENSCJPG00005004774	124	169	15360	8.79557
UP_SEQ_FEATURE	DNA_BIND:Homeobox	13	7.97546	1.3821e-07	ENSCJPG00005014537, ENSCJPG00005011020, ENSCJPG00005009295, ENSCJPG00005008468, ENSCJPG00005008835, ENSCJPG00005004774, ENSCJPG00005020175, ENSCJPG00005019076, ENSCJPG00005019511, ENSCJPG00005001849, ENSCJPG00005010684, ENSCJPG00005016359, ENSCJPG00005013115	121	204	14324	7.54383
INTERPRO	IPR001356:Homeobox_dom	13	7.97546	1.38288e-07	ENSCJPG00005014537, ENSCJPG00005011020, ENSCJPG00005009295, ENSCJPG00005008468, ENSCJPG00005008835, ENSCJPG00005004774, ENSCJPG00005020175, ENSCJPG00005019076, ENSCJPG00005019511, ENSCJPG00005001849, ENSCJPG00005010684, ENSCJPG00005016359, ENSCJPG00005013115	124	213	15360	7.5602
UP_SEQ_FEATURE	DOMAIN:Homeobox	13	7.97546	1.70749e-07	ENSCJPG00005014537, ENSCJPG00005011020, ENSCJPG00005009295, ENSCJPG00005008468, ENSCJPG00005008835, ENSCJPG00005004774, ENSCJPG00005020175, ENSCJPG00005019076, ENSCJPG00005019511, ENSCJPG00005001849, ENSCJPG00005010684, ENSCJPG00005016359, ENSCJPG00005013115	121	208	14324	7.39876
SMART	SM00389:HOX	13	7.97546	3.11366e-07	ENSCJPG00005014537, ENSCJPG00005011020, ENSCJPG00005009295, ENSCJPG00005008468, ENSCJPG00005008835, ENSCJPG00005004774, ENSCJPG00005020175, ENSCJPG00005019076, ENSCJPG00005019511, ENSCJPG00005001849, ENSCJPG00005010684, ENSCJPG00005016359, ENSCJPG00005013115	74	207	7974	6.76733
INTERPRO	IPR009057:Homeobox-like_sf	13	7.97546	1.21725e-06	ENSCJPG00005014537, ENSCJPG00005011020, ENSCJPG00005009295, ENSCJPG00005008468, ENSCJPG00005008835, ENSCJPG00005004774, ENSCJPG00005020175, ENSCJPG00005019076, ENSCJPG00005019511, ENSCJPG00005001849, ENSCJPG00005010684, ENSCJPG00005016359, ENSCJPG00005013115	124	261	15360	6.16982
GOTERM_MF_DIRECT	GO:0003677~DNA binding	19	11.6564	3.62341e-05	ENSCJPG00005008494, ENSCJPG00005014537, ENSCJPG00005008497, ENSCJPG00005011020, ENSCJPG00005009295, ENSCJPG00005008468, ENSCJPG00005008835, ENSCJPG00005009469, ENSCJPG00005004774, ENSCJPG00005007853, ENSCJPG00005001974, ENSCJPG00005020175, ENSCJPG00005019210, ENSCJPG00005019076, ENSCJPG00005019511, ENSCJPG00005001849, ENSCJPG00005010684, ENSCJPG00005016359, ENSCJPG00005013115	105	764	12875	3.04943
KEGG_PATHWAY	cjo04080:Neuroactive ligand-receptor interaction	11	6.74847	4.98151e-05	ENSCJPG00005015602, ENSCJPG00005017507, ENSCJPG00005007594, ENSCJPG00005007928, ENSCJPG00005018444, ENSCJPG00005007731, ENSCJPG00005007114, ENSCJPG00005003691, ENSCJPG00005014089, ENSCJPG00005015695, ENSCJPG00005019316	37	343	5449	4.72295
GOTERM_BP_DIRECT	GO:0007186~G-protein coupled receptor signaling pathway	10	6.13497	0.000389598	ENSCJPG00005015602, ENSCJPG00005009354, ENSCJPG00005013695, ENSCJPG00005017507, ENSCJPG00005010021, ENSCJPG00005007594, ENSCJPG00005007114, ENSCJPG00005010017, ENSCJPG00005014089, ENSCJPG00005009029	84	327	12103	4.40622
GOTERM_MF_DIRECT	GO:0000981~RNA polymerase II transcription factor activity, sequence-specific DNA binding	16	9.81595	0.000420054	ENSCJPG00005014537, ENSCJPG00005011020, ENSCJPG00005009295, ENSCJPG00005008468, ENSCJPG00005008835, ENSCJPG00005004226, ENSCJPG00005009469, ENSCJPG00005004774, ENSCJPG00005020175, ENSCJPG00005019210, ENSCJPG00005019076, ENSCJPG00005019511, ENSCJPG00005001849, ENSCJPG00005010684, ENSCJPG00005016359, ENSCJPG00005013115	105	691	12875	2.83923
GOTERM_MF_DIRECT	GO:0004497~monooxygenase activity	5	3.06748	0.000750067	ENSCJPG00005018628, ENSCJPG00005018629, ENSCJPG00005010075, ENSCJPG00005000081, ENSCJPG00005013732	105	51	12875	12.0215
GOTERM_CC_DIRECT	GO:0016460~myosin II complex	3	1.84049	0.000946202	ENSCJPG00005006374, ENSCJPG00005010555, ENSCJPG00005013841	107	6	13144	61.4206
UP_KW_MOLECULAR_FUNCTION	KW-0514~Muscle protein	4	2.45399	0.000957786	ENSCJPG00005006374, ENSCJPG00005007908, ENSCJPG00005010555, ENSCJPG00005013841	46	22	4951	19.5692
INTERPRO	IPR000276:GPCR_Rhodpsn	10	6.13497	0.00101862	ENSCJPG00005015602, ENSCJPG00005013695, ENSCJPG00005017507, ENSCJPG00005007594, ENSCJPG00005007928, ENSCJPG00005007114, ENSCJPG00005003691, ENSCJPG00005005540, ENSCJPG00005015695, ENSCJPG00005009029	124	317	15360	3.9076
INTERPRO	IPR001128:Cyt_P450	5	3.06748	0.00104272	ENSCJPG00005018628, ENSCJPG00005018629, ENSCJPG00005010075, ENSCJPG00005000081, ENSCJPG00005013732	124	56	15360	11.0599
INTERPRO	IPR036396:Cyt_P450_sf	5	3.06748	0.00104272	ENSCJPG00005018628, ENSCJPG00005018629, ENSCJPG00005010075, ENSCJPG00005000081, ENSCJPG00005013732	124	56	15360	11.0599
GOTERM_MF_DIRECT	GO:0016705~oxidoreductase activity, acting on paired donors, with incorporation or reduction of molecular oxygen	5	3.06748	0.00106891	ENSCJPG00005018628, ENSCJPG00005018629, ENSCJPG00005010075, ENSCJPG00005000081, ENSCJPG00005013732	105	56	12875	10.9481
INTERPRO	IPR017452:GPCR_Rhodpsn_7TM	10	6.13497	0.00111195	ENSCJPG00005015602, ENSCJPG00005013695, ENSCJPG00005017507, ENSCJPG00005007594, ENSCJPG00005007928, ENSCJPG00005007114, ENSCJPG00005003691, ENSCJPG00005005540, ENSCJPG00005015695, ENSCJPG00005009029	124	321	15360	3.85891
UP_SEQ_FEATURE	DOMAIN:G-protein coupled receptors family 1 profile	10	6.13497	0.00151031	ENSCJPG00005015602, ENSCJPG00005013695, ENSCJPG00005017507, ENSCJPG00005007594, ENSCJPG00005007928, ENSCJPG00005007114, ENSCJPG00005003691, ENSCJPG00005005540, ENSCJPG00005015695, ENSCJPG00005009029	121	321	14324	3.68786
INTERPRO	IPR003461:Keratin	4	2.45399	0.00209786	ENSCJPG00005014071, ENSCJPG00005014073, ENSCJPG00005014074, ENSCJPG00005014075	124	32	15360	15.4839
GOTERM_MF_DIRECT	GO:0005506~iron ion binding	6	3.68098	0.00246469	ENSCJPG00005018628, ENSCJPG00005018629, ENSCJPG00005010075, ENSCJPG00005018584, ENSCJPG00005000081, ENSCJPG00005013732	105	116	12875	6.34236
UP_KW_CELLULAR_COMPONENT	KW-0416~Keratin	4	2.45399	0.00306537	ENSCJPG00005014071, ENSCJPG00005014073, ENSCJPG00005014074, ENSCJPG00005014075	61	38	7754	13.3805
INTERPRO	IPR013847:POU	3	1.84049	0.005435	ENSCJPG00005009295, ENSCJPG00005001849, ENSCJPG00005016359	124	14	15360	26.5438
INTERPRO	IPR000327:POU_dom	3	1.84049	0.005435	ENSCJPG00005009295, ENSCJPG00005001849, ENSCJPG00005016359	124	14	15360	26.5438
INTERPRO	IPR003599:Ig_sub	9	5.52147	0.00553926	ENSCJPG00005006263, ENSCJPG00005015738, ENSCJPG00005015043, ENSCJPG00005017331, ENSCJPG00005001273, ENSCJPG00005015045, ENSCJPG00005017333, ENSCJPG00005017676, ENSCJPG00005008543	124	335	15360	3.32788
INTERPRO	IPR020479:Homeobox_metazoa	5	3.06748	0.00566305	ENSCJPG00005020175, ENSCJPG00005019076, ENSCJPG00005008468, ENSCJPG00005010684, ENSCJPG00005013115	124	89	15360	6.95904
INTERPRO	IPR002401:Cyt_P450_E_grp-I	4	2.45399	0.00591937	ENSCJPG00005018628, ENSCJPG00005010075, ENSCJPG00005000081, ENSCJPG00005013732	124	46	15360	10.7714
UP_SEQ_FEATURE	DOMAIN:POU-specific	3	1.84049	0.00593019	ENSCJPG00005009295, ENSCJPG00005001849, ENSCJPG00005016359	121	14	14324	25.3672
UP_KW_MOLECULAR_FUNCTION	KW-0807~Transducer	10	6.13497	0.00622782	ENSCJPG00005015602, ENSCJPG00005009354, ENSCJPG00005013695, ENSCJPG00005017507, ENSCJPG00005007594, ENSCJPG00005007114, ENSCJPG00005003691, ENSCJPG00005005540, ENSCJPG00005015695, ENSCJPG00005009029	46	380	4951	2.83238
INTERPRO	IPR007110:Ig-like_dom	10	6.13497	0.0062614	ENSCJPG00005006263, ENSCJPG00005015738, ENSCJPG00005015043, ENSCJPG00005017331, ENSCJPG00005001273, ENSCJPG00005015045, ENSCJPG00005017333, ENSCJPG00005013207, ENSCJPG00005017676, ENSCJPG00005008543	124	416	15360	2.97767
SMART	SM00352:POU	3	1.84049	0.00700609	ENSCJPG00005009295, ENSCJPG00005001849, ENSCJPG00005016359	74	14	7974	23.0907
INTERPRO	IPR013783:Ig-like_fold	13	7.97546	0.00789481	ENSCJPG00005006280, ENSCJPG00005015738, ENSCJPG00005006263, ENSCJPG00005004373, ENSCJPG00005001273, ENSCJPG00005008527, ENSCJPG00005008543, ENSCJPG00005015043, ENSCJPG00005017331, ENSCJPG00005015045, ENSCJPG00005017333, ENSCJPG00005013207, ENSCJPG00005017676	124	675	15360	2.38566
UP_SEQ_FEATURE	DOMAIN:Ig-like	10	6.13497	0.0081486	ENSCJPG00005006263, ENSCJPG00005015738, ENSCJPG00005015043, ENSCJPG00005017331, ENSCJPG00005001273, ENSCJPG00005015045, ENSCJPG00005017333, ENSCJPG00005013207, ENSCJPG00005017676, ENSCJPG00005008543	121	415	14324	2.85253

## Sheet: Section 4
Supplementary Table S8. Results of functional enrichment analysis using genes belonging to (Section 4)
Category	Term	Count	%	PValue	Genes	List Total	Pop Hits	Pop Total	Fold Enrichment
UP_SEQ_FEATURE	TRANSMEM:Helical	781	29.5721	4.91798e-13	ENSCJPG00005005261, ENSCJPG00005006113, ENSCJPG00005006117, ENSCJPG00005005269, ENSCJPG00005000813, ENSCJPG00005016157, ENSCJPG00005016398, ENSCJPG00005015068, ENSCJPG00005018339, ENSCJPG00005016158, ENSCJPG00005009850, ENSCJPG00005004163, ENSCJPG00005003071, ENSCJPG00005006582, ENSCJPG00005020649, ENSCJPG00005008766, ENSCJPG00005004166, ENSCJPG00005008526, ENSCJPG00005009615, ENSCJPG00005008522,…	2376	3840	14324	1.22613
GOTERM_CC_DIRECT	GO:0016020~membrane	719	27.2245	8.65357e-13	ENSCJPG00005005382, ENSCJPG00005005261, ENSCJPG00005006113, ENSCJPG00005009983, ENSCJPG00005006117, ENSCJPG00005009984, ENSCJPG00005006478, ENSCJPG00005008655, ENSCJPG00005005269, ENSCJPG00005009629, ENSCJPG00005017360, ENSCJPG00005000813, ENSCJPG00005019303, ENSCJPG00005016157, ENSCJPG00005016398, ENSCJPG00005015068, ENSCJPG00005015189, ENSCJPG00005016158, ENSCJPG00005000819, ENSCJPG00005019546,…	2053	3734	13144	1.2328
INTERPRO	IPR000742:EGF-like_dom	64	2.42332	3.13078e-07	ENSCJPG00005017922, ENSCJPG00005007286, ENSCJPG00005008450, ENSCJPG00005011381, ENSCJPG00005006991, ENSCJPG00005008696, ENSCJPG00005008139, ENSCJPG00005000730, ENSCJPG00005007208, ENSCJPG00005010857, ENSCJPG00005021260, ENSCJPG00005008938, ENSCJPG00005016632, ENSCJPG00005011332, ENSCJPG00005014601, ENSCJPG00005014326, ENSCJPG00005013156, ENSCJPG00005014009, ENSCJPG00005019818, ENSCJPG00005021215,…	2517	207	15360	1.88676
UP_SEQ_FEATURE	DOMAIN:EGF-like	57	2.15827	6.28238e-07	ENSCJPG00005017922, ENSCJPG00005007286, ENSCJPG00005011381, ENSCJPG00005008696, ENSCJPG00005008139, ENSCJPG00005000730, ENSCJPG00005007208, ENSCJPG00005010857, ENSCJPG00005021260, ENSCJPG00005016632, ENSCJPG00005011332, ENSCJPG00005014601, ENSCJPG00005014326, ENSCJPG00005013156, ENSCJPG00005014009, ENSCJPG00005019818, ENSCJPG00005021215, ENSCJPG00005020489, ENSCJPG00005020963, ENSCJPG00005009972,…	2376	178	14324	1.93051
INTERPRO	IPR001881:EGF-like_Ca-bd_dom	38	1.43885	2.52947e-06	ENSCJPG00005011243, ENSCJPG00005017922, ENSCJPG00005007286, ENSCJPG00005011381, ENSCJPG00005006492, ENSCJPG00005021046, ENSCJPG00005001440, ENSCJPG00005008139, ENSCJPG00005002212, ENSCJPG00005000730, ENSCJPG00005018391, ENSCJPG00005007208, ENSCJPG00005000677, ENSCJPG00005021260, ENSCJPG00005002737, ENSCJPG00005016178, ENSCJPG00005016632, ENSCJPG00005011204, ENSCJPG00005015799, ENSCJPG00005011332,…	2517	106	15360	2.18769
INTERPRO	IPR000198:RhoGAP_dom	27	1.02234	4.57608e-06	ENSCJPG00005013543, ENSCJPG00005016779, ENSCJPG00005017407, ENSCJPG00005008999, ENSCJPG00005008455, ENSCJPG00005001122, ENSCJPG00005003026, ENSCJPG00005004217, ENSCJPG00005002956, ENSCJPG00005010039, ENSCJPG00005018211, ENSCJPG00005010653, ENSCJPG00005016159, ENSCJPG00005012556, ENSCJPG00005013544, ENSCJPG00005013971, ENSCJPG00005018329, ENSCJPG00005008320, ENSCJPG00005013171, ENSCJPG00005020327,…	2517	65	15360	2.53489
GOTERM_MF_DIRECT	GO:0005201~extracellular matrix structural constituent	18	0.68156	5.31104e-06	ENSCJPG00005019849, ENSCJPG00005015920, ENSCJPG00005008294, ENSCJPG00005019319, ENSCJPG00005015924, ENSCJPG00005021318, ENSCJPG00005021505, ENSCJPG00005015926, ENSCJPG00005008450, ENSCJPG00005008126, ENSCJPG00005006991, ENSCJPG00005009957, ENSCJPG00005004345, ENSCJPG00005016591, ENSCJPG00005013818, ENSCJPG00005017477, ENSCJPG00005017223, ENSCJPG00005017225	2023	35	12875	3.27307
UP_SEQ_FEATURE	DOMAIN:Rho-GAP	27	1.02234	5.73393e-06	ENSCJPG00005013543, ENSCJPG00005016779, ENSCJPG00005017407, ENSCJPG00005008999, ENSCJPG00005008455, ENSCJPG00005001122, ENSCJPG00005003026, ENSCJPG00005004217, ENSCJPG00005002956, ENSCJPG00005010039, ENSCJPG00005018211, ENSCJPG00005010653, ENSCJPG00005016159, ENSCJPG00005012556, ENSCJPG00005013544, ENSCJPG00005013971, ENSCJPG00005018329, ENSCJPG00005008320, ENSCJPG00005013171, ENSCJPG00005020327,…	2376	65	14324	2.5042
UP_KW_CELLULAR_COMPONENT	KW-0472~Membrane	886	33.5479	1.28429e-05	ENSCJPG00005005261, ENSCJPG00005006113, ENSCJPG00005006117, ENSCJPG00005005269, ENSCJPG00005009629, ENSCJPG00005011707, ENSCJPG00005000813, ENSCJPG00005016157, ENSCJPG00005016398, ENSCJPG00005015068, ENSCJPG00005018339, ENSCJPG00005016158, ENSCJPG00005009850, ENSCJPG00005004163, ENSCJPG00005003071, ENSCJPG00005006582, ENSCJPG00005020649, ENSCJPG00005008766, ENSCJPG00005004166, ENSCJPG00005007433,…	1379	4588	7754	1.08586
INTERPRO	IPR008983:Tumour_necrosis_fac-like_dom	18	0.68156	2.41526e-05	ENSCJPG00005019828, ENSCJPG00005008771, ENSCJPG00005011990, ENSCJPG00005021024, ENSCJPG00005009302, ENSCJPG00005008950, ENSCJPG00005005521, ENSCJPG00005005522, ENSCJPG00005006836, ENSCJPG00005021182, ENSCJPG00005010836, ENSCJPG00005006838, ENSCJPG00005014273, ENSCJPG00005016782, ENSCJPG00005016374, ENSCJPG00005019710, ENSCJPG00005017048, ENSCJPG00005012358	2517	37	15360	2.96879
GOTERM_CC_DIRECT	GO:0031012~extracellular matrix	30	1.13593	2.45837e-05	ENSCJPG00005014678, ENSCJPG00005012395, ENSCJPG00005009900, ENSCJPG00005005188, ENSCJPG00005007783, ENSCJPG00005004812, ENSCJPG00005008919, ENSCJPG00005000314, ENSCJPG00005004712, ENSCJPG00005003727, ENSCJPG00005018038, ENSCJPG00005019886, ENSCJPG00005010117, ENSCJPG00005012555, ENSCJPG00005015799, ENSCJPG00005005391, ENSCJPG00005010087, ENSCJPG00005015318, ENSCJPG00005003591, ENSCJPG00005020649,…	2053	86	13144	2.23337
INTERPRO	IPR000152:EGF-type_Asp/Asn_hydroxyl_site	31	1.1738	2.8601e-05	ENSCJPG00005011243, ENSCJPG00005017922, ENSCJPG00005011381, ENSCJPG00005006492, ENSCJPG00005021046, ENSCJPG00005001440, ENSCJPG00005008139, ENSCJPG00005002212, ENSCJPG00005000730, ENSCJPG00005018391, ENSCJPG00005000677, ENSCJPG00005021260, ENSCJPG00005002737, ENSCJPG00005016178, ENSCJPG00005015799, ENSCJPG00005011332, ENSCJPG00005014326, ENSCJPG00005005593, ENSCJPG00005019818, ENSCJPG00005020489,…	2517	87	15360	2.17446
INTERPRO	IPR008936:Rho_GTPase_activation_prot	30	1.13593	2.91837e-05	ENSCJPG00005013543, ENSCJPG00005016779, ENSCJPG00005017407, ENSCJPG00005008999, ENSCJPG00005008455, ENSCJPG00005001122, ENSCJPG00005003026, ENSCJPG00005004217, ENSCJPG00005002956, ENSCJPG00005004958, ENSCJPG00005010039, ENSCJPG00005018211, ENSCJPG00005010653, ENSCJPG00005016159, ENSCJPG00005012556, ENSCJPG00005013544, ENSCJPG00005013971, ENSCJPG00005018329, ENSCJPG00005020823, ENSCJPG00005008320,…	2517	83	15360	2.20572
INTERPRO	IPR009030:Growth_fac_rcpt_cys_sf	37	1.40098	3.45329e-05	ENSCJPG00005016438, ENSCJPG00005009122, ENSCJPG00005017922, ENSCJPG00005004570, ENSCJPG00005011381, ENSCJPG00005021046, ENSCJPG00005001440, ENSCJPG00005008973, ENSCJPG00005002212, ENSCJPG00005008919, ENSCJPG00005000677, ENSCJPG00005021260, ENSCJPG00005016178, ENSCJPG00005018553, ENSCJPG00005015799, ENSCJPG00005005391, ENSCJPG00005011332, ENSCJPG00005014326, ENSCJPG00005010087, ENSCJPG00005005593,…	2517	113	15360	1.99816
INTERPRO	IPR018097:EGF_Ca-bd_CS	29	1.09807	3.8412e-05	ENSCJPG00005017922, ENSCJPG00005011381, ENSCJPG00005006492, ENSCJPG00005001440, ENSCJPG00005008139, ENSCJPG00005002212, ENSCJPG00005000730, ENSCJPG00005018391, ENSCJPG00005021260, ENSCJPG00005002737, ENSCJPG00005016178, ENSCJPG00005011204, ENSCJPG00005015799, ENSCJPG00005011332, ENSCJPG00005014326, ENSCJPG00005005593, ENSCJPG00005019818, ENSCJPG00005020489, ENSCJPG00005009356, ENSCJPG00005008404,…	2517	80	15360	2.21216
INTERPRO	IPR001781:Znf_LIM	25	0.946611	5.04101e-05	ENSCJPG00005014138, ENSCJPG00005016338, ENSCJPG00005012177, ENSCJPG00005012352, ENSCJPG00005021228, ENSCJPG00005021229, ENSCJPG00005000296, ENSCJPG00005001002, ENSCJPG00005016171, ENSCJPG00005007905, ENSCJPG00005018037, ENSCJPG00005019565, ENSCJPG00005017764, ENSCJPG00005013403, ENSCJPG00005013227, ENSCJPG00005018946, ENSCJPG00005020985, ENSCJPG00005007039, ENSCJPG00005008809, ENSCJPG00005021375,…	2517	65	15360	2.34712
SMART	SM00179:EGF_CA	38	1.43885	5.34014e-05	ENSCJPG00005011243, ENSCJPG00005017922, ENSCJPG00005007286, ENSCJPG00005011381, ENSCJPG00005006492, ENSCJPG00005021046, ENSCJPG00005001440, ENSCJPG00005008139, ENSCJPG00005002212, ENSCJPG00005000730, ENSCJPG00005018391, ENSCJPG00005007208, ENSCJPG00005000677, ENSCJPG00005021260, ENSCJPG00005002737, ENSCJPG00005016178, ENSCJPG00005016632, ENSCJPG00005011204, ENSCJPG00005015799, ENSCJPG00005011332,…	1494	106	7974	1.91339
INTERPRO	IPR018499:Tetraspanin/Peripherin	15	0.567967	6.43036e-05	ENSCJPG00005012142, ENSCJPG00005016609, ENSCJPG00005021248, ENSCJPG00005008027, ENSCJPG00005006720, ENSCJPG00005011937, ENSCJPG00005010826, ENSCJPG00005017792, ENSCJPG00005010825, ENSCJPG00005018587, ENSCJPG00005018588, ENSCJPG00005016398, ENSCJPG00005018487, ENSCJPG00005011875, ENSCJPG00005010057	2517	29	15360	3.15647
SMART	SM00181:EGF	51	1.93109	6.94136e-05	ENSCJPG00005017922, ENSCJPG00005007286, ENSCJPG00005008450, ENSCJPG00005011381, ENSCJPG00005006991, ENSCJPG00005008139, ENSCJPG00005000730, ENSCJPG00005007208, ENSCJPG00005021260, ENSCJPG00005008938, ENSCJPG00005016632, ENSCJPG00005011332, ENSCJPG00005014601, ENSCJPG00005014326, ENSCJPG00005014009, ENSCJPG00005019818, ENSCJPG00005021215, ENSCJPG00005020489, ENSCJPG00005020963, ENSCJPG00005008404,…	1494	159	7974	1.71198
INTERPRO	IPR013806:Kringle-like	13	0.492238	8.28048e-05	ENSCJPG00005012395, ENSCJPG00005013285, ENSCJPG00005004540, ENSCJPG00005008526, ENSCJPG00005006541, ENSCJPG00005004435, ENSCJPG00005005049, ENSCJPG00005004408, ENSCJPG00005011524, ENSCJPG00005014298, ENSCJPG00005019147, ENSCJPG00005014024, ENSCJPG00005015323	2517	23	15360	3.44924
INTERPRO	IPR013806:Kringle-like	13	0.492238	8.28048e-05	ENSCJPG00005012395, ENSCJPG00005013285, ENSCJPG00005004540, ENSCJPG00005008526, ENSCJPG00005006541, ENSCJPG00005004435, ENSCJPG00005005049, ENSCJPG00005004408, ENSCJPG00005011524, ENSCJPG00005014298, ENSCJPG00005019147, ENSCJPG00005014024, ENSCJPG00005015323	2517	23	15360	3.44924
INTERPRO	IPR000867:IGFBP-like	12	0.454373	8.80585e-05	ENSCJPG00005005391, ENSCJPG00005008919, ENSCJPG00005010087, ENSCJPG00005004570, ENSCJPG00005019178, ENSCJPG00005020160, ENSCJPG00005018553, ENSCJPG00005019972, ENSCJPG00005013070, ENSCJPG00005010620, ENSCJPG00005009356, ENSCJPG00005001058	2517	20	15360	3.6615
UP_KW_DOMAIN	KW-0176~Collagen	15	0.567967	9.43446e-05	ENSCJPG00005012663, ENSCJPG00005008571, ENSCJPG00005015920, ENSCJPG00005012662, ENSCJPG00005015924, ENSCJPG00005015926, ENSCJPG00005008098, ENSCJPG00005006492, ENSCJPG00005003131, ENSCJPG00005006996, ENSCJPG00005009259, ENSCJPG00005004568, ENSCJPG00005017223, ENSCJPG00005014145, ENSCJPG00005017225	1452	27	7829	2.99549
UP_SEQ_FEATURE	DOMAIN:IGFBP N-terminal	12	0.454373	9.86765e-05	ENSCJPG00005005391, ENSCJPG00005008919, ENSCJPG00005010087, ENSCJPG00005004570, ENSCJPG00005019178, ENSCJPG00005020160, ENSCJPG00005018553, ENSCJPG00005019972, ENSCJPG00005013070, ENSCJPG00005010620, ENSCJPG00005009356, ENSCJPG00005001058	2376	20	14324	3.61717
UP_KW_CELLULAR_COMPONENT	KW-0084~Basement membrane	13	0.492238	0.000105287	ENSCJPG00005007052, ENSCJPG00005015920, ENSCJPG00005011332, ENSCJPG00005015119, ENSCJPG00005015924, ENSCJPG00005021318, ENSCJPG00005015926, ENSCJPG00005008450, ENSCJPG00005002288, ENSCJPG00005008938, ENSCJPG00005019952, ENSCJPG00005017223, ENSCJPG00005017225	1379	22	7754	3.32263
INTERPRO	IPR013783:Ig-like_fold	148	5.60394	0.000109209	ENSCJPG00005010297, ENSCJPG00005008255, ENSCJPG00005003360, ENSCJPG00005003362, ENSCJPG00005006993, ENSCJPG00005005300, ENSCJPG00005004970, ENSCJPG00005012071, ENSCJPG00005008537, ENSCJPG00005005661, ENSCJPG00005006996, ENSCJPG00005021064, ENSCJPG00005004978, ENSCJPG00005000378, ENSCJPG00005007208, ENSCJPG00005015182, ENSCJPG00005015189, ENSCJPG00005010337, ENSCJPG00005013206, ENSCJPG00005018976,…	2517	675	15360	1.33803
INTERPRO	IPR036383:TSP1_rpt_sf	24	0.908747	0.000116292	ENSCJPG00005016438, ENSCJPG00005009122, ENSCJPG00005005391, ENSCJPG00005014678, ENSCJPG00005010087, ENSCJPG00005015318, ENSCJPG00005020758, ENSCJPG00005020649, ENSCJPG00005007163, ENSCJPG00005006921, ENSCJPG00005007019, ENSCJPG00005006578, ENSCJPG00005001894, ENSCJPG00005005835, ENSCJPG00005004812, ENSCJPG00005007749, ENSCJPG00005008919, ENSCJPG00005004712, ENSCJPG00005008528, ENSCJPG00005009838,…	2517	64	15360	2.28844
INTERPRO	IPR000884:TSP1_rpt	24	0.908747	0.000116292	ENSCJPG00005016438, ENSCJPG00005009122, ENSCJPG00005005391, ENSCJPG00005014678, ENSCJPG00005010087, ENSCJPG00005015318, ENSCJPG00005020758, ENSCJPG00005020649, ENSCJPG00005007163, ENSCJPG00005006921, ENSCJPG00005007019, ENSCJPG00005006578, ENSCJPG00005001894, ENSCJPG00005005835, ENSCJPG00005004812, ENSCJPG00005007749, ENSCJPG00005008919, ENSCJPG00005004712, ENSCJPG00005008528, ENSCJPG00005009838,…	2517	64	15360	2.28844
GOTERM_CC_DIRECT	GO:0005581~collagen trimer	14	0.530102	0.000116575	ENSCJPG00005012663, ENSCJPG00005008571, ENSCJPG00005015920, ENSCJPG00005012662, ENSCJPG00005015924, ENSCJPG00005015926, ENSCJPG00005003131, ENSCJPG00005006996, ENSCJPG00005009259, ENSCJPG00005007776, ENSCJPG00005004568, ENSCJPG00005017223, ENSCJPG00005014145, ENSCJPG00005017225	2053	28	13144	3.20117
INTERPRO	IPR007110:Ig-like_dom	98	3.71072	0.000131937	ENSCJPG00005010297, ENSCJPG00005008255, ENSCJPG00005005300, ENSCJPG00005004970, ENSCJPG00005008537, ENSCJPG00005005661, ENSCJPG00005021064, ENSCJPG00005015182, ENSCJPG00005015189, ENSCJPG00005010337, ENSCJPG00005013206, ENSCJPG00005018976, ENSCJPG00005013205, ENSCJPG00005012236, ENSCJPG00005015742, ENSCJPG00005010682, ENSCJPG00005009055, ENSCJPG00005010680, ENSCJPG00005013431, ENSCJPG00005009299,…	2517	416	15360	1.43761
INTERPRO	IPR003599:Ig_sub	82	3.10488	0.000133415	ENSCJPG00005010297, ENSCJPG00005018936, ENSCJPG00005017329, ENSCJPG00005017449, ENSCJPG00005018935, ENSCJPG00005010131, ENSCJPG00005008255, ENSCJPG00005004970, ENSCJPG00005008537, ENSCJPG00005005661, ENSCJPG00005009304, ENSCJPG00005007248, ENSCJPG00005021064, ENSCJPG00005015182, ENSCJPG00005015189, ENSCJPG00005010337, ENSCJPG00005013206, ENSCJPG00005013205, ENSCJPG00005015742, ENSCJPG00005012236,…	2517	335	15360	1.49375
UP_SEQ_FEATURE	DOMAIN:LIM zinc-binding	24	0.908747	0.000140147	ENSCJPG00005014138, ENSCJPG00005016338, ENSCJPG00005012177, ENSCJPG00005012352, ENSCJPG00005018946, ENSCJPG00005020985, ENSCJPG00005021228, ENSCJPG00005021229, ENSCJPG00005000296, ENSCJPG00005001002, ENSCJPG00005007039, ENSCJPG00005016171, ENSCJPG00005008809, ENSCJPG00005021375, ENSCJPG00005017250, ENSCJPG00005002328, ENSCJPG00005019473, ENSCJPG00005006904, ENSCJPG00005018037, ENSCJPG00005019565,…	2376	64	14324	2.26073
INTERPRO	IPR000301:Tetraspanin_animals	11	0.416509	0.000166983	ENSCJPG00005010826, ENSCJPG00005012142, ENSCJPG00005016609, ENSCJPG00005010825, ENSCJPG00005018587, ENSCJPG00005008027, ENSCJPG00005018588, ENSCJPG00005018487, ENSCJPG00005016398, ENSCJPG00005010057, ENSCJPG00005006720	2517	18	15360	3.72931
SMART	SM00324:RhoGAP	25	0.946611	0.000180199	ENSCJPG00005016779, ENSCJPG00005008999, ENSCJPG00005008455, ENSCJPG00005001122, ENSCJPG00005003026, ENSCJPG00005004217, ENSCJPG00005002956, ENSCJPG00005010039, ENSCJPG00005018211, ENSCJPG00005010653, ENSCJPG00005016159, ENSCJPG00005012556, ENSCJPG00005013544, ENSCJPG00005013971, ENSCJPG00005018329, ENSCJPG00005008320, ENSCJPG00005013171, ENSCJPG00005020327, ENSCJPG00005020565, ENSCJPG00005016364,…	1494	62	7974	2.15216
UP_SEQ_FEATURE	DOMAIN:Ig-like	98	3.71072	0.000186745	ENSCJPG00005010297, ENSCJPG00005008255, ENSCJPG00005005300, ENSCJPG00005004970, ENSCJPG00005008537, ENSCJPG00005005661, ENSCJPG00005021064, ENSCJPG00005015182, ENSCJPG00005015189, ENSCJPG00005010337, ENSCJPG00005013206, ENSCJPG00005018976, ENSCJPG00005013205, ENSCJPG00005012236, ENSCJPG00005015742, ENSCJPG00005010682, ENSCJPG00005009055, ENSCJPG00005010680, ENSCJPG00005013431, ENSCJPG00005009299,…	2376	415	14324	1.42363
GOTERM_BP_DIRECT	GO:0007165~signal transduction	80	3.02916	0.000228974	ENSCJPG00005011981, ENSCJPG00005010890, ENSCJPG00005017407, ENSCJPG00005020936, ENSCJPG00005006993, ENSCJPG00005008455, ENSCJPG00005005144, ENSCJPG00005002397, ENSCJPG00005003687, ENSCJPG00005018492, ENSCJPG00005004777, ENSCJPG00005005746, ENSCJPG00005004217, ENSCJPG00005002956, ENSCJPG00005001309, ENSCJPG00005003927, ENSCJPG00005018211, ENSCJPG00005018575, ENSCJPG00005011349, ENSCJPG00005010653,…	1864	351	12103	1.47989
UP_KW_LIGAND	KW-0349~Heme	31	1.1738	0.000315255	ENSCJPG00005014996, ENSCJPG00005018859, ENSCJPG00005008255, ENSCJPG00005007100, ENSCJPG00005008232, ENSCJPG00005010074, ENSCJPG00005007362, ENSCJPG00005000052, ENSCJPG00005005649, ENSCJPG00005020297, ENSCJPG00005018177, ENSCJPG00005010857, ENSCJPG00005000516, ENSCJPG00005019149, ENSCJPG00005016410, ENSCJPG00005013107, ENSCJPG00005017822, ENSCJPG00005016409, ENSCJPG00005020705, ENSCJPG00005005652,…	581	99	3557	1.91705
SMART	SM00132:LIM	25	0.946611	0.000317063	ENSCJPG00005014138, ENSCJPG00005016338, ENSCJPG00005012177, ENSCJPG00005012352, ENSCJPG00005021228, ENSCJPG00005021229, ENSCJPG00005000296, ENSCJPG00005001002, ENSCJPG00005016171, ENSCJPG00005007905, ENSCJPG00005018037, ENSCJPG00005019565, ENSCJPG00005017764, ENSCJPG00005013403, ENSCJPG00005013227, ENSCJPG00005018946, ENSCJPG00005020985, ENSCJPG00005007039, ENSCJPG00005008809, ENSCJPG00005021375,…	1494	64	7974	2.0849
INTERPRO	IPR000585:Hemopexin-like_dom	10	0.378644	0.000317373	ENSCJPG00005021496, ENSCJPG00005000314, ENSCJPG00005012395, ENSCJPG00005003591, ENSCJPG00005003727, ENSCJPG00005003593, ENSCJPG00005009900, ENSCJPG00005008548, ENSCJPG00005006541, ENSCJPG00005005397	2517	16	15360	3.81406
INTERPRO	IPR036375:Hemopexin-like_dom_sf	10	0.378644	0.000317373	ENSCJPG00005021496, ENSCJPG00005000314, ENSCJPG00005012395, ENSCJPG00005003591, ENSCJPG00005003727, ENSCJPG00005003593, ENSCJPG00005009900, ENSCJPG00005008548, ENSCJPG00005006541, ENSCJPG00005005397	2517	16	15360	3.81406
INTERPRO	IPR018487:Hemopexin-like_repeat	10	0.378644	0.000317373	ENSCJPG00005021496, ENSCJPG00005000314, ENSCJPG00005012395, ENSCJPG00005003591, ENSCJPG00005003727, ENSCJPG00005003593, ENSCJPG00005009900, ENSCJPG00005008548, ENSCJPG00005006541, ENSCJPG00005005397	2517	16	15360	3.81406
UP_SEQ_FEATURE	REPEAT:Hemopexin	10	0.378644	0.000348775	ENSCJPG00005021496, ENSCJPG00005000314, ENSCJPG00005012395, ENSCJPG00005003591, ENSCJPG00005003727, ENSCJPG00005003593, ENSCJPG00005009900, ENSCJPG00005008548, ENSCJPG00005006541, ENSCJPG00005005397	2376	16	14324	3.76789
GOTERM_BP_DIRECT	GO:0030198~extracellular matrix organization	20	0.757289	0.000350474	ENSCJPG00005014678, ENSCJPG00005012395, ENSCJPG00005020649, ENSCJPG00005003591, ENSCJPG00005003593, ENSCJPG00005009900, ENSCJPG00005008548, ENSCJPG00005006541, ENSCJPG00005005188, ENSCJPG00005007019, ENSCJPG00005006578, ENSCJPG00005004712, ENSCJPG00005000314, ENSCJPG00005003957, ENSCJPG00005009838, ENSCJPG00005003727, ENSCJPG00005018038, ENSCJPG00005019886, ENSCJPG00005016178, ENSCJPG00005010117	1864	55	12103	2.3611
INTERPRO	IPR008952:Tetraspanin_EC2_sf	13	0.492238	0.000365095	ENSCJPG00005012142, ENSCJPG00005016609, ENSCJPG00005021248, ENSCJPG00005008027, ENSCJPG00005006720, ENSCJPG00005011937, ENSCJPG00005010826, ENSCJPG00005010825, ENSCJPG00005018587, ENSCJPG00005018588, ENSCJPG00005016398, ENSCJPG00005018487, ENSCJPG00005010057	2517	26	15360	3.05125
INTERPRO	IPR000885:Fib_collagen_C	7	0.265051	0.000398124	ENSCJPG00005019849, ENSCJPG00005008294, ENSCJPG00005019319, ENSCJPG00005013818, ENSCJPG00005021505, ENSCJPG00005008126, ENSCJPG00005009957	2517	8	15360	5.33969
INTERPRO	IPR016201:PSI	16	0.605831	0.000398361	ENSCJPG00005012168, ENSCJPG00005019979, ENSCJPG00005020823, ENSCJPG00005005475, ENSCJPG00005004970, ENSCJPG00005003352, ENSCJPG00005004721, ENSCJPG00005004978, ENSCJPG00005021143, ENSCJPG00005010549, ENSCJPG00005019143, ENSCJPG00005004958, ENSCJPG00005012219, ENSCJPG00005010326, ENSCJPG00005014300, ENSCJPG00005012236	2517	37	15360	2.63892
UP_SEQ_FEATURE	DOMAIN:Fibrillar collagen NC1	7	0.265051	0.000426446	ENSCJPG00005019849, ENSCJPG00005008294, ENSCJPG00005019319, ENSCJPG00005013818, ENSCJPG00005021505, ENSCJPG00005008126, ENSCJPG00005009957	2376	8	14324	5.27504
INTERPRO	IPR029034:Cystine-knot_cytokine	23	0.870882	0.000432316	ENSCJPG00005013774, ENSCJPG00005009992, ENSCJPG00005007181, ENSCJPG00005007240, ENSCJPG00005007795, ENSCJPG00005007255, ENSCJPG00005009820, ENSCJPG00005009963, ENSCJPG00005005745, ENSCJPG00005014060, ENSCJPG00005019265, ENSCJPG00005019243, ENSCJPG00005015196, ENSCJPG00005000539, ENSCJPG00005015395, ENSCJPG00005017793, ENSCJPG00005016264, ENSCJPG00005012229, ENSCJPG00005018702, ENSCJPG00005013325,…	2517	65	15360	2.15935
INTERPRO	IPR018503:Tetraspanin_CS	9	0.34078	0.000604752	ENSCJPG00005010826, ENSCJPG00005012142, ENSCJPG00005016609, ENSCJPG00005010825, ENSCJPG00005008027, ENSCJPG00005018588, ENSCJPG00005018487, ENSCJPG00005016398, ENSCJPG00005010057	2517	14	15360	3.92304
INTERPRO	IPR003598:Ig_sub2	53	2.00682	0.000621853	ENSCJPG00005010297, ENSCJPG00005017329, ENSCJPG00005017449, ENSCJPG00005008255, ENSCJPG00005005661, ENSCJPG00005009304, ENSCJPG00005021064, ENSCJPG00005015182, ENSCJPG00005010337, ENSCJPG00005013205, ENSCJPG00005012236, ENSCJPG00005010682, ENSCJPG00005009055, ENSCJPG00005010680, ENSCJPG00005013431, ENSCJPG00005011132, ENSCJPG00005009850, ENSCJPG00005001291, ENSCJPG00005015739, ENSCJPG00005003278,…	2517	205	15360	1.57772
PIR_SUPERFAMILY	PIRSF002419:Tetraspanin	11	0.416509	0.000682834	ENSCJPG00005010826, ENSCJPG00005012142, ENSCJPG00005016609, ENSCJPG00005010825, ENSCJPG00005018587, ENSCJPG00005008027, ENSCJPG00005018588, ENSCJPG00005018487, ENSCJPG00005016398, ENSCJPG00005010057, ENSCJPG00005006720	266	18	1357	3.11759
INTERPRO	IPR026823:cEGF	12	0.454373	0.000691104	ENSCJPG00005015799, ENSCJPG00005017922, ENSCJPG00005005593, ENSCJPG00005019818, ENSCJPG00005020489, ENSCJPG00005019952, ENSCJPG00005016178, ENSCJPG00005001440, ENSCJPG00005011204, ENSCJPG00005012884, ENSCJPG00005017799, ENSCJPG00005015831	2517	24	15360	3.05125
INTERPRO	IPR000157:TIR_dom	11	0.416509	0.000837287	ENSCJPG00005018837, ENSCJPG00005019838, ENSCJPG00005010949, ENSCJPG00005013571, ENSCJPG00005018284, ENSCJPG00005000406, ENSCJPG00005007053, ENSCJPG00005000408, ENSCJPG00005013206, ENSCJPG00005018206, ENSCJPG00005013205	2517	21	15360	3.19655
SMART	SM00120:HX	10	0.378644	0.000885297	ENSCJPG00005021496, ENSCJPG00005000314, ENSCJPG00005012395, ENSCJPG00005003591, ENSCJPG00005003727, ENSCJPG00005003593, ENSCJPG00005009900, ENSCJPG00005008548, ENSCJPG00005006541, ENSCJPG00005005397	1494	16	7974	3.33584
UP_SEQ_FEATURE	DOMAIN:TIR	11	0.416509	0.000923506	ENSCJPG00005018837, ENSCJPG00005019838, ENSCJPG00005010949, ENSCJPG00005013571, ENSCJPG00005018284, ENSCJPG00005000406, ENSCJPG00005007053, ENSCJPG00005000408, ENSCJPG00005013206, ENSCJPG00005018206, ENSCJPG00005013205	2376	21	14324	3.15785
GOTERM_BP_DIRECT	GO:0030334~regulation of cell migration	16	0.605831	0.000970155	ENSCJPG00005009233, ENSCJPG00005010581, ENSCJPG00005020823, ENSCJPG00005008450, ENSCJPG00005020897, ENSCJPG00005009989, ENSCJPG00005001284, ENSCJPG00005017493, ENSCJPG00005019354, ENSCJPG00005005915, ENSCJPG00005004958, ENSCJPG00005008938, ENSCJPG00005010515, ENSCJPG00005011359, ENSCJPG00005013559, ENSCJPG00005013600	1864	42	12103	2.47353
INTERPRO	IPR016187:CTDL_fold	24	0.908747	0.00101061	ENSCJPG00005012663, ENSCJPG00005008571, ENSCJPG00005015799, ENSCJPG00005015414, ENSCJPG00005015920, ENSCJPG00005012662, ENSCJPG00005015924, ENSCJPG00005010194, ENSCJPG00005015926, ENSCJPG00005015728, ENSCJPG00005021215, ENSCJPG00005020388, ENSCJPG00005009259, ENSCJPG00005004355, ENSCJPG00005004543, ENSCJPG00005004568, ENSCJPG00005004408, ENSCJPG00005017223, ENSCJPG00005014298, ENSCJPG00005019147,…	2517	73	15360	2.0063
INTERPRO	IPR036179:Ig-like_dom_sf	100	3.78644	0.00104238	ENSCJPG00005010297, ENSCJPG00005008255, ENSCJPG00005003360, ENSCJPG00005003362, ENSCJPG00005005300, ENSCJPG00005004970, ENSCJPG00005008537, ENSCJPG00005005661, ENSCJPG00005021064, ENSCJPG00005015182, ENSCJPG00005015189, ENSCJPG00005010337, ENSCJPG00005013206, ENSCJPG00005018976, ENSCJPG00005013205, ENSCJPG00005012236, ENSCJPG00005015742, ENSCJPG00005010682, ENSCJPG00005009055, ENSCJPG00005010680,…	2517	451	15360	1.3531
INTERPRO	IPR011993:PH-like_dom_sf	89	3.36994	0.00104272	ENSCJPG00005006393, ENSCJPG00005004694, ENSCJPG00005020214, ENSCJPG00005020974, ENSCJPG00005013082, ENSCJPG00005004571, ENSCJPG00005015909, ENSCJPG00005002397, ENSCJPG00005001941, ENSCJPG00005002956, ENSCJPG00005000612, ENSCJPG00005018132, ENSCJPG00005009629, ENSCJPG00005017120, ENSCJPG00005015141, ENSCJPG00005001308, ENSCJPG00005014296, ENSCJPG00005003927, ENSCJPG00005012479, ENSCJPG00005010332,…	2517	393	15360	1.38199
INTERPRO	IPR002049:LE_dom	16	0.605831	0.00105123	ENSCJPG00005011243, ENSCJPG00005017922, ENSCJPG00005014601, ENSCJPG00005009233, ENSCJPG00005014009, ENSCJPG00005021318, ENSCJPG00005008450, ENSCJPG00005020963, ENSCJPG00005006991, ENSCJPG00005002288, ENSCJPG00005009356, ENSCJPG00005005005, ENSCJPG00005020560, ENSCJPG00005008938, ENSCJPG00005016121, ENSCJPG00005018454	2517	40	15360	2.441
INTERPRO	IPR033739:M10A_MMP	9	0.34078	0.00111021	ENSCJPG00005000314, ENSCJPG00005012395, ENSCJPG00005003591, ENSCJPG00005003727, ENSCJPG00005003593, ENSCJPG00005009900, ENSCJPG00005008548, ENSCJPG00005006541, ENSCJPG00005010117	2517	15	15360	3.6615
GOTERM_MF_DIRECT	GO:0020037~heme binding	32	1.21166	0.00115981	ENSCJPG00005014996, ENSCJPG00005018859, ENSCJPG00005008255, ENSCJPG00005007100, ENSCJPG00005008232, ENSCJPG00005010074, ENSCJPG00005007362, ENSCJPG00005000491, ENSCJPG00005000052, ENSCJPG00005000495, ENSCJPG00005005649, ENSCJPG00005020297, ENSCJPG00005018177, ENSCJPG00005010857, ENSCJPG00005000516, ENSCJPG00005016410, ENSCJPG00005013107, ENSCJPG00005016409, ENSCJPG00005020705, ENSCJPG00005003494,…	2023	114	12875	1.78647
INTERPRO	IPR001073:C1q_dom	13	0.492238	0.0012136	ENSCJPG00005008771, ENSCJPG00005011990, ENSCJPG00005021024, ENSCJPG00005009302, ENSCJPG00005008950, ENSCJPG00005005521, ENSCJPG00005005522, ENSCJPG00005006836, ENSCJPG00005021182, ENSCJPG00005010836, ENSCJPG00005006838, ENSCJPG00005017048, ENSCJPG00005012358	2517	29	15360	2.7356
GOTERM_BP_DIRECT	GO:0030574~collagen catabolic process	9	0.34078	0.00125094	ENSCJPG00005000314, ENSCJPG00005012395, ENSCJPG00005003591, ENSCJPG00005003727, ENSCJPG00005003593, ENSCJPG00005009900, ENSCJPG00005008548, ENSCJPG00005006541, ENSCJPG00005010117	1864	16	12103	3.65233
INTERPRO	IPR035897:Toll_tir_struct_dom_sf	11	0.416509	0.00131117	ENSCJPG00005018837, ENSCJPG00005019838, ENSCJPG00005010949, ENSCJPG00005013571, ENSCJPG00005018284, ENSCJPG00005000406, ENSCJPG00005007053, ENSCJPG00005000408, ENSCJPG00005013206, ENSCJPG00005018206, ENSCJPG00005013205	2517	22	15360	3.05125
UP_SEQ_FEATURE	DOMAIN:C1q	13	0.492238	0.00135358	ENSCJPG00005008771, ENSCJPG00005011990, ENSCJPG00005021024, ENSCJPG00005009302, ENSCJPG00005008950, ENSCJPG00005005521, ENSCJPG00005005522, ENSCJPG00005006836, ENSCJPG00005021182, ENSCJPG00005010836, ENSCJPG00005006838, ENSCJPG00005017048, ENSCJPG00005012358	2376	29	14324	2.70248
GOTERM_BP_DIRECT	GO:0030335~positive regulation of cell migration	13	0.492238	0.00137973	ENSCJPG00005019979, ENSCJPG00005008179, ENSCJPG00005004721, ENSCJPG00005004978, ENSCJPG00005021143, ENSCJPG00005014060, ENSCJPG00005010549, ENSCJPG00005000539, ENSCJPG00005012219, ENSCJPG00005010326, ENSCJPG00005013325, ENSCJPG00005012236, ENSCJPG00005018898	1864	31	12103	2.72288
INTERPRO	IPR003591:Leu-rich_rpt_typical-subtyp	43	1.62817	0.00142403	ENSCJPG00005018958, ENSCJPG00005013465, ENSCJPG00005017506, ENSCJPG00005008255, ENSCJPG00005010194, ENSCJPG00005010195, ENSCJPG00005013380, ENSCJPG00005005342, ENSCJPG00005000134, ENSCJPG00005005269, ENSCJPG00005003820, ENSCJPG00005004898, ENSCJPG00005018391, ENSCJPG00005002417, ENSCJPG00005005706, ENSCJPG00005015189, ENSCJPG00005012810, ENSCJPG00005016810, ENSCJPG00005012555, ENSCJPG00005016853,…	2517	163	15360	1.60986
UP_SEQ_FEATURE	BINDING:in inhibited form	11	0.416509	0.00144328	ENSCJPG00005004712, ENSCJPG00005000314, ENSCJPG00005012395, ENSCJPG00005009838, ENSCJPG00005003591, ENSCJPG00005003727, ENSCJPG00005003593, ENSCJPG00005009900, ENSCJPG00005018038, ENSCJPG00005008548, ENSCJPG00005006541	2376	22	14324	3.01431
SMART	SM00255:TIR	11	0.416509	0.00151753	ENSCJPG00005018837, ENSCJPG00005019838, ENSCJPG00005010949, ENSCJPG00005013571, ENSCJPG00005018284, ENSCJPG00005000406, ENSCJPG00005007053, ENSCJPG00005000408, ENSCJPG00005013206, ENSCJPG00005018206, ENSCJPG00005013205	1494	20	7974	2.93554
INTERPRO	IPR000483:Cys-rich_flank_reg_C	24	0.908747	0.00151898	ENSCJPG00005013465, ENSCJPG00005019517, ENSCJPG00005013431, ENSCJPG00005017506, ENSCJPG00005009850, ENSCJPG00005008255, ENSCJPG00005010194, ENSCJPG00005010195, ENSCJPG00005007053, ENSCJPG00005006488, ENSCJPG00005013380, ENSCJPG00005007774, ENSCJPG00005005342, ENSCJPG00005007778, ENSCJPG00005000134, ENSCJPG00005020395, ENSCJPG00005018391, ENSCJPG00005018284, ENSCJPG00005000406, ENSCJPG00005000408,…	2517	75	15360	1.9528
SMART	SM00121:IB	10	0.378644	0.00157047	ENSCJPG00005005391, ENSCJPG00005008919, ENSCJPG00005010087, ENSCJPG00005004570, ENSCJPG00005019178, ENSCJPG00005020160, ENSCJPG00005018553, ENSCJPG00005013070, ENSCJPG00005010620, ENSCJPG00005001058	1494	17	7974	3.13962
INTERPRO	IPR008211:Laminin_N	10	0.378644	0.00160289	ENSCJPG00005020560, ENSCJPG00005021318, ENSCJPG00005008450, ENSCJPG00005008938, ENSCJPG00005016121, ENSCJPG00005020963, ENSCJPG00005006991, ENSCJPG00005018454, ENSCJPG00005002288, ENSCJPG00005005005	2517	19	15360	3.21184
INTERPRO	IPR001507:ZP_dom	10	0.378644	0.00160289	ENSCJPG00005007519, ENSCJPG00005019937, ENSCJPG00005018793, ENSCJPG00005007797, ENSCJPG00005011119, ENSCJPG00005008204, ENSCJPG00005017620, ENSCJPG00005007783, ENSCJPG00005020166, ENSCJPG00005014841	2517	19	15360	3.21184
GOTERM_MF_DIRECT	GO:0004601~peroxidase activity	8	0.302916	0.00166569	ENSCJPG00005005649, ENSCJPG00005016409, ENSCJPG00005008255, ENSCJPG00005008232, ENSCJPG00005021492, ENSCJPG00005010857, ENSCJPG00005005652, ENSCJPG00005016410	2023	13	12875	3.9165
GOTERM_MF_DIRECT	GO:0004601~peroxidase activity	8	0.302916	0.00166569	ENSCJPG00005005649, ENSCJPG00005016409, ENSCJPG00005008255, ENSCJPG00005008232, ENSCJPG00005021492, ENSCJPG00005010857, ENSCJPG00005005652, ENSCJPG00005016410	2023	13	12875	3.9165
SMART	SM00423:PSI	16	0.605831	0.00167004	ENSCJPG00005012168, ENSCJPG00005019979, ENSCJPG00005020823, ENSCJPG00005005475, ENSCJPG00005004970, ENSCJPG00005003352, ENSCJPG00005004721, ENSCJPG00005004978, ENSCJPG00005021143, ENSCJPG00005010549, ENSCJPG00005019143, ENSCJPG00005004958, ENSCJPG00005012219, ENSCJPG00005010326, ENSCJPG00005014300, ENSCJPG00005012236	1494	37	7974	2.30804
UP_SEQ_FEATURE	DOMAIN:VWFC	12	0.454373	0.00172352	ENSCJPG00005005391, ENSCJPG00005019319, ENSCJPG00005008919, ENSCJPG00005010087, ENSCJPG00005008255, ENSCJPG00005013818, ENSCJPG00005003938, ENSCJPG00005016632, ENSCJPG00005008973, ENSCJPG00005016468, ENSCJPG00005013764, ENSCJPG00005017216	2376	26	14324	2.78244
UP_SEQ_FEATURE	DOMAIN:Laminin N-terminal	10	0.378644	0.0017509	ENSCJPG00005020560, ENSCJPG00005021318, ENSCJPG00005008450, ENSCJPG00005008938, ENSCJPG00005016121, ENSCJPG00005020963, ENSCJPG00005006991, ENSCJPG00005018454, ENSCJPG00005002288, ENSCJPG00005005005	2376	19	14324	3.17296
UP_SEQ_FEATURE	DOMAIN:ZP	10	0.378644	0.0017509	ENSCJPG00005007519, ENSCJPG00005019937, ENSCJPG00005018793, ENSCJPG00005007797, ENSCJPG00005011119, ENSCJPG00005008204, ENSCJPG00005017620, ENSCJPG00005007783, ENSCJPG00005020166, ENSCJPG00005014841	2376	19	14324	3.17296
INTERPRO	IPR019817:Interferon_reg_fac_CS	6	0.227187	0.00184259	ENSCJPG00005014744, ENSCJPG00005005811, ENSCJPG00005015631, ENSCJPG00005020982, ENSCJPG00005016656, ENSCJPG00005018479	2517	7	15360	5.23072
INTERPRO	IPR021190:Pept_M10A	9	0.34078	0.00190305	ENSCJPG00005000314, ENSCJPG00005012395, ENSCJPG00005003591, ENSCJPG00005003727, ENSCJPG00005003593, ENSCJPG00005009900, ENSCJPG00005008548, ENSCJPG00005006541, ENSCJPG00005010117	2517	16	15360	3.43266
INTERPRO	IPR001818:Pept_M10_metallopeptidase	9	0.34078	0.00190305	ENSCJPG00005000314, ENSCJPG00005012395, ENSCJPG00005003591, ENSCJPG00005003727, ENSCJPG00005003593, ENSCJPG00005009900, ENSCJPG00005008548, ENSCJPG00005006541, ENSCJPG00005010117	2517	16	15360	3.43266
SMART	SM00209:TSP1	22	0.833018	0.00204375	ENSCJPG00005009122, ENSCJPG00005005391, ENSCJPG00005014678, ENSCJPG00005010087, ENSCJPG00005015318, ENSCJPG00005020758, ENSCJPG00005020649, ENSCJPG00005007163, ENSCJPG00005006921, ENSCJPG00005007019, ENSCJPG00005006578, ENSCJPG00005001894, ENSCJPG00005004812, ENSCJPG00005007749, ENSCJPG00005008919, ENSCJPG00005004712, ENSCJPG00005008528, ENSCJPG00005009838, ENSCJPG00005018038, ENSCJPG00005003938,…	1494	60	7974	1.95703
INTERPRO	IPR001849:PH_domain	57	2.15827	0.00212461	ENSCJPG00005020974, ENSCJPG00005002397, ENSCJPG00005001941, ENSCJPG00005002956, ENSCJPG00005018132, ENSCJPG00005015141, ENSCJPG00005001308, ENSCJPG00005014296, ENSCJPG00005003927, ENSCJPG00005016116, ENSCJPG00005015977, ENSCJPG00005018329, ENSCJPG00005013276, ENSCJPG00005020725, ENSCJPG00005011490, ENSCJPG00005020848, ENSCJPG00005020689, ENSCJPG00005000165, ENSCJPG00005006423, ENSCJPG00005008808,…	2517	236	15360	1.47391
INTERPRO	IPR021158:Pept_M10A_Zn_BS	7	0.265051	0.00221392	ENSCJPG00005000314, ENSCJPG00005012395, ENSCJPG00005003591, ENSCJPG00005003727, ENSCJPG00005003593, ENSCJPG00005008548, ENSCJPG00005006541	2517	10	15360	4.27175
UP_KW_MOLECULAR_FUNCTION	KW-0575~Peroxidase	9	0.34078	0.00231953	ENSCJPG00005012157, ENSCJPG00005013310, ENSCJPG00005017260, ENSCJPG00005009947, ENSCJPG00005010738, ENSCJPG00005008232, ENSCJPG00005021492, ENSCJPG00005010857, ENSCJPG00005001195	838	16	4951	3.32331
INTERPRO	IPR024079:MetalloPept_cat_dom_sf	23	0.870882	0.00243282	ENSCJPG00005014678, ENSCJPG00005013156, ENSCJPG00005012395, ENSCJPG00005007650, ENSCJPG00005020649, ENSCJPG00005003591, ENSCJPG00005021347, ENSCJPG00005003593, ENSCJPG00005009900, ENSCJPG00005008548, ENSCJPG00005006541, ENSCJPG00005001198, ENSCJPG00005006578, ENSCJPG00005000730, ENSCJPG00005004712, ENSCJPG00005000314, ENSCJPG00005009838, ENSCJPG00005003727, ENSCJPG00005019006, ENSCJPG00005018038,…	2517	73	15360	1.92271
GOTERM_BP_DIRECT	GO:0008543~fibroblast growth factor receptor signaling pathway	11	0.416509	0.00258172	ENSCJPG00005015206, ENSCJPG00005010581, ENSCJPG00005011132, ENSCJPG00005020154, ENSCJPG00005017493, ENSCJPG00005001291, ENSCJPG00005020897, ENSCJPG00005009989, ENSCJPG00005011359, ENSCJPG00005001284, ENSCJPG00005013559	1864	25	12103	2.85693
GOTERM_BP_DIRECT	GO:0008543~fibroblast growth factor receptor signaling pathway	11	0.416509	0.00258172	ENSCJPG00005015206, ENSCJPG00005010581, ENSCJPG00005011132, ENSCJPG00005020154, ENSCJPG00005017493, ENSCJPG00005001291, ENSCJPG00005020897, ENSCJPG00005009989, ENSCJPG00005011359, ENSCJPG00005001284, ENSCJPG00005013559	1864	25	12103	2.85693
SMART	SM00180:EGF_Lam	15	0.567967	0.00274767	ENSCJPG00005011243, ENSCJPG00005017922, ENSCJPG00005014601, ENSCJPG00005009233, ENSCJPG00005014009, ENSCJPG00005021318, ENSCJPG00005008450, ENSCJPG00005006991, ENSCJPG00005002288, ENSCJPG00005009356, ENSCJPG00005005005, ENSCJPG00005020560, ENSCJPG00005008938, ENSCJPG00005016121, ENSCJPG00005018454	1494	35	7974	2.28744
INTERPRO	IPR018378:C-type_lectin_CS	11	0.416509	0.00290424	ENSCJPG00005015799, ENSCJPG00005012663, ENSCJPG00005008571, ENSCJPG00005012662, ENSCJPG00005004408, ENSCJPG00005021215, ENSCJPG00005014298, ENSCJPG00005019147, ENSCJPG00005014683, ENSCJPG00005009259, ENSCJPG00005004355	2517	24	15360	2.79698
UP_KW_MOLECULAR_FUNCTION	KW-0675~Receptor	124	4.69519	0.00312981	ENSCJPG00005013685, ENSCJPG00005018736, ENSCJPG00005012073, ENSCJPG00005007163, ENSCJPG00005005542, ENSCJPG00005005661, ENSCJPG00005009983, ENSCJPG00005008414, ENSCJPG00005020493, ENSCJPG00005008819, ENSCJPG00005013608, ENSCJPG00005000813, ENSCJPG00005016157, ENSCJPG00005015189, ENSCJPG00005019147, ENSCJPG00005015068, ENSCJPG00005012633, ENSCJPG00005016158, ENSCJPG00005012357, ENSCJPG00005011421,…	838	584	4951	1.25446
GOTERM_MF_DIRECT	GO:0017017~MAP kinase tyrosine/serine/threonine phosphatase activity	7	0.265051	0.00336679	ENSCJPG00005004855, ENSCJPG00005008826, ENSCJPG00005018464, ENSCJPG00005020029, ENSCJPG00005010633, ENSCJPG00005004110, ENSCJPG00005007167	2023	11	12875	4.05002
GOTERM_MF_DIRECT	GO:0003700~transcription factor activity, sequence-specific DNA binding	60	2.27187	0.00339103	ENSCJPG00005005060, ENSCJPG00005009420, ENSCJPG00005018938, ENSCJPG00005014738, ENSCJPG00005020858, ENSCJPG00005014618, ENSCJPG00005006993, ENSCJPG00005005029, ENSCJPG00005002994, ENSCJPG00005009986, ENSCJPG00005007967, ENSCJPG00005014052, ENSCJPG00005019867, ENSCJPG00005011133, ENSCJPG00005006181, ENSCJPG00005015419, ENSCJPG00005013152, ENSCJPG00005013193, ENSCJPG00005005451, ENSCJPG00005008522,…	2023	267	12875	1.43018
SMART	SM00038:COLFI	6	0.227187	0.00342986	ENSCJPG00005019849, ENSCJPG00005019319, ENSCJPG00005013818, ENSCJPG00005021505, ENSCJPG00005008126, ENSCJPG00005009957	1494	7	7974	4.57487
GOTERM_MF_DIRECT	GO:0008330~protein tyrosine/threonine phosphatase activity	6	0.227187	0.00350783	ENSCJPG00005004855, ENSCJPG00005008826, ENSCJPG00005020029, ENSCJPG00005010633, ENSCJPG00005004110, ENSCJPG00005007167	2023	8	12875	4.77323
GOTERM_BP_DIRECT	GO:0050919~negative chemotaxis	10	0.378644	0.00351925	ENSCJPG00005004978, ENSCJPG00005019979, ENSCJPG00005021143, ENSCJPG00005018391, ENSCJPG00005010549, ENSCJPG00005012219, ENSCJPG00005004970, ENSCJPG00005010326, ENSCJPG00005004721, ENSCJPG00005012236	1864	22	12103	2.95138
GOTERM_BP_DIRECT	GO:0006979~response to oxidative stress	12	0.454373	0.00357687	ENSCJPG00005012157, ENSCJPG00005013310, ENSCJPG00005017260, ENSCJPG00005009947, ENSCJPG00005008255, ENSCJPG00005010738, ENSCJPG00005008232, ENSCJPG00005018177, ENSCJPG00005021492, ENSCJPG00005010857, ENSCJPG00005001195, ENSCJPG00005009148	1864	30	12103	2.59721
GOTERM_BP_DIRECT	GO:0008285~negative regulation of cell proliferation	8	0.302916	0.00416386	ENSCJPG00005016207, ENSCJPG00005011750, ENSCJPG00005018956, ENSCJPG00005004908, ENSCJPG00005015366, ENSCJPG00005010445, ENSCJPG00005001782, ENSCJPG00005020323	1864	15	12103	3.46295
SMART	SM00136:LamNT	10	0.378644	0.00416494	ENSCJPG00005020560, ENSCJPG00005021318, ENSCJPG00005008450, ENSCJPG00005008938, ENSCJPG00005016121, ENSCJPG00005020963, ENSCJPG00005006991, ENSCJPG00005018454, ENSCJPG00005002288, ENSCJPG00005005005	1494	19	7974	2.80913
INTERPRO	IPR018486:Hemopexin_CS	7	0.265051	0.00419768	ENSCJPG00005021496, ENSCJPG00005000314, ENSCJPG00005012395, ENSCJPG00005003591, ENSCJPG00005003727, ENSCJPG00005008548, ENSCJPG00005005397	2517	11	15360	3.88341
INTERPRO	IPR003118:Pointed_dom	7	0.265051	0.00419768	ENSCJPG00005006095, ENSCJPG00005006825, ENSCJPG00005007967, ENSCJPG00005006092, ENSCJPG00005015419, ENSCJPG00005007939, ENSCJPG00005009196	2517	11	15360	3.88341
INTERPRO	IPR001346:Interferon_reg_fact_DNA-bd_dom	6	0.227187	0.00425003	ENSCJPG00005014744, ENSCJPG00005005811, ENSCJPG00005015631, ENSCJPG00005020982, ENSCJPG00005016656, ENSCJPG00005018479	2517	8	15360	4.57688
INTERPRO	IPR008343:MKP	6	0.227187	0.00425003	ENSCJPG00005004855, ENSCJPG00005008826, ENSCJPG00005020029, ENSCJPG00005010633, ENSCJPG00005004110, ENSCJPG00005007167	2517	8	15360	4.57688
INTERPRO	IPR023415:LDLR_class-A_CS	14	0.530102	0.00433131	ENSCJPG00005015406, ENSCJPG00005020489, ENSCJPG00005006562, ENSCJPG00005008655, ENSCJPG00005002212, ENSCJPG00005004603, ENSCJPG00005000603, ENSCJPG00005020490, ENSCJPG00005016592, ENSCJPG00005014374, ENSCJPG00005010975, ENSCJPG00005011203, ENSCJPG00005014323, ENSCJPG00005018446	2517	37	15360	2.30906
INTERPRO	IPR000772:Ricin_B_lectin	12	0.454373	0.00433912	ENSCJPG00005001149, ENSCJPG00005016061, ENSCJPG00005004408, ENSCJPG00005009911, ENSCJPG00005014792, ENSCJPG00005014298, ENSCJPG00005001296, ENSCJPG00005019147, ENSCJPG00005005600, ENSCJPG00005020497, ENSCJPG00005009445, ENSCJPG00005004631	2517	29	15360	2.52517
UP_SEQ_FEATURE	DOMAIN:PNT	7	0.265051	0.00447035	ENSCJPG00005006095, ENSCJPG00005006825, ENSCJPG00005007967, ENSCJPG00005006092, ENSCJPG00005015419, ENSCJPG00005007939, ENSCJPG00005009196	2376	11	14324	3.83639
UP_SEQ_FEATURE	DOMAIN:IRF tryptophan pentad repeat	6	0.227187	0.00448991	ENSCJPG00005014744, ENSCJPG00005005811, ENSCJPG00005015631, ENSCJPG00005020982, ENSCJPG00005016656, ENSCJPG00005018479	2376	8	14324	4.52146
UP_SEQ_FEATURE	DOMAIN:PH	54	2.04468	0.00458086	ENSCJPG00005020974, ENSCJPG00005002397, ENSCJPG00005001941, ENSCJPG00005018132, ENSCJPG00005015141, ENSCJPG00005001308, ENSCJPG00005014296, ENSCJPG00005003927, ENSCJPG00005016116, ENSCJPG00005015977, ENSCJPG00005018329, ENSCJPG00005013276, ENSCJPG00005020725, ENSCJPG00005011490, ENSCJPG00005020848, ENSCJPG00005020689, ENSCJPG00005000165, ENSCJPG00005006423, ENSCJPG00005008808, ENSCJPG00005019375,…	2376	226	14324	1.44047
INTERPRO	IPR035892:C2_domain_sf	41	1.55244	0.00463903	ENSCJPG00005016856, ENSCJPG00005010331, ENSCJPG00005005240, ENSCJPG00005020815, ENSCJPG00005013082, ENSCJPG00005007344, ENSCJPG00005007968, ENSCJPG00005018132, ENSCJPG00005017360, ENSCJPG00005001429, ENSCJPG00005014151, ENSCJPG00005019864, ENSCJPG00005016396, ENSCJPG00005014296, ENSCJPG00005016257, ENSCJPG00005020909, ENSCJPG00005010156, ENSCJPG00005015325, ENSCJPG00005013099, ENSCJPG00005020603,…	2517	163	15360	1.53499
INTERPRO	IPR042235:ZP-C	9	0.34078	0.00475899	ENSCJPG00005007519, ENSCJPG00005018793, ENSCJPG00005007797, ENSCJPG00005011119, ENSCJPG00005008204, ENSCJPG00005017620, ENSCJPG00005007783, ENSCJPG00005020166, ENSCJPG00005014841	2517	18	15360	3.05125
UP_SEQ_FEATURE	DOMAIN:Laminin EGF-like	12	0.454373	0.00477437	ENSCJPG00005011243, ENSCJPG00005017922, ENSCJPG00005020560, ENSCJPG00005009233, ENSCJPG00005021318, ENSCJPG00005008450, ENSCJPG00005008938, ENSCJPG00005016121, ENSCJPG00005006991, ENSCJPG00005018454, ENSCJPG00005002288, ENSCJPG00005005005	2376	29	14324	2.4946
UP_KW_LIGAND	KW-0408~Iron	52	1.96895	0.00483662	ENSCJPG00005018859, ENSCJPG00005008255, ENSCJPG00005012031, ENSCJPG00005007362, ENSCJPG00005000052, ENSCJPG00005008615, ENSCJPG00005021025, ENSCJPG00005020297, ENSCJPG00005018177, ENSCJPG00005010857, ENSCJPG00005019149, ENSCJPG00005018853, ENSCJPG00005005652, ENSCJPG00005019490, ENSCJPG00005019491, ENSCJPG00005021492, ENSCJPG00005002949, ENSCJPG00005012428, ENSCJPG00005018720, ENSCJPG00005012427,…	581	222	3557	1.43403
GOTERM_MF_DIRECT	GO:0005125~cytokine activity	25	0.946611	0.00519402	ENSCJPG00005009144, ENSCJPG00005007043, ENSCJPG00005017807, ENSCJPG00005007240, ENSCJPG00005006851, ENSCJPG00005001485, ENSCJPG00005002433, ENSCJPG00005005745, ENSCJPG00005019265, ENSCJPG00005015041, ENSCJPG00005004837, ENSCJPG00005013108, ENSCJPG00005014995, ENSCJPG00005008582, ENSCJPG00005013774, ENSCJPG00005009992, ENSCJPG00005014928, ENSCJPG00005007795, ENSCJPG00005008702, ENSCJPG00005007255,…	2023	90	12875	1.76786
INTERPRO	IPR006026:Peptidase_Metallo	10	0.378644	0.00541596	ENSCJPG00005000730, ENSCJPG00005000314, ENSCJPG00005012395, ENSCJPG00005003591, ENSCJPG00005003727, ENSCJPG00005003593, ENSCJPG00005009900, ENSCJPG00005008548, ENSCJPG00005006541, ENSCJPG00005010117	2517	22	15360	2.77386
GOTERM_CC_DIRECT	GO:0001725~stress fiber	11	0.416509	0.00551912	ENSCJPG00005008809, ENSCJPG00005012352, ENSCJPG00005003736, ENSCJPG00005017250, ENSCJPG00005007905, ENSCJPG00005006904, ENSCJPG00005020985, ENSCJPG00005005363, ENSCJPG00005006809, ENSCJPG00005019625, ENSCJPG00005007039	2053	27	13144	2.60836
UP_KW_DOMAIN	KW-0812~Transmembrane	646	24.4604	0.00576881	ENSCJPG00005005382, ENSCJPG00005005261, ENSCJPG00005006113, ENSCJPG00005007564, ENSCJPG00005009983, ENSCJPG00005006117, ENSCJPG00005009984, ENSCJPG00005006478, ENSCJPG00005008655, ENSCJPG00005008414, ENSCJPG00005005269, ENSCJPG00005017360, ENSCJPG00005016398, ENSCJPG00005015189, ENSCJPG00005018339, ENSCJPG00005018458, ENSCJPG00005017119, ENSCJPG00005009850, ENSCJPG00005004041, ENSCJPG00005006582,…	1452	3247	7829	1.07273
INTERPRO	IPR035992:Ricin_B-like_lectins	12	0.454373	0.00585297	ENSCJPG00005001149, ENSCJPG00005016061, ENSCJPG00005004408, ENSCJPG00005009911, ENSCJPG00005014792, ENSCJPG00005014298, ENSCJPG00005001296, ENSCJPG00005019147, ENSCJPG00005005600, ENSCJPG00005020497, ENSCJPG00005009445, ENSCJPG00005004631	2517	30	15360	2.441
INTERPRO	IPR017855:SMAD-like_dom_sf	8	0.302916	0.00595921	ENSCJPG00005014744, ENSCJPG00005005811, ENSCJPG00005014182, ENSCJPG00005004928, ENSCJPG00005001782, ENSCJPG00005015631, ENSCJPG00005016656, ENSCJPG00005018479	2517	15	15360	3.25467
INTERPRO	IPR017855:SMAD-like_dom_sf	8	0.302916	0.00595921	ENSCJPG00005014744, ENSCJPG00005005811, ENSCJPG00005014182, ENSCJPG00005004928, ENSCJPG00005001782, ENSCJPG00005015631, ENSCJPG00005016656, ENSCJPG00005018479	2517	15	15360	3.25467
PIR_SUPERFAMILY	PIRSF000939:MAPK_Ptase	5	0.189322	0.00603787	ENSCJPG00005004855, ENSCJPG00005008826, ENSCJPG00005020029, ENSCJPG00005010633, ENSCJPG00005004110	266	5	1357	5.1015
GOTERM_BP_DIRECT	GO:0006044~N-acetylglucosamine metabolic process	6	0.227187	0.00629076	ENSCJPG00005014319, ENSCJPG00005016980, ENSCJPG00005013319, ENSCJPG00005018442, ENSCJPG00005004076, ENSCJPG00005006732	1864	9	12103	4.32868
SMART	SM00110:C1Q	12	0.454373	0.00652999	ENSCJPG00005006836, ENSCJPG00005008771, ENSCJPG00005011990, ENSCJPG00005010836, ENSCJPG00005006838, ENSCJPG00005017048, ENSCJPG00005021024, ENSCJPG00005012358, ENSCJPG00005008950, ENSCJPG00005009302, ENSCJPG00005005521, ENSCJPG00005005522	1494	27	7974	2.37216
SMART	SM00409:IG	82	3.10488	0.0065999	ENSCJPG00005010297, ENSCJPG00005018936, ENSCJPG00005017329, ENSCJPG00005017449, ENSCJPG00005018935, ENSCJPG00005010131, ENSCJPG00005008255, ENSCJPG00005004970, ENSCJPG00005008537, ENSCJPG00005005661, ENSCJPG00005009304, ENSCJPG00005007248, ENSCJPG00005021064, ENSCJPG00005015182, ENSCJPG00005015189, ENSCJPG00005010337, ENSCJPG00005013206, ENSCJPG00005013205, ENSCJPG00005015742, ENSCJPG00005012236,…	1494	335	7974	1.30646
GOTERM_CC_DIRECT	GO:0030018~Z disc	15	0.567967	0.00686051	ENSCJPG00005012352, ENSCJPG00005020985, ENSCJPG00005000296, ENSCJPG00005006811, ENSCJPG00005007039, ENSCJPG00005016171, ENSCJPG00005003734, ENSCJPG00005017250, ENSCJPG00005003736, ENSCJPG00005006904, ENSCJPG00005007905, ENSCJPG00005006809, ENSCJPG00005013513, ENSCJPG00005013227, ENSCJPG00005013886	2053	45	13144	2.13411
INTERPRO	IPR003006:Ig/MHC_CS	9	0.34078	0.00705434	ENSCJPG00005015701, ENSCJPG00005015724, ENSCJPG00005005889, ENSCJPG00005015704, ENSCJPG00005015694, ENSCJPG00005001076, ENSCJPG00005005886, ENSCJPG00005015730, ENSCJPG00005015710	2517	19	15360	2.89066
INTERPRO	IPR000033:LDLR_classB_rpt	7	0.265051	0.00723983	ENSCJPG00005011332, ENSCJPG00005020489, ENSCJPG00005019952, ENSCJPG00005011204, ENSCJPG00005018446, ENSCJPG00005002212, ENSCJPG00005006885	2517	12	15360	3.55979
INTERPRO	IPR001751:S100/CaBP7/8-like_CS	7	0.265051	0.00723983	ENSCJPG00005014116, ENSCJPG00005000345, ENSCJPG00005014118, ENSCJPG00005015638, ENSCJPG00005014061, ENSCJPG00005014112, ENSCJPG00005014115	2517	12	15360	3.55979
GOTERM_BP_DIRECT	GO:0001934~positive regulation of protein phosphorylation	13	0.492238	0.00743888	ENSCJPG00005010680, ENSCJPG00005010581, ENSCJPG00005010071, ENSCJPG00005007043, ENSCJPG00005020897, ENSCJPG00005009989, ENSCJPG00005001284, ENSCJPG00005009963, ENSCJPG00005005049, ENSCJPG00005017493, ENSCJPG00005019243, ENSCJPG00005011359, ENSCJPG00005013559	1864	37	12103	2.28133
INTERPRO	IPR046328:ETS_fam	10	0.378644	0.00762345	ENSCJPG00005006095, ENSCJPG00005006825, ENSCJPG00005007967, ENSCJPG00005006092, ENSCJPG00005015419, ENSCJPG00005010846, ENSCJPG00005007939, ENSCJPG00005009196, ENSCJPG00005005451, ENSCJPG00005005029	2517	23	15360	2.65326
INTERPRO	IPR000418:Ets_dom	10	0.378644	0.00762345	ENSCJPG00005006095, ENSCJPG00005006825, ENSCJPG00005007967, ENSCJPG00005006092, ENSCJPG00005015419, ENSCJPG00005010846, ENSCJPG00005007939, ENSCJPG00005009196, ENSCJPG00005005451, ENSCJPG00005005029	2517	23	15360	2.65326
SMART	SM00348:IRF	6	0.227187	0.00773806	ENSCJPG00005014744, ENSCJPG00005005811, ENSCJPG00005015631, ENSCJPG00005020982, ENSCJPG00005016656, ENSCJPG00005018479	1494	8	7974	4.00301
UP_KW_DOMAIN	KW-1133~Transmembrane helix	425	16.0924	0.00798335	ENSCJPG00005005382, ENSCJPG00005006113, ENSCJPG00005007564, ENSCJPG00005009983, ENSCJPG00005006117, ENSCJPG00005009984, ENSCJPG00005006478, ENSCJPG00005008655, ENSCJPG00005005269, ENSCJPG00005017360, ENSCJPG00005019303, ENSCJPG00005016398, ENSCJPG00005015068, ENSCJPG00005019546, ENSCJPG00005009850, ENSCJPG00005004041, ENSCJPG00005003071, ENSCJPG00005020649, ENSCJPG00005007797, ENSCJPG00005005135,…	1452	2086	7829	1.09854
INTERPRO	IPR019471:Interferon_reg_factor-3	5	0.189322	0.00814857	ENSCJPG00005014744, ENSCJPG00005005811, ENSCJPG00005015631, ENSCJPG00005016656, ENSCJPG00005018479	2517	6	15360	5.08542
UP_SEQ_FEATURE	DOMAIN:ETS	10	0.378644	0.00826206	ENSCJPG00005006095, ENSCJPG00005006825, ENSCJPG00005007967, ENSCJPG00005006092, ENSCJPG00005015419, ENSCJPG00005010846, ENSCJPG00005007939, ENSCJPG00005009196, ENSCJPG00005005451, ENSCJPG00005005029	2376	23	14324	2.62114
INTERPRO	IPR003096:SM22_calponin	6	0.227187	0.00827738	ENSCJPG00005015182, ENSCJPG00005000418, ENSCJPG00005011318, ENSCJPG00005020974, ENSCJPG00005019565, ENSCJPG00005010652	2517	9	15360	4.06834
SMART	SM00251:SAM_PNT	7	0.265051	0.00832131	ENSCJPG00005006095, ENSCJPG00005006825, ENSCJPG00005007967, ENSCJPG00005006092, ENSCJPG00005015419, ENSCJPG00005007939, ENSCJPG00005009196	1494	11	7974	3.3965
SMART	SM00082:LRRCT	24	0.908747	0.00840724	ENSCJPG00005013465, ENSCJPG00005019517, ENSCJPG00005013431, ENSCJPG00005017506, ENSCJPG00005009850, ENSCJPG00005008255, ENSCJPG00005010194, ENSCJPG00005010195, ENSCJPG00005007053, ENSCJPG00005006488, ENSCJPG00005013380, ENSCJPG00005007774, ENSCJPG00005005342, ENSCJPG00005007778, ENSCJPG00005000134, ENSCJPG00005020395, ENSCJPG00005018391, ENSCJPG00005018284, ENSCJPG00005000406, ENSCJPG00005000408,…	1494	75	7974	1.70795
INTERPRO	IPR036055:LDL_receptor-like_sf	15	0.567967	0.00847461	ENSCJPG00005015406, ENSCJPG00005020489, ENSCJPG00005006562, ENSCJPG00005008655, ENSCJPG00005002212, ENSCJPG00005004603, ENSCJPG00005000603, ENSCJPG00005020490, ENSCJPG00005016592, ENSCJPG00005014374, ENSCJPG00005010975, ENSCJPG00005011203, ENSCJPG00005011204, ENSCJPG00005014323, ENSCJPG00005018446	2517	44	15360	2.0804
GOTERM_BP_DIRECT	GO:0002224~toll-like receptor signaling pathway	7	0.265051	0.00853199	ENSCJPG00005019838, ENSCJPG00005015040, ENSCJPG00005018284, ENSCJPG00005000406, ENSCJPG00005007053, ENSCJPG00005000408, ENSCJPG00005018206	1864	13	12103	3.49624
GOTERM_BP_DIRECT	GO:0050767~regulation of neurogenesis	7	0.265051	0.00853199	ENSCJPG00005011253, ENSCJPG00005005032, ENSCJPG00005009151, ENSCJPG00005005585, ENSCJPG00005020534, ENSCJPG00005003277, ENSCJPG00005013467	1864	13	12103	3.49624
GOTERM_BP_DIRECT	GO:0042744~hydrogen peroxide catabolic process	7	0.265051	0.00853199	ENSCJPG00005005649, ENSCJPG00005017260, ENSCJPG00005009947, ENSCJPG00005016409, ENSCJPG00005010738, ENSCJPG00005005652, ENSCJPG00005016410	1864	13	12103	3.49624
GOTERM_BP_DIRECT	GO:0007596~blood coagulation	11	0.416509	0.00882577	ENSCJPG00005013685, ENSCJPG00005001776, ENSCJPG00005000435, ENSCJPG00005000713, ENSCJPG00005001719, ENSCJPG00005013821, ENSCJPG00005004435, ENSCJPG00005019007, ENSCJPG00005011421, ENSCJPG00005018732, ENSCJPG00005016468	1864	29	12103	2.46287
GOTERM_BP_DIRECT	GO:0007596~blood coagulation	11	0.416509	0.00882577	ENSCJPG00005013685, ENSCJPG00005001776, ENSCJPG00005000435, ENSCJPG00005000713, ENSCJPG00005001719, ENSCJPG00005013821, ENSCJPG00005004435, ENSCJPG00005019007, ENSCJPG00005011421, ENSCJPG00005018732, ENSCJPG00005016468	1864	29	12103	2.46287
GOTERM_MF_DIRECT	GO:0005525~GTP binding	68	2.57478	0.00888327	ENSCJPG00005008012, ENSCJPG00005004051, ENSCJPG00005000491, ENSCJPG00005020535, ENSCJPG00005009549, ENSCJPG00005000495, ENSCJPG00005002954, ENSCJPG00005000534, ENSCJPG00005006918, ENSCJPG00005009905, ENSCJPG00005016791, ENSCJPG00005016790, ENSCJPG00005006717, ENSCJPG00005006959, ENSCJPG00005010537, ENSCJPG00005016674, ENSCJPG00005015068, ENSCJPG00005011786, ENSCJPG00005014499, ENSCJPG00005013950,…	2023	323	12875	1.33985
INTERPRO	IPR001806:Small_GTPase	33	1.24953	0.00893844	ENSCJPG00005014637, ENSCJPG00005005482, ENSCJPG00005011160, ENSCJPG00005002954, ENSCJPG00005000534, ENSCJPG00005012939, ENSCJPG00005018473, ENSCJPG00005016095, ENSCJPG00005010516, ENSCJPG00005003827, ENSCJPG00005009905, ENSCJPG00005016252, ENSCJPG00005016674, ENSCJPG00005011888, ENSCJPG00005015123, ENSCJPG00005013950, ENSCJPG00005013653, ENSCJPG00005013697, ENSCJPG00005011290, ENSCJPG00005008269,…	2517	129	15360	1.56111
SMART	SM00214:VWC	12	0.454373	0.00896917	ENSCJPG00005005391, ENSCJPG00005019319, ENSCJPG00005008919, ENSCJPG00005010087, ENSCJPG00005008255, ENSCJPG00005013818, ENSCJPG00005003938, ENSCJPG00005016632, ENSCJPG00005008973, ENSCJPG00005016468, ENSCJPG00005013764, ENSCJPG00005017216	1494	28	7974	2.28744
INTERPRO	IPR000008:C2_dom	34	1.28739	0.0089804	ENSCJPG00005016856, ENSCJPG00005010331, ENSCJPG00005005240, ENSCJPG00005020815, ENSCJPG00005007344, ENSCJPG00005007968, ENSCJPG00005018132, ENSCJPG00005017360, ENSCJPG00005001429, ENSCJPG00005014151, ENSCJPG00005016396, ENSCJPG00005016257, ENSCJPG00005020909, ENSCJPG00005010156, ENSCJPG00005015325, ENSCJPG00005013099, ENSCJPG00005020603, ENSCJPG00005008320, ENSCJPG00005000262, ENSCJPG00005020365,…	2517	134	15360	1.5484
INTERPRO	IPR000716:Thyroglobulin_1	8	0.302916	0.009114	ENSCJPG00005011332, ENSCJPG00005001489, ENSCJPG00005003957, ENSCJPG00005004570, ENSCJPG00005019178, ENSCJPG00005019952, ENSCJPG00005013070, ENSCJPG00005006545	2517	16	15360	3.05125
INTERPRO	IPR036857:Thyroglobulin_1_sf	8	0.302916	0.009114	ENSCJPG00005011332, ENSCJPG00005001489, ENSCJPG00005003957, ENSCJPG00005004570, ENSCJPG00005019178, ENSCJPG00005019952, ENSCJPG00005013070, ENSCJPG00005006545	2517	16	15360	3.05125
INTERPRO	IPR013128:Peptidase_C1A	8	0.302916	0.009114	ENSCJPG00005000520, ENSCJPG00005000943, ENSCJPG00005006680, ENSCJPG00005004155, ENSCJPG00005021127, ENSCJPG00005016044, ENSCJPG00005015187, ENSCJPG00005017279	2517	16	15360	3.05125
INTERPRO	IPR000668:Peptidase_C1A_C	8	0.302916	0.009114	ENSCJPG00005000520, ENSCJPG00005000943, ENSCJPG00005006680, ENSCJPG00005004155, ENSCJPG00005021127, ENSCJPG00005016044, ENSCJPG00005015187, ENSCJPG00005017279	2517	16	15360	3.05125
UP_SEQ_FEATURE	DOMAIN:C2	34	1.28739	0.00954912	ENSCJPG00005016856, ENSCJPG00005010331, ENSCJPG00005005240, ENSCJPG00005020815, ENSCJPG00005007344, ENSCJPG00005007968, ENSCJPG00005018132, ENSCJPG00005017360, ENSCJPG00005001429, ENSCJPG00005014151, ENSCJPG00005016396, ENSCJPG00005016257, ENSCJPG00005020909, ENSCJPG00005010156, ENSCJPG00005015325, ENSCJPG00005013099, ENSCJPG00005020603, ENSCJPG00005008320, ENSCJPG00005000262, ENSCJPG00005020365,…	2376	133	14324	1.54115
GOTERM_BP_DIRECT	GO:0071526~semaphorin-plexin signaling pathway	9	0.34078	0.00966671	ENSCJPG00005004978, ENSCJPG00005019979, ENSCJPG00005021143, ENSCJPG00005010549, ENSCJPG00005012219, ENSCJPG00005004970, ENSCJPG00005010326, ENSCJPG00005004721, ENSCJPG00005012236	1864	21	12103	2.78273
GOTERM_BP_DIRECT	GO:0048843~negative regulation of axon extension involved in axon guidance	9	0.34078	0.00966671	ENSCJPG00005004978, ENSCJPG00005019979, ENSCJPG00005021143, ENSCJPG00005010549, ENSCJPG00005012219, ENSCJPG00005004970, ENSCJPG00005010326, ENSCJPG00005004721, ENSCJPG00005012236	1864	21	12103	2.78273
UP_SEQ_FEATURE	DOMAIN:Thyroglobulin type-1	8	0.302916	0.00974546	ENSCJPG00005011332, ENSCJPG00005001489, ENSCJPG00005003957, ENSCJPG00005004570, ENSCJPG00005019178, ENSCJPG00005019952, ENSCJPG00005013070, ENSCJPG00005006545	2376	16	14324	3.01431

## Sheet: Section 5
Supplementary Table S8. Results of functional enrichment analysis using genes belonging to (Section 5)
Category	Term	Count	%	PValue	Genes	List Total	Pop Hits	Pop Total	Fold Enrichment
INTERPRO	IPR020479:Homeobox_metazoa	21	13.2075	1.01888e-22	ENSCJPG00005012531, ENSCJPG00005012530, ENSCJPG00005003190, ENSCJPG00005017729, ENSCJPG00005003153, ENSCJPG00005007887, ENSCJPG00005019371, ENSCJPG00005019372, ENSCJPG00005019970, ENSCJPG00005008848, ENSCJPG00005019373, ENSCJPG00005012529, ENSCJPG00005018560, ENSCJPG00005019368, ENSCJPG00005012528, ENSCJPG00005019369, ENSCJPG00005012527, ENSCJPG00005012526, ENSCJPG00005017730, ENSCJPG00005019366,…	142	89	15360	25.523
INTERPRO	IPR017970:Homeobox_CS	24	15.0943	9.62848e-21	ENSCJPG00005012531, ENSCJPG00005012530, ENSCJPG00005003190, ENSCJPG00005017729, ENSCJPG00005003153, ENSCJPG00005007887, ENSCJPG00005019371, ENSCJPG00005019372, ENSCJPG00005019970, ENSCJPG00005008848, ENSCJPG00005019373, ENSCJPG00005012529, ENSCJPG00005018560, ENSCJPG00005018890, ENSCJPG00005019368, ENSCJPG00005012528, ENSCJPG00005019215, ENSCJPG00005019369, ENSCJPG00005017056, ENSCJPG00005012527,…	142	169	15360	15.3613
INTERPRO	IPR001827:Homeobox_Antennapedia_CS	12	7.54717	7.86647e-19	ENSCJPG00005012531, ENSCJPG00005019371, ENSCJPG00005012530, ENSCJPG00005019372, ENSCJPG00005017729, ENSCJPG00005019373, ENSCJPG00005012529, ENSCJPG00005019368, ENSCJPG00005012527, ENSCJPG00005019369, ENSCJPG00005012526, ENSCJPG00005019366	142	18	15360	72.1127
UP_SEQ_FEATURE	DOMAIN:Homeobox	24	15.0943	1.8677e-18	ENSCJPG00005012531, ENSCJPG00005012530, ENSCJPG00005003190, ENSCJPG00005017729, ENSCJPG00005003153, ENSCJPG00005007887, ENSCJPG00005019371, ENSCJPG00005019372, ENSCJPG00005019970, ENSCJPG00005008848, ENSCJPG00005019373, ENSCJPG00005012529, ENSCJPG00005018560, ENSCJPG00005018890, ENSCJPG00005019368, ENSCJPG00005012528, ENSCJPG00005019215, ENSCJPG00005019369, ENSCJPG00005017056, ENSCJPG00005012527,…	136	208	14324	12.1527
INTERPRO	IPR001356:Homeobox_dom	24	15.0943	1.95761e-18	ENSCJPG00005012531, ENSCJPG00005012530, ENSCJPG00005003190, ENSCJPG00005017729, ENSCJPG00005003153, ENSCJPG00005007887, ENSCJPG00005019371, ENSCJPG00005019372, ENSCJPG00005019970, ENSCJPG00005008848, ENSCJPG00005019373, ENSCJPG00005012529, ENSCJPG00005018560, ENSCJPG00005018890, ENSCJPG00005019368, ENSCJPG00005012528, ENSCJPG00005019215, ENSCJPG00005019369, ENSCJPG00005017056, ENSCJPG00005012527,…	142	213	15360	12.1881
SMART	SM00389:HOX	24	15.0943	1.85023e-17	ENSCJPG00005012531, ENSCJPG00005012530, ENSCJPG00005003190, ENSCJPG00005017729, ENSCJPG00005003153, ENSCJPG00005007887, ENSCJPG00005019371, ENSCJPG00005019372, ENSCJPG00005019970, ENSCJPG00005008848, ENSCJPG00005019373, ENSCJPG00005012529, ENSCJPG00005018560, ENSCJPG00005018890, ENSCJPG00005019368, ENSCJPG00005012528, ENSCJPG00005019215, ENSCJPG00005019369, ENSCJPG00005017056, ENSCJPG00005012527,…	89	207	7974	10.3879
UP_SEQ_FEATURE	DNA_BIND:Homeobox	23	14.4654	1.88345e-17	ENSCJPG00005012531, ENSCJPG00005003190, ENSCJPG00005017729, ENSCJPG00005003153, ENSCJPG00005007887, ENSCJPG00005019371, ENSCJPG00005019372, ENSCJPG00005019970, ENSCJPG00005008848, ENSCJPG00005019373, ENSCJPG00005012529, ENSCJPG00005018560, ENSCJPG00005018890, ENSCJPG00005019368, ENSCJPG00005012528, ENSCJPG00005019215, ENSCJPG00005019369, ENSCJPG00005017056, ENSCJPG00005012527, ENSCJPG00005012526,…	136	204	14324	11.8747
INTERPRO	IPR009057:Homeobox-like_sf	24	15.0943	1.81907e-16	ENSCJPG00005012531, ENSCJPG00005012530, ENSCJPG00005003190, ENSCJPG00005017729, ENSCJPG00005003153, ENSCJPG00005007887, ENSCJPG00005019371, ENSCJPG00005019372, ENSCJPG00005019970, ENSCJPG00005008848, ENSCJPG00005019373, ENSCJPG00005012529, ENSCJPG00005018560, ENSCJPG00005018890, ENSCJPG00005019368, ENSCJPG00005012528, ENSCJPG00005019215, ENSCJPG00005019369, ENSCJPG00005017056, ENSCJPG00005012527,…	142	261	15360	9.94658
GOTERM_MF_DIRECT	GO:0003677~DNA binding	30	18.8679	3.87467e-12	ENSCJPG00005012531, ENSCJPG00005012530, ENSCJPG00005010394, ENSCJPG00005017729, ENSCJPG00005008410, ENSCJPG00005001264, ENSCJPG00005007887, ENSCJPG00005001267, ENSCJPG00005018890, ENSCJPG00005019368, ENSCJPG00005019369, ENSCJPG00005019366, ENSCJPG00005003190, ENSCJPG00005003153, ENSCJPG00005020822, ENSCJPG00005008489, ENSCJPG00005019371, ENSCJPG00005019372, ENSCJPG00005008506, ENSCJPG00005019970,…	110	764	12875	4.59603
GOTERM_MF_DIRECT	GO:0000981~RNA polymerase II transcription factor activity, sequence-specific DNA binding	28	17.6101	1.30635e-11	ENSCJPG00005012531, ENSCJPG00005012530, ENSCJPG00005012791, ENSCJPG00005017729, ENSCJPG00005007887, ENSCJPG00005000810, ENSCJPG00005018890, ENSCJPG00005019368, ENSCJPG00005019369, ENSCJPG00005019366, ENSCJPG00005003190, ENSCJPG00005003153, ENSCJPG00005008889, ENSCJPG00005019371, ENSCJPG00005006749, ENSCJPG00005019372, ENSCJPG00005019970, ENSCJPG00005008848, ENSCJPG00005019373, ENSCJPG00005012529,…	110	691	12875	4.7428
GOTERM_BP_DIRECT	GO:0009952~anterior/posterior pattern specification	8	5.03145	1.23459e-09	ENSCJPG00005012531, ENSCJPG00005019371, ENSCJPG00005012530, ENSCJPG00005012529, ENSCJPG00005012528, ENSCJPG00005019368, ENSCJPG00005019369, ENSCJPG00005017730	97	27	12103	36.9698
INTERPRO	IPR017995:Homeobox_antennapedia	6	3.77358	7.42664e-09	ENSCJPG00005012531, ENSCJPG00005019371, ENSCJPG00005012530, ENSCJPG00005012529, ENSCJPG00005019368, ENSCJPG00005019369	142	9	15360	72.1127
GOTERM_BP_DIRECT	GO:0006357~regulation of transcription from RNA polymerase II promoter	23	14.4654	4.57838e-07	ENSCJPG00005012531, ENSCJPG00005012530, ENSCJPG00005017729, ENSCJPG00005012791, ENSCJPG00005003153, ENSCJPG00005008889, ENSCJPG00005006749, ENSCJPG00005019371, ENSCJPG00005019372, ENSCJPG00005019970, ENSCJPG00005008848, ENSCJPG00005012529, ENSCJPG00005018560, ENSCJPG00005018890, ENSCJPG00005019368, ENSCJPG00005012528, ENSCJPG00005019215, ENSCJPG00005019369, ENSCJPG00005017056, ENSCJPG00005012527,…	97	838	12103	3.42456
UP_KW_BIOLOGICAL_PROCESS	KW-0805~Transcription regulation	17	10.6918	1.06897e-05	ENSCJPG00005012531, ENSCJPG00005012530, ENSCJPG00005017729, ENSCJPG00005006749, ENSCJPG00005019371, ENSCJPG00005019372, ENSCJPG00005008848, ENSCJPG00005019373, ENSCJPG00005012529, ENSCJPG00005019368, ENSCJPG00005019215, ENSCJPG00005019369, ENSCJPG00005012527, ENSCJPG00005012526, ENSCJPG00005017730, ENSCJPG00005019366, ENSCJPG00005013985	37	477	3343	3.22007
UP_KW_BIOLOGICAL_PROCESS	KW-0804~Transcription	17	10.6918	2.49609e-05	ENSCJPG00005012531, ENSCJPG00005012530, ENSCJPG00005017729, ENSCJPG00005006749, ENSCJPG00005019371, ENSCJPG00005019372, ENSCJPG00005008848, ENSCJPG00005019373, ENSCJPG00005012529, ENSCJPG00005019368, ENSCJPG00005019215, ENSCJPG00005019369, ENSCJPG00005012527, ENSCJPG00005012526, ENSCJPG00005017730, ENSCJPG00005019366, ENSCJPG00005013985	37	509	3343	3.01763
GOTERM_CC_DIRECT	GO:0000786~nucleosome	6	3.77358	0.000135898	ENSCJPG00005008506, ENSCJPG00005020822, ENSCJPG00005008410, ENSCJPG00005001264, ENSCJPG00005008489, ENSCJPG00005001267	110	60	13144	11.9491
KEGG_PATHWAY	cjo04060:Cytokine-cytokine receptor interaction	8	5.03145	0.000212725	ENSCJPG00005013202, ENSCJPG00005010023, ENSCJPG00005001715, ENSCJPG00005020981, ENSCJPG00005010016, ENSCJPG00005018875, ENSCJPG00005014510, ENSCJPG00005004278	36	198	5449	6.1156
INTERPRO	IPR000885:Fib_collagen_C	7	0.265051	0.000398124	ENSCJPG00005019849, ENSCJPG00005008294, ENSCJPG00005019319, ENSCJPG00005013818, ENSCJPG00005021505, ENSCJPG00005008126, ENSCJPG00005009957	2517	8	15360	5.33969
INTERPRO	IPR016201:PSI	16	0.605831	0.000398361	ENSCJPG00005012168, ENSCJPG00005019979, ENSCJPG00005020823, ENSCJPG00005005475, ENSCJPG00005004970, ENSCJPG00005003352, ENSCJPG00005004721, ENSCJPG00005004978, ENSCJPG00005021143, ENSCJPG00005010549, ENSCJPG00005019143, ENSCJPG00005004958, ENSCJPG00005012219, ENSCJPG00005010326, ENSCJPG00005014300, ENSCJPG00005012236	2517	37	15360	2.63892
UP_SEQ_FEATURE	DOMAIN:Fibrillar collagen NC1	7	0.265051	0.000426446	ENSCJPG00005019849, ENSCJPG00005008294, ENSCJPG00005019319, ENSCJPG00005013818, ENSCJPG00005021505, ENSCJPG00005008126, ENSCJPG00005009957	2376	8	14324	5.27504
INTERPRO	IPR029034:Cystine-knot_cytokine	23	0.870882	0.000432316	ENSCJPG00005013774, ENSCJPG00005009992, ENSCJPG00005007181, ENSCJPG00005007240, ENSCJPG00005007795, ENSCJPG00005007255, ENSCJPG00005009820, ENSCJPG00005009963, ENSCJPG00005005745, ENSCJPG00005014060, ENSCJPG00005019265, ENSCJPG00005019243, ENSCJPG00005015196, ENSCJPG00005000539, ENSCJPG00005015395, ENSCJPG00005017793, ENSCJPG00005016264, ENSCJPG00005012229, ENSCJPG00005018702, ENSCJPG00005013325,…	2517	65	15360	2.15935
GOTERM_MF_DIRECT	GO:0000978~RNA polymerase II core promoter proximal region sequence-specific DNA binding	15	9.43396	0.000534121	ENSCJPG00005012531, ENSCJPG00005012530, ENSCJPG00005003153, ENSCJPG00005006749, ENSCJPG00005019371, ENSCJPG00005019372, ENSCJPG00005000810, ENSCJPG00005019970, ENSCJPG00005012529, ENSCJPG00005019368, ENSCJPG00005012528, ENSCJPG00005019369, ENSCJPG00005012527, ENSCJPG00005017730, ENSCJPG00005012524	110	601	12875	2.92127
INTERPRO	IPR018503:Tetraspanin_CS	9	0.34078	0.000604752	ENSCJPG00005010826, ENSCJPG00005012142, ENSCJPG00005016609, ENSCJPG00005010825, ENSCJPG00005008027, ENSCJPG00005018588, ENSCJPG00005018487, ENSCJPG00005016398, ENSCJPG00005010057	2517	14	15360	3.92304
INTERPRO	IPR003598:Ig_sub2	53	2.00682	0.000621853	ENSCJPG00005010297, ENSCJPG00005017329, ENSCJPG00005017449, ENSCJPG00005008255, ENSCJPG00005005661, ENSCJPG00005009304, ENSCJPG00005021064, ENSCJPG00005015182, ENSCJPG00005010337, ENSCJPG00005013205, ENSCJPG00005012236, ENSCJPG00005010682, ENSCJPG00005009055, ENSCJPG00005010680, ENSCJPG00005013431, ENSCJPG00005011132, ENSCJPG00005009850, ENSCJPG00005001291, ENSCJPG00005015739, ENSCJPG00005003278,…	2517	205	15360	1.57772
PIR_SUPERFAMILY	PIRSF002419:Tetraspanin	11	0.416509	0.000682834	ENSCJPG00005010826, ENSCJPG00005012142, ENSCJPG00005016609, ENSCJPG00005010825, ENSCJPG00005018587, ENSCJPG00005008027, ENSCJPG00005018588, ENSCJPG00005018487, ENSCJPG00005016398, ENSCJPG00005010057, ENSCJPG00005006720	266	18	1357	3.11759
INTERPRO	IPR026823:cEGF	12	0.454373	0.000691104	ENSCJPG00005015799, ENSCJPG00005017922, ENSCJPG00005005593, ENSCJPG00005019818, ENSCJPG00005020489, ENSCJPG00005019952, ENSCJPG00005016178, ENSCJPG00005001440, ENSCJPG00005011204, ENSCJPG00005012884, ENSCJPG00005017799, ENSCJPG00005015831	2517	24	15360	3.05125
GOTERM_BP_DIRECT	GO:0006955~immune response	7	4.40252	0.000758773	ENSCJPG00005010023, ENSCJPG00005001715, ENSCJPG00005008536, ENSCJPG00005020981, ENSCJPG00005015378, ENSCJPG00005010016, ENSCJPG00005004278	97	137	12103	6.37527
INTERPRO	IPR000157:TIR_dom	11	0.416509	0.000837287	ENSCJPG00005018837, ENSCJPG00005019838, ENSCJPG00005010949, ENSCJPG00005013571, ENSCJPG00005018284, ENSCJPG00005000406, ENSCJPG00005007053, ENSCJPG00005000408, ENSCJPG00005013206, ENSCJPG00005018206, ENSCJPG00005013205	2517	21	15360	3.19655
UP_KW_MOLECULAR_FUNCTION	KW-0202~Cytokine	5	3.14465	0.000859557	ENSCJPG00005010023, ENSCJPG00005001715, ENSCJPG00005020981, ENSCJPG00005010016, ENSCJPG00005004278	45	49	4951	11.2268
GOTERM_BP_DIRECT	GO:0030593~neutrophil chemotaxis	4	2.51572	0.000867378	ENSCJPG00005010023, ENSCJPG00005001715, ENSCJPG00005010016, ENSCJPG00005004278	97	24	12103	20.7955
GOTERM_BP_DIRECT	GO:0070098~chemokine-mediated signaling pathway	4	2.51572	0.000867378	ENSCJPG00005010023, ENSCJPG00005001715, ENSCJPG00005010016, ENSCJPG00005004278	97	24	12103	20.7955
SMART	SM00120:HX	10	0.378644	0.000885297	ENSCJPG00005021496, ENSCJPG00005000314, ENSCJPG00005012395, ENSCJPG00005003591, ENSCJPG00005003727, ENSCJPG00005003593, ENSCJPG00005009900, ENSCJPG00005008548, ENSCJPG00005006541, ENSCJPG00005005397	1494	16	7974	3.33584
UP_SEQ_FEATURE	DOMAIN:TIR	11	0.416509	0.000923506	ENSCJPG00005018837, ENSCJPG00005019838, ENSCJPG00005010949, ENSCJPG00005013571, ENSCJPG00005018284, ENSCJPG00005000406, ENSCJPG00005007053, ENSCJPG00005000408, ENSCJPG00005013206, ENSCJPG00005018206, ENSCJPG00005013205	2376	21	14324	3.15785
GOTERM_BP_DIRECT	GO:0030334~regulation of cell migration	16	0.605831	0.000970155	ENSCJPG00005009233, ENSCJPG00005010581, ENSCJPG00005020823, ENSCJPG00005008450, ENSCJPG00005020897, ENSCJPG00005009989, ENSCJPG00005001284, ENSCJPG00005017493, ENSCJPG00005019354, ENSCJPG00005005915, ENSCJPG00005004958, ENSCJPG00005008938, ENSCJPG00005010515, ENSCJPG00005011359, ENSCJPG00005013559, ENSCJPG00005013600	1864	42	12103	2.47353
INTERPRO	IPR016187:CTDL_fold	24	0.908747	0.00101061	ENSCJPG00005012663, ENSCJPG00005008571, ENSCJPG00005015799, ENSCJPG00005015414, ENSCJPG00005015920, ENSCJPG00005012662, ENSCJPG00005015924, ENSCJPG00005010194, ENSCJPG00005015926, ENSCJPG00005015728, ENSCJPG00005021215, ENSCJPG00005020388, ENSCJPG00005009259, ENSCJPG00005004355, ENSCJPG00005004543, ENSCJPG00005004568, ENSCJPG00005004408, ENSCJPG00005017223, ENSCJPG00005014298, ENSCJPG00005019147,…	2517	73	15360	2.0063
INTERPRO	IPR001811:Chemokine_IL8-like_dom	4	2.51572	0.00102612	ENSCJPG00005010023, ENSCJPG00005001715, ENSCJPG00005010016, ENSCJPG00005004278	142	22	15360	19.6671
INTERPRO	IPR036179:Ig-like_dom_sf	100	3.78644	0.00104238	ENSCJPG00005010297, ENSCJPG00005008255, ENSCJPG00005003360, ENSCJPG00005003362, ENSCJPG00005005300, ENSCJPG00005004970, ENSCJPG00005008537, ENSCJPG00005005661, ENSCJPG00005021064, ENSCJPG00005015182, ENSCJPG00005015189, ENSCJPG00005010337, ENSCJPG00005013206, ENSCJPG00005018976, ENSCJPG00005013205, ENSCJPG00005012236, ENSCJPG00005015742, ENSCJPG00005010682, ENSCJPG00005009055, ENSCJPG00005010680,…	2517	451	15360	1.3531
INTERPRO	IPR011993:PH-like_dom_sf	89	3.36994	0.00104272	ENSCJPG00005006393, ENSCJPG00005004694, ENSCJPG00005020214, ENSCJPG00005020974, ENSCJPG00005013082, ENSCJPG00005004571, ENSCJPG00005015909, ENSCJPG00005002397, ENSCJPG00005001941, ENSCJPG00005002956, ENSCJPG00005000612, ENSCJPG00005018132, ENSCJPG00005009629, ENSCJPG00005017120, ENSCJPG00005015141, ENSCJPG00005001308, ENSCJPG00005014296, ENSCJPG00005003927, ENSCJPG00005012479, ENSCJPG00005010332,…	2517	393	15360	1.38199
INTERPRO	IPR002049:LE_dom	16	0.605831	0.00105123	ENSCJPG00005011243, ENSCJPG00005017922, ENSCJPG00005014601, ENSCJPG00005009233, ENSCJPG00005014009, ENSCJPG00005021318, ENSCJPG00005008450, ENSCJPG00005020963, ENSCJPG00005006991, ENSCJPG00005002288, ENSCJPG00005009356, ENSCJPG00005005005, ENSCJPG00005020560, ENSCJPG00005008938, ENSCJPG00005016121, ENSCJPG00005018454	2517	40	15360	2.441
UP_SEQ_FEATURE	DOMAIN:Chemokine interleukin-8-like	4	2.51572	0.00110581	ENSCJPG00005010023, ENSCJPG00005001715, ENSCJPG00005010016, ENSCJPG00005004278	136	22	14324	19.1497
GOTERM_MF_DIRECT	GO:0030527~structural constituent of chromatin	5	3.14465	0.0011101	ENSCJPG00005008506, ENSCJPG00005008410, ENSCJPG00005001264, ENSCJPG00005008489, ENSCJPG00005001267	110	54	12875	10.8375
INTERPRO	IPR033739:M10A_MMP	9	0.34078	0.00111021	ENSCJPG00005000314, ENSCJPG00005012395, ENSCJPG00005003591, ENSCJPG00005003727, ENSCJPG00005003593, ENSCJPG00005009900, ENSCJPG00005008548, ENSCJPG00005006541, ENSCJPG00005010117	2517	15	15360	3.6615
GOTERM_MF_DIRECT	GO:0020037~heme binding	32	1.21166	0.00115981	ENSCJPG00005014996, ENSCJPG00005018859, ENSCJPG00005008255, ENSCJPG00005007100, ENSCJPG00005008232, ENSCJPG00005010074, ENSCJPG00005007362, ENSCJPG00005000491, ENSCJPG00005000052, ENSCJPG00005000495, ENSCJPG00005005649, ENSCJPG00005020297, ENSCJPG00005018177, ENSCJPG00005010857, ENSCJPG00005000516, ENSCJPG00005016410, ENSCJPG00005013107, ENSCJPG00005016409, ENSCJPG00005020705, ENSCJPG00005003494,…	2023	114	12875	1.78647
INTERPRO	IPR036048:Interleukin_8-like_sf	4	2.51572	0.00117214	ENSCJPG00005010023, ENSCJPG00005001715, ENSCJPG00005010016, ENSCJPG00005004278	142	23	15360	18.812
INTERPRO	IPR001073:C1q_dom	13	0.492238	0.0012136	ENSCJPG00005008771, ENSCJPG00005011990, ENSCJPG00005021024, ENSCJPG00005009302, ENSCJPG00005008950, ENSCJPG00005005521, ENSCJPG00005005522, ENSCJPG00005006836, ENSCJPG00005021182, ENSCJPG00005010836, ENSCJPG00005006838, ENSCJPG00005017048, ENSCJPG00005012358	2517	29	15360	2.7356
GOTERM_BP_DIRECT	GO:0030574~collagen catabolic process	9	0.34078	0.00125094	ENSCJPG00005000314, ENSCJPG00005012395, ENSCJPG00005003591, ENSCJPG00005003727, ENSCJPG00005003593, ENSCJPG00005009900, ENSCJPG00005008548, ENSCJPG00005006541, ENSCJPG00005010117	1864	16	12103	3.65233
SMART	SM00199:SCY	4	2.51572	0.00129261	ENSCJPG00005010023, ENSCJPG00005001715, ENSCJPG00005010016, ENSCJPG00005004278	89	20	7974	17.9191
INTERPRO	IPR035897:Toll_tir_struct_dom_sf	11	0.416509	0.00131117	ENSCJPG00005018837, ENSCJPG00005019838, ENSCJPG00005010949, ENSCJPG00005013571, ENSCJPG00005018284, ENSCJPG00005000406, ENSCJPG00005007053, ENSCJPG00005000408, ENSCJPG00005013206, ENSCJPG00005018206, ENSCJPG00005013205	2517	22	15360	3.05125
GOTERM_MF_DIRECT	GO:0008009~chemokine activity	4	2.51572	0.00133176	ENSCJPG00005010023, ENSCJPG00005001715, ENSCJPG00005010016, ENSCJPG00005004278	110	26	12875	18.007
UP_SEQ_FEATURE	DOMAIN:C1q	13	0.492238	0.00135358	ENSCJPG00005008771, ENSCJPG00005011990, ENSCJPG00005021024, ENSCJPG00005009302, ENSCJPG00005008950, ENSCJPG00005005521, ENSCJPG00005005522, ENSCJPG00005006836, ENSCJPG00005021182, ENSCJPG00005010836, ENSCJPG00005006838, ENSCJPG00005017048, ENSCJPG00005012358	2376	29	14324	2.70248
GOTERM_BP_DIRECT	GO:0030335~positive regulation of cell migration	13	0.492238	0.00137973	ENSCJPG00005019979, ENSCJPG00005008179, ENSCJPG00005004721, ENSCJPG00005004978, ENSCJPG00005021143, ENSCJPG00005014060, ENSCJPG00005010549, ENSCJPG00005000539, ENSCJPG00005012219, ENSCJPG00005010326, ENSCJPG00005013325, ENSCJPG00005012236, ENSCJPG00005018898	1864	31	12103	2.72288
INTERPRO	IPR003591:Leu-rich_rpt_typical-subtyp	43	1.62817	0.00142403	ENSCJPG00005018958, ENSCJPG00005013465, ENSCJPG00005017506, ENSCJPG00005008255, ENSCJPG00005010194, ENSCJPG00005010195, ENSCJPG00005013380, ENSCJPG00005005342, ENSCJPG00005000134, ENSCJPG00005005269, ENSCJPG00005003820, ENSCJPG00005004898, ENSCJPG00005018391, ENSCJPG00005002417, ENSCJPG00005005706, ENSCJPG00005015189, ENSCJPG00005012810, ENSCJPG00005016810, ENSCJPG00005012555, ENSCJPG00005016853,…	2517	163	15360	1.60986
UP_SEQ_FEATURE	BINDING:in inhibited form	11	0.416509	0.00144328	ENSCJPG00005004712, ENSCJPG00005000314, ENSCJPG00005012395, ENSCJPG00005009838, ENSCJPG00005003591, ENSCJPG00005003727, ENSCJPG00005003593, ENSCJPG00005009900, ENSCJPG00005018038, ENSCJPG00005008548, ENSCJPG00005006541	2376	22	14324	3.01431
SMART	SM00255:TIR	11	0.416509	0.00151753	ENSCJPG00005018837, ENSCJPG00005019838, ENSCJPG00005010949, ENSCJPG00005013571, ENSCJPG00005018284, ENSCJPG00005000406, ENSCJPG00005007053, ENSCJPG00005000408, ENSCJPG00005013206, ENSCJPG00005018206, ENSCJPG00005013205	1494	20	7974	2.93554
INTERPRO	IPR000483:Cys-rich_flank_reg_C	24	0.908747	0.00151898	ENSCJPG00005013465, ENSCJPG00005019517, ENSCJPG00005013431, ENSCJPG00005017506, ENSCJPG00005009850, ENSCJPG00005008255, ENSCJPG00005010194, ENSCJPG00005010195, ENSCJPG00005007053, ENSCJPG00005006488, ENSCJPG00005013380, ENSCJPG00005007774, ENSCJPG00005005342, ENSCJPG00005007778, ENSCJPG00005000134, ENSCJPG00005020395, ENSCJPG00005018391, ENSCJPG00005018284, ENSCJPG00005000406, ENSCJPG00005000408,…	2517	75	15360	1.9528
SMART	SM00121:IB	10	0.378644	0.00157047	ENSCJPG00005005391, ENSCJPG00005008919, ENSCJPG00005010087, ENSCJPG00005004570, ENSCJPG00005019178, ENSCJPG00005020160, ENSCJPG00005018553, ENSCJPG00005013070, ENSCJPG00005010620, ENSCJPG00005001058	1494	17	7974	3.13962
INTERPRO	IPR008211:Laminin_N	10	0.378644	0.00160289	ENSCJPG00005020560, ENSCJPG00005021318, ENSCJPG00005008450, ENSCJPG00005008938, ENSCJPG00005016121, ENSCJPG00005020963, ENSCJPG00005006991, ENSCJPG00005018454, ENSCJPG00005002288, ENSCJPG00005005005	2517	19	15360	3.21184
INTERPRO	IPR001507:ZP_dom	10	0.378644	0.00160289	ENSCJPG00005007519, ENSCJPG00005019937, ENSCJPG00005018793, ENSCJPG00005007797, ENSCJPG00005011119, ENSCJPG00005008204, ENSCJPG00005017620, ENSCJPG00005007783, ENSCJPG00005020166, ENSCJPG00005014841	2517	19	15360	3.21184
GOTERM_MF_DIRECT	GO:0004601~peroxidase activity	8	0.302916	0.00166569	ENSCJPG00005005649, ENSCJPG00005016409, ENSCJPG00005008255, ENSCJPG00005008232, ENSCJPG00005021492, ENSCJPG00005010857, ENSCJPG00005005652, ENSCJPG00005016410	2023	13	12875	3.9165
GOTERM_MF_DIRECT	GO:0004601~peroxidase activity	8	0.302916	0.00166569	ENSCJPG00005005649, ENSCJPG00005016409, ENSCJPG00005008255, ENSCJPG00005008232, ENSCJPG00005021492, ENSCJPG00005010857, ENSCJPG00005005652, ENSCJPG00005016410	2023	13	12875	3.9165
SMART	SM00423:PSI	16	0.605831	0.00167004	ENSCJPG00005012168, ENSCJPG00005019979, ENSCJPG00005020823, ENSCJPG00005005475, ENSCJPG00005004970, ENSCJPG00005003352, ENSCJPG00005004721, ENSCJPG00005004978, ENSCJPG00005021143, ENSCJPG00005010549, ENSCJPG00005019143, ENSCJPG00005004958, ENSCJPG00005012219, ENSCJPG00005010326, ENSCJPG00005014300, ENSCJPG00005012236	1494	37	7974	2.30804
UP_SEQ_FEATURE	DOMAIN:VWFC	12	0.454373	0.00172352	ENSCJPG00005005391, ENSCJPG00005019319, ENSCJPG00005008919, ENSCJPG00005010087, ENSCJPG00005008255, ENSCJPG00005013818, ENSCJPG00005003938, ENSCJPG00005016632, ENSCJPG00005008973, ENSCJPG00005016468, ENSCJPG00005013764, ENSCJPG00005017216	2376	26	14324	2.78244
UP_SEQ_FEATURE	DOMAIN:Laminin N-terminal	10	0.378644	0.0017509	ENSCJPG00005020560, ENSCJPG00005021318, ENSCJPG00005008450, ENSCJPG00005008938, ENSCJPG00005016121, ENSCJPG00005020963, ENSCJPG00005006991, ENSCJPG00005018454, ENSCJPG00005002288, ENSCJPG00005005005	2376	19	14324	3.17296
UP_SEQ_FEATURE	DOMAIN:ZP	10	0.378644	0.0017509	ENSCJPG00005007519, ENSCJPG00005019937, ENSCJPG00005018793, ENSCJPG00005007797, ENSCJPG00005011119, ENSCJPG00005008204, ENSCJPG00005017620, ENSCJPG00005007783, ENSCJPG00005020166, ENSCJPG00005014841	2376	19	14324	3.17296
INTERPRO	IPR019817:Interferon_reg_fac_CS	6	0.227187	0.00184259	ENSCJPG00005014744, ENSCJPG00005005811, ENSCJPG00005015631, ENSCJPG00005020982, ENSCJPG00005016656, ENSCJPG00005018479	2517	7	15360	5.23072
INTERPRO	IPR021190:Pept_M10A	9	0.34078	0.00190305	ENSCJPG00005000314, ENSCJPG00005012395, ENSCJPG00005003591, ENSCJPG00005003727, ENSCJPG00005003593, ENSCJPG00005009900, ENSCJPG00005008548, ENSCJPG00005006541, ENSCJPG00005010117	2517	16	15360	3.43266
INTERPRO	IPR001818:Pept_M10_metallopeptidase	9	0.34078	0.00190305	ENSCJPG00005000314, ENSCJPG00005012395, ENSCJPG00005003591, ENSCJPG00005003727, ENSCJPG00005003593, ENSCJPG00005009900, ENSCJPG00005008548, ENSCJPG00005006541, ENSCJPG00005010117	2517	16	15360	3.43266
SMART	SM00209:TSP1	22	0.833018	0.00204375	ENSCJPG00005009122, ENSCJPG00005005391, ENSCJPG00005014678, ENSCJPG00005010087, ENSCJPG00005015318, ENSCJPG00005020758, ENSCJPG00005020649, ENSCJPG00005007163, ENSCJPG00005006921, ENSCJPG00005007019, ENSCJPG00005006578, ENSCJPG00005001894, ENSCJPG00005004812, ENSCJPG00005007749, ENSCJPG00005008919, ENSCJPG00005004712, ENSCJPG00005008528, ENSCJPG00005009838, ENSCJPG00005018038, ENSCJPG00005003938,…	1494	60	7974	1.95703
INTERPRO	IPR001849:PH_domain	57	2.15827	0.00212461	ENSCJPG00005020974, ENSCJPG00005002397, ENSCJPG00005001941, ENSCJPG00005002956, ENSCJPG00005018132, ENSCJPG00005015141, ENSCJPG00005001308, ENSCJPG00005014296, ENSCJPG00005003927, ENSCJPG00005016116, ENSCJPG00005015977, ENSCJPG00005018329, ENSCJPG00005013276, ENSCJPG00005020725, ENSCJPG00005011490, ENSCJPG00005020848, ENSCJPG00005020689, ENSCJPG00005000165, ENSCJPG00005006423, ENSCJPG00005008808,…	2517	236	15360	1.47391
INTERPRO	IPR021158:Pept_M10A_Zn_BS	7	0.265051	0.00221392	ENSCJPG00005000314, ENSCJPG00005012395, ENSCJPG00005003591, ENSCJPG00005003727, ENSCJPG00005003593, ENSCJPG00005008548, ENSCJPG00005006541	2517	10	15360	4.27175
INTERPRO	IPR013106:Ig_V-set	8	5.03145	0.00228436	ENSCJPG00005016888, ENSCJPG00005008540, ENSCJPG00005018984, ENSCJPG00005008536, ENSCJPG00005017675, ENSCJPG00005008538, ENSCJPG00005018988, ENSCJPG00005008544	142	197	15360	4.39265
UP_KW_MOLECULAR_FUNCTION	KW-0575~Peroxidase	9	0.34078	0.00231953	ENSCJPG00005012157, ENSCJPG00005013310, ENSCJPG00005017260, ENSCJPG00005009947, ENSCJPG00005010738, ENSCJPG00005008232, ENSCJPG00005021492, ENSCJPG00005010857, ENSCJPG00005001195	838	16	4951	3.32331
INTERPRO	IPR024079:MetalloPept_cat_dom_sf	23	0.870882	0.00243282	ENSCJPG00005014678, ENSCJPG00005013156, ENSCJPG00005012395, ENSCJPG00005007650, ENSCJPG00005020649, ENSCJPG00005003591, ENSCJPG00005021347, ENSCJPG00005003593, ENSCJPG00005009900, ENSCJPG00005008548, ENSCJPG00005006541, ENSCJPG00005001198, ENSCJPG00005006578, ENSCJPG00005000730, ENSCJPG00005004712, ENSCJPG00005000314, ENSCJPG00005009838, ENSCJPG00005003727, ENSCJPG00005019006, ENSCJPG00005018038,…	2517	73	15360	1.92271
GOTERM_BP_DIRECT	GO:0008543~fibroblast growth factor receptor signaling pathway	11	0.416509	0.00258172	ENSCJPG00005015206, ENSCJPG00005010581, ENSCJPG00005011132, ENSCJPG00005020154, ENSCJPG00005017493, ENSCJPG00005001291, ENSCJPG00005020897, ENSCJPG00005009989, ENSCJPG00005011359, ENSCJPG00005001284, ENSCJPG00005013559	1864	25	12103	2.85693
GOTERM_BP_DIRECT	GO:0008543~fibroblast growth factor receptor signaling pathway	11	0.416509	0.00258172	ENSCJPG00005015206, ENSCJPG00005010581, ENSCJPG00005011132, ENSCJPG00005020154, ENSCJPG00005017493, ENSCJPG00005001291, ENSCJPG00005020897, ENSCJPG00005009989, ENSCJPG00005011359, ENSCJPG00005001284, ENSCJPG00005013559	1864	25	12103	2.85693
SMART	SM00180:EGF_Lam	15	0.567967	0.00274767	ENSCJPG00005011243, ENSCJPG00005017922, ENSCJPG00005014601, ENSCJPG00005009233, ENSCJPG00005014009, ENSCJPG00005021318, ENSCJPG00005008450, ENSCJPG00005006991, ENSCJPG00005002288, ENSCJPG00005009356, ENSCJPG00005005005, ENSCJPG00005020560, ENSCJPG00005008938, ENSCJPG00005016121, ENSCJPG00005018454	1494	35	7974	2.28744
INTERPRO	IPR009072:Histone-fold	5	3.14465	0.00282256	ENSCJPG00005008506, ENSCJPG00005008410, ENSCJPG00005001264, ENSCJPG00005008489, ENSCJPG00005001267	142	64	15360	8.4507
INTERPRO	IPR018378:C-type_lectin_CS	11	0.416509	0.00290424	ENSCJPG00005015799, ENSCJPG00005012663, ENSCJPG00005008571, ENSCJPG00005012662, ENSCJPG00005004408, ENSCJPG00005021215, ENSCJPG00005014298, ENSCJPG00005019147, ENSCJPG00005014683, ENSCJPG00005009259, ENSCJPG00005004355	2517	24	15360	2.79698
INTERPRO	IPR036179:Ig-like_dom_sf	12	7.54717	0.00297175	ENSCJPG00005013202, ENSCJPG00005016888, ENSCJPG00005008540, ENSCJPG00005017332, ENSCJPG00005018984, ENSCJPG00005008536, ENSCJPG00005017675, ENSCJPG00005017334, ENSCJPG00005008538, ENSCJPG00005015378, ENSCJPG00005018988, ENSCJPG00005008544	142	451	15360	2.87811
UP_KW_MOLECULAR_FUNCTION	KW-0675~Receptor	124	4.69519	0.00312981	ENSCJPG00005013685, ENSCJPG00005018736, ENSCJPG00005012073, ENSCJPG00005007163, ENSCJPG00005005542, ENSCJPG00005005661, ENSCJPG00005009983, ENSCJPG00005008414, ENSCJPG00005020493, ENSCJPG00005008819, ENSCJPG00005013608, ENSCJPG00005000813, ENSCJPG00005016157, ENSCJPG00005015189, ENSCJPG00005019147, ENSCJPG00005015068, ENSCJPG00005012633, ENSCJPG00005016158, ENSCJPG00005012357, ENSCJPG00005011421,…	838	584	4951	1.25446
GOTERM_MF_DIRECT	GO:0017017~MAP kinase tyrosine/serine/threonine phosphatase activity	7	0.265051	0.00336679	ENSCJPG00005004855, ENSCJPG00005008826, ENSCJPG00005018464, ENSCJPG00005020029, ENSCJPG00005010633, ENSCJPG00005004110, ENSCJPG00005007167	2023	11	12875	4.05002
GOTERM_MF_DIRECT	GO:0003700~transcription factor activity, sequence-specific DNA binding	60	2.27187	0.00339103	ENSCJPG00005005060, ENSCJPG00005009420, ENSCJPG00005018938, ENSCJPG00005014738, ENSCJPG00005020858, ENSCJPG00005014618, ENSCJPG00005006993, ENSCJPG00005005029, ENSCJPG00005002994, ENSCJPG00005009986, ENSCJPG00005007967, ENSCJPG00005014052, ENSCJPG00005019867, ENSCJPG00005011133, ENSCJPG00005006181, ENSCJPG00005015419, ENSCJPG00005013152, ENSCJPG00005013193, ENSCJPG00005005451, ENSCJPG00005008522,…	2023	267	12875	1.43018
SMART	SM00038:COLFI	6	0.227187	0.00342986	ENSCJPG00005019849, ENSCJPG00005019319, ENSCJPG00005013818, ENSCJPG00005021505, ENSCJPG00005008126, ENSCJPG00005009957	1494	7	7974	4.57487
GOTERM_MF_DIRECT	GO:0008330~protein tyrosine/threonine phosphatase activity	6	0.227187	0.00350783	ENSCJPG00005004855, ENSCJPG00005008826, ENSCJPG00005020029, ENSCJPG00005010633, ENSCJPG00005004110, ENSCJPG00005007167	2023	8	12875	4.77323
GOTERM_BP_DIRECT	GO:0050919~negative chemotaxis	10	0.378644	0.00351925	ENSCJPG00005004978, ENSCJPG00005019979, ENSCJPG00005021143, ENSCJPG00005018391, ENSCJPG00005010549, ENSCJPG00005012219, ENSCJPG00005004970, ENSCJPG00005010326, ENSCJPG00005004721, ENSCJPG00005012236	1864	22	12103	2.95138
GOTERM_BP_DIRECT	GO:0006979~response to oxidative stress	12	0.454373	0.00357687	ENSCJPG00005012157, ENSCJPG00005013310, ENSCJPG00005017260, ENSCJPG00005009947, ENSCJPG00005008255, ENSCJPG00005010738, ENSCJPG00005008232, ENSCJPG00005018177, ENSCJPG00005021492, ENSCJPG00005010857, ENSCJPG00005001195, ENSCJPG00005009148	1864	30	12103	2.59721
GOTERM_BP_DIRECT	GO:0008285~negative regulation of cell proliferation	8	0.302916	0.00416386	ENSCJPG00005016207, ENSCJPG00005011750, ENSCJPG00005018956, ENSCJPG00005004908, ENSCJPG00005015366, ENSCJPG00005010445, ENSCJPG00005001782, ENSCJPG00005020323	1864	15	12103	3.46295
SMART	SM00136:LamNT	10	0.378644	0.00416494	ENSCJPG00005020560, ENSCJPG00005021318, ENSCJPG00005008450, ENSCJPG00005008938, ENSCJPG00005016121, ENSCJPG00005020963, ENSCJPG00005006991, ENSCJPG00005018454, ENSCJPG00005002288, ENSCJPG00005005005	1494	19	7974	2.80913
INTERPRO	IPR018486:Hemopexin_CS	7	0.265051	0.00419768	ENSCJPG00005021496, ENSCJPG00005000314, ENSCJPG00005012395, ENSCJPG00005003591, ENSCJPG00005003727, ENSCJPG00005008548, ENSCJPG00005005397	2517	11	15360	3.88341
INTERPRO	IPR003118:Pointed_dom	7	0.265051	0.00419768	ENSCJPG00005006095, ENSCJPG00005006825, ENSCJPG00005007967, ENSCJPG00005006092, ENSCJPG00005015419, ENSCJPG00005007939, ENSCJPG00005009196	2517	11	15360	3.88341
INTERPRO	IPR001346:Interferon_reg_fact_DNA-bd_dom	6	0.227187	0.00425003	ENSCJPG00005014744, ENSCJPG00005005811, ENSCJPG00005015631, ENSCJPG00005020982, ENSCJPG00005016656, ENSCJPG00005018479	2517	8	15360	4.57688
INTERPRO	IPR008343:MKP	6	0.227187	0.00425003	ENSCJPG00005004855, ENSCJPG00005008826, ENSCJPG00005020029, ENSCJPG00005010633, ENSCJPG00005004110, ENSCJPG00005007167	2517	8	15360	4.57688
INTERPRO	IPR023415:LDLR_class-A_CS	14	0.530102	0.00433131	ENSCJPG00005015406, ENSCJPG00005020489, ENSCJPG00005006562, ENSCJPG00005008655, ENSCJPG00005002212, ENSCJPG00005004603, ENSCJPG00005000603, ENSCJPG00005020490, ENSCJPG00005016592, ENSCJPG00005014374, ENSCJPG00005010975, ENSCJPG00005011203, ENSCJPG00005014323, ENSCJPG00005018446	2517	37	15360	2.30906
INTERPRO	IPR000772:Ricin_B_lectin	12	0.454373	0.00433912	ENSCJPG00005001149, ENSCJPG00005016061, ENSCJPG00005004408, ENSCJPG00005009911, ENSCJPG00005014792, ENSCJPG00005014298, ENSCJPG00005001296, ENSCJPG00005019147, ENSCJPG00005005600, ENSCJPG00005020497, ENSCJPG00005009445, ENSCJPG00005004631	2517	29	15360	2.52517
GOTERM_BP_DIRECT	GO:0006954~inflammatory response	5	3.14465	0.00441932	ENSCJPG00005013202, ENSCJPG00005010023, ENSCJPG00005001715, ENSCJPG00005010016, ENSCJPG00005004278	97	84	12103	7.42698
UP_SEQ_FEATURE	DOMAIN:PNT	7	0.265051	0.00447035	ENSCJPG00005006095, ENSCJPG00005006825, ENSCJPG00005007967, ENSCJPG00005006092, ENSCJPG00005015419, ENSCJPG00005007939, ENSCJPG00005009196	2376	11	14324	3.83639
UP_SEQ_FEATURE	DOMAIN:IRF tryptophan pentad repeat	6	0.227187	0.00448991	ENSCJPG00005014744, ENSCJPG00005005811, ENSCJPG00005015631, ENSCJPG00005020982, ENSCJPG00005016656, ENSCJPG00005018479	2376	8	14324	4.52146
UP_SEQ_FEATURE	DOMAIN:PH	54	2.04468	0.00458086	ENSCJPG00005020974, ENSCJPG00005002397, ENSCJPG00005001941, ENSCJPG00005018132, ENSCJPG00005015141, ENSCJPG00005001308, ENSCJPG00005014296, ENSCJPG00005003927, ENSCJPG00005016116, ENSCJPG00005015977, ENSCJPG00005018329, ENSCJPG00005013276, ENSCJPG00005020725, ENSCJPG00005011490, ENSCJPG00005020848, ENSCJPG00005020689, ENSCJPG00005000165, ENSCJPG00005006423, ENSCJPG00005008808, ENSCJPG00005019375,…	2376	226	14324	1.44047
INTERPRO	IPR035892:C2_domain_sf	41	1.55244	0.00463903	ENSCJPG00005016856, ENSCJPG00005010331, ENSCJPG00005005240, ENSCJPG00005020815, ENSCJPG00005013082, ENSCJPG00005007344, ENSCJPG00005007968, ENSCJPG00005018132, ENSCJPG00005017360, ENSCJPG00005001429, ENSCJPG00005014151, ENSCJPG00005019864, ENSCJPG00005016396, ENSCJPG00005014296, ENSCJPG00005016257, ENSCJPG00005020909, ENSCJPG00005010156, ENSCJPG00005015325, ENSCJPG00005013099, ENSCJPG00005020603,…	2517	163	15360	1.53499
INTERPRO	IPR042235:ZP-C	9	0.34078	0.00475899	ENSCJPG00005007519, ENSCJPG00005018793, ENSCJPG00005007797, ENSCJPG00005011119, ENSCJPG00005008204, ENSCJPG00005017620, ENSCJPG00005007783, ENSCJPG00005020166, ENSCJPG00005014841	2517	18	15360	3.05125
UP_SEQ_FEATURE	DOMAIN:Laminin EGF-like	12	0.454373	0.00477437	ENSCJPG00005011243, ENSCJPG00005017922, ENSCJPG00005020560, ENSCJPG00005009233, ENSCJPG00005021318, ENSCJPG00005008450, ENSCJPG00005008938, ENSCJPG00005016121, ENSCJPG00005006991, ENSCJPG00005018454, ENSCJPG00005002288, ENSCJPG00005005005	2376	29	14324	2.4946
UP_KW_LIGAND	KW-0408~Iron	52	1.96895	0.00483662	ENSCJPG00005018859, ENSCJPG00005008255, ENSCJPG00005012031, ENSCJPG00005007362, ENSCJPG00005000052, ENSCJPG00005008615, ENSCJPG00005021025, ENSCJPG00005020297, ENSCJPG00005018177, ENSCJPG00005010857, ENSCJPG00005019149, ENSCJPG00005018853, ENSCJPG00005005652, ENSCJPG00005019490, ENSCJPG00005019491, ENSCJPG00005021492, ENSCJPG00005002949, ENSCJPG00005012428, ENSCJPG00005018720, ENSCJPG00005012427,…	581	222	3557	1.43403
GOTERM_MF_DIRECT	GO:0005125~cytokine activity	25	0.946611	0.00519402	ENSCJPG00005009144, ENSCJPG00005007043, ENSCJPG00005017807, ENSCJPG00005007240, ENSCJPG00005006851, ENSCJPG00005001485, ENSCJPG00005002433, ENSCJPG00005005745, ENSCJPG00005019265, ENSCJPG00005015041, ENSCJPG00005004837, ENSCJPG00005013108, ENSCJPG00005014995, ENSCJPG00005008582, ENSCJPG00005013774, ENSCJPG00005009992, ENSCJPG00005014928, ENSCJPG00005007795, ENSCJPG00005008702, ENSCJPG00005007255,…	2023	90	12875	1.76786
INTERPRO	IPR006026:Peptidase_Metallo	10	0.378644	0.00541596	ENSCJPG00005000730, ENSCJPG00005000314, ENSCJPG00005012395, ENSCJPG00005003591, ENSCJPG00005003727, ENSCJPG00005003593, ENSCJPG00005009900, ENSCJPG00005008548, ENSCJPG00005006541, ENSCJPG00005010117	2517	22	15360	2.77386
GOTERM_CC_DIRECT	GO:0001725~stress fiber	11	0.416509	0.00551912	ENSCJPG00005008809, ENSCJPG00005012352, ENSCJPG00005003736, ENSCJPG00005017250, ENSCJPG00005007905, ENSCJPG00005006904, ENSCJPG00005020985, ENSCJPG00005005363, ENSCJPG00005006809, ENSCJPG00005019625, ENSCJPG00005007039	2053	27	13144	2.60836
UP_KW_DOMAIN	KW-0812~Transmembrane	646	24.4604	0.00576881	ENSCJPG00005005382, ENSCJPG00005005261, ENSCJPG00005006113, ENSCJPG00005007564, ENSCJPG00005009983, ENSCJPG00005006117, ENSCJPG00005009984, ENSCJPG00005006478, ENSCJPG00005008655, ENSCJPG00005008414, ENSCJPG00005005269, ENSCJPG00005017360, ENSCJPG00005016398, ENSCJPG00005015189, ENSCJPG00005018339, ENSCJPG00005018458, ENSCJPG00005017119, ENSCJPG00005009850, ENSCJPG00005004041, ENSCJPG00005006582,…	1452	3247	7829	1.07273
INTERPRO	IPR035992:Ricin_B-like_lectins	12	0.454373	0.00585297	ENSCJPG00005001149, ENSCJPG00005016061, ENSCJPG00005004408, ENSCJPG00005009911, ENSCJPG00005014792, ENSCJPG00005014298, ENSCJPG00005001296, ENSCJPG00005019147, ENSCJPG00005005600, ENSCJPG00005020497, ENSCJPG00005009445, ENSCJPG00005004631	2517	30	15360	2.441
INTERPRO	IPR017855:SMAD-like_dom_sf	8	0.302916	0.00595921	ENSCJPG00005014744, ENSCJPG00005005811, ENSCJPG00005014182, ENSCJPG00005004928, ENSCJPG00005001782, ENSCJPG00005015631, ENSCJPG00005016656, ENSCJPG00005018479	2517	15	15360	3.25467
INTERPRO	IPR017855:SMAD-like_dom_sf	8	0.302916	0.00595921	ENSCJPG00005014744, ENSCJPG00005005811, ENSCJPG00005014182, ENSCJPG00005004928, ENSCJPG00005001782, ENSCJPG00005015631, ENSCJPG00005016656, ENSCJPG00005018479	2517	15	15360	3.25467
PIR_SUPERFAMILY	PIRSF000939:MAPK_Ptase	5	0.189322	0.00603787	ENSCJPG00005004855, ENSCJPG00005008826, ENSCJPG00005020029, ENSCJPG00005010633, ENSCJPG00005004110	266	5	1357	5.1015
GOTERM_BP_DIRECT	GO:0048247~lymphocyte chemotaxis	3	1.88679	0.00611258	ENSCJPG00005010023, ENSCJPG00005010016, ENSCJPG00005004278	97	15	12103	24.9546
GOTERM_BP_DIRECT	GO:0006044~N-acetylglucosamine metabolic process	6	0.227187	0.00629076	ENSCJPG00005014319, ENSCJPG00005016980, ENSCJPG00005013319, ENSCJPG00005018442, ENSCJPG00005004076, ENSCJPG00005006732	1864	9	12103	4.32868
SMART	SM00110:C1Q	12	0.454373	0.00652999	ENSCJPG00005006836, ENSCJPG00005008771, ENSCJPG00005011990, ENSCJPG00005010836, ENSCJPG00005006838, ENSCJPG00005017048, ENSCJPG00005021024, ENSCJPG00005012358, ENSCJPG00005008950, ENSCJPG00005009302, ENSCJPG00005005521, ENSCJPG00005005522	1494	27	7974	2.37216
SMART	SM00409:IG	82	3.10488	0.0065999	ENSCJPG00005010297, ENSCJPG00005018936, ENSCJPG00005017329, ENSCJPG00005017449, ENSCJPG00005018935, ENSCJPG00005010131, ENSCJPG00005008255, ENSCJPG00005004970, ENSCJPG00005008537, ENSCJPG00005005661, ENSCJPG00005009304, ENSCJPG00005007248, ENSCJPG00005021064, ENSCJPG00005015182, ENSCJPG00005015189, ENSCJPG00005010337, ENSCJPG00005013206, ENSCJPG00005013205, ENSCJPG00005015742, ENSCJPG00005012236,…	1494	335	7974	1.30646
GOTERM_CC_DIRECT	GO:0030018~Z disc	15	0.567967	0.00686051	ENSCJPG00005012352, ENSCJPG00005020985, ENSCJPG00005000296, ENSCJPG00005006811, ENSCJPG00005007039, ENSCJPG00005016171, ENSCJPG00005003734, ENSCJPG00005017250, ENSCJPG00005003736, ENSCJPG00005006904, ENSCJPG00005007905, ENSCJPG00005006809, ENSCJPG00005013513, ENSCJPG00005013227, ENSCJPG00005013886	2053	45	13144	2.13411
GOTERM_MF_DIRECT	GO:0048020~CCR chemokine receptor binding	3	1.88679	0.00693949	ENSCJPG00005010023, ENSCJPG00005010016, ENSCJPG00005004278	110	15	12875	23.4091
GOTERM_BP_DIRECT	GO:0002548~monocyte chemotaxis	3	1.88679	0.00694991	ENSCJPG00005010023, ENSCJPG00005010016, ENSCJPG00005004278	97	16	12103	23.395
GOTERM_BP_DIRECT	GO:0071346~cellular response to interferon-gamma	3	1.88679	0.00694991	ENSCJPG00005010023, ENSCJPG00005010016, ENSCJPG00005004278	97	16	12103	23.395
GOTERM_BP_DIRECT	GO:0071347~cellular response to interleukin-1	3	1.88679	0.00694991	ENSCJPG00005010023, ENSCJPG00005010016, ENSCJPG00005004278	97	16	12103	23.395
INTERPRO	IPR003006:Ig/MHC_CS	9	0.34078	0.00705434	ENSCJPG00005015701, ENSCJPG00005015724, ENSCJPG00005005889, ENSCJPG00005015704, ENSCJPG00005015694, ENSCJPG00005001076, ENSCJPG00005005886, ENSCJPG00005015730, ENSCJPG00005015710	2517	19	15360	2.89066
INTERPRO	IPR000033:LDLR_classB_rpt	7	0.265051	0.00723983	ENSCJPG00005011332, ENSCJPG00005020489, ENSCJPG00005019952, ENSCJPG00005011204, ENSCJPG00005018446, ENSCJPG00005002212, ENSCJPG00005006885	2517	12	15360	3.55979
INTERPRO	IPR001751:S100/CaBP7/8-like_CS	7	0.265051	0.00723983	ENSCJPG00005014116, ENSCJPG00005000345, ENSCJPG00005014118, ENSCJPG00005015638, ENSCJPG00005014061, ENSCJPG00005014112, ENSCJPG00005014115	2517	12	15360	3.55979
GOTERM_BP_DIRECT	GO:0001934~positive regulation of protein phosphorylation	13	0.492238	0.00743888	ENSCJPG00005010680, ENSCJPG00005010581, ENSCJPG00005010071, ENSCJPG00005007043, ENSCJPG00005020897, ENSCJPG00005009989, ENSCJPG00005001284, ENSCJPG00005009963, ENSCJPG00005005049, ENSCJPG00005017493, ENSCJPG00005019243, ENSCJPG00005011359, ENSCJPG00005013559	1864	37	12103	2.28133
INTERPRO	IPR046328:ETS_fam	10	0.378644	0.00762345	ENSCJPG00005006095, ENSCJPG00005006825, ENSCJPG00005007967, ENSCJPG00005006092, ENSCJPG00005015419, ENSCJPG00005010846, ENSCJPG00005007939, ENSCJPG00005009196, ENSCJPG00005005451, ENSCJPG00005005029	2517	23	15360	2.65326
INTERPRO	IPR000418:Ets_dom	10	0.378644	0.00762345	ENSCJPG00005006095, ENSCJPG00005006825, ENSCJPG00005007967, ENSCJPG00005006092, ENSCJPG00005015419, ENSCJPG00005010846, ENSCJPG00005007939, ENSCJPG00005009196, ENSCJPG00005005451, ENSCJPG00005005029	2517	23	15360	2.65326
SMART	SM00348:IRF	6	0.227187	0.00773806	ENSCJPG00005014744, ENSCJPG00005005811, ENSCJPG00005015631, ENSCJPG00005020982, ENSCJPG00005016656, ENSCJPG00005018479	1494	8	7974	4.00301
GOTERM_MF_DIRECT	GO:0046982~protein heterodimerization activity	5	3.14465	0.00797086	ENSCJPG00005008506, ENSCJPG00005008410, ENSCJPG00005001264, ENSCJPG00005008489, ENSCJPG00005001267	110	93	12875	6.29277
UP_KW_DOMAIN	KW-1133~Transmembrane helix	425	16.0924	0.00798335	ENSCJPG00005005382, ENSCJPG00005006113, ENSCJPG00005007564, ENSCJPG00005009983, ENSCJPG00005006117, ENSCJPG00005009984, ENSCJPG00005006478, ENSCJPG00005008655, ENSCJPG00005005269, ENSCJPG00005017360, ENSCJPG00005019303, ENSCJPG00005016398, ENSCJPG00005015068, ENSCJPG00005019546, ENSCJPG00005009850, ENSCJPG00005004041, ENSCJPG00005003071, ENSCJPG00005020649, ENSCJPG00005007797, ENSCJPG00005005135,…	1452	2086	7829	1.09854
INTERPRO	IPR001304:C-type_lectin-like	4	2.51572	0.00810867	ENSCJPG00005006293, ENSCJPG00005004199, ENSCJPG00005004211, ENSCJPG00005004153	142	45	15360	9.61502
INTERPRO	IPR039809:Chemokine_b/g/d	3	1.88679	0.00812382	ENSCJPG00005010023, ENSCJPG00005010016, ENSCJPG00005004278	142	15	15360	21.6338
INTERPRO	IPR019471:Interferon_reg_factor-3	5	0.189322	0.00814857	ENSCJPG00005014744, ENSCJPG00005005811, ENSCJPG00005015631, ENSCJPG00005016656, ENSCJPG00005018479	2517	6	15360	5.08542
UP_SEQ_FEATURE	DOMAIN:ETS	10	0.378644	0.00826206	ENSCJPG00005006095, ENSCJPG00005006825, ENSCJPG00005007967, ENSCJPG00005006092, ENSCJPG00005015419, ENSCJPG00005010846, ENSCJPG00005007939, ENSCJPG00005009196, ENSCJPG00005005451, ENSCJPG00005005029	2376	23	14324	2.62114
INTERPRO	IPR003096:SM22_calponin	6	0.227187	0.00827738	ENSCJPG00005015182, ENSCJPG00005000418, ENSCJPG00005011318, ENSCJPG00005020974, ENSCJPG00005019565, ENSCJPG00005010652	2517	9	15360	4.06834
SMART	SM00251:SAM_PNT	7	0.265051	0.00832131	ENSCJPG00005006095, ENSCJPG00005006825, ENSCJPG00005007967, ENSCJPG00005006092, ENSCJPG00005015419, ENSCJPG00005007939, ENSCJPG00005009196	1494	11	7974	3.3965
SMART	SM00082:LRRCT	24	0.908747	0.00840724	ENSCJPG00005013465, ENSCJPG00005019517, ENSCJPG00005013431, ENSCJPG00005017506, ENSCJPG00005009850, ENSCJPG00005008255, ENSCJPG00005010194, ENSCJPG00005010195, ENSCJPG00005007053, ENSCJPG00005006488, ENSCJPG00005013380, ENSCJPG00005007774, ENSCJPG00005005342, ENSCJPG00005007778, ENSCJPG00005000134, ENSCJPG00005020395, ENSCJPG00005018391, ENSCJPG00005018284, ENSCJPG00005000406, ENSCJPG00005000408,…	1494	75	7974	1.70795
INTERPRO	IPR036055:LDL_receptor-like_sf	15	0.567967	0.00847461	ENSCJPG00005015406, ENSCJPG00005020489, ENSCJPG00005006562, ENSCJPG00005008655, ENSCJPG00005002212, ENSCJPG00005004603, ENSCJPG00005000603, ENSCJPG00005020490, ENSCJPG00005016592, ENSCJPG00005014374, ENSCJPG00005010975, ENSCJPG00005011203, ENSCJPG00005011204, ENSCJPG00005014323, ENSCJPG00005018446	2517	44	15360	2.0804
GOTERM_BP_DIRECT	GO:0002224~toll-like receptor signaling pathway	7	0.265051	0.00853199	ENSCJPG00005019838, ENSCJPG00005015040, ENSCJPG00005018284, ENSCJPG00005000406, ENSCJPG00005007053, ENSCJPG00005000408, ENSCJPG00005018206	1864	13	12103	3.49624
GOTERM_BP_DIRECT	GO:0050767~regulation of neurogenesis	7	0.265051	0.00853199	ENSCJPG00005011253, ENSCJPG00005005032, ENSCJPG00005009151, ENSCJPG00005005585, ENSCJPG00005020534, ENSCJPG00005003277, ENSCJPG00005013467	1864	13	12103	3.49624
GOTERM_BP_DIRECT	GO:0042744~hydrogen peroxide catabolic process	7	0.265051	0.00853199	ENSCJPG00005005649, ENSCJPG00005017260, ENSCJPG00005009947, ENSCJPG00005016409, ENSCJPG00005010738, ENSCJPG00005005652, ENSCJPG00005016410	1864	13	12103	3.49624
GOTERM_CC_DIRECT	GO:0005634~nucleus	35	22.0126	0.00856865	ENSCJPG00005012531, ENSCJPG00005012530, ENSCJPG00005010394, ENSCJPG00005017729, ENSCJPG00005008410, ENSCJPG00005001264, ENSCJPG00005008653, ENSCJPG00005007887, ENSCJPG00005001267, ENSCJPG00005000810, ENSCJPG00005018890, ENSCJPG00005019368, ENSCJPG00005019369, ENSCJPG00005019366, ENSCJPG00005013985, ENSCJPG00005010531, ENSCJPG00005003190, ENSCJPG00005003153, ENSCJPG00005001211, ENSCJPG00005008489,…	110	2773	13144	1.50818
UP_SEQ_FEATURE	DOMAIN:C-type lectin	4	2.51572	0.00870423	ENSCJPG00005006293, ENSCJPG00005004199, ENSCJPG00005004211, ENSCJPG00005004153	136	45	14324	9.36209
GOTERM_BP_DIRECT	GO:0071356~cellular response to tumor necrosis factor	3	1.88679	0.00877038	ENSCJPG00005010023, ENSCJPG00005010016, ENSCJPG00005004278	97	18	12103	20.7955
GOTERM_BP_DIRECT	GO:0007596~blood coagulation	11	0.416509	0.00882577	ENSCJPG00005013685, ENSCJPG00005001776, ENSCJPG00005000435, ENSCJPG00005000713, ENSCJPG00005001719, ENSCJPG00005013821, ENSCJPG00005004435, ENSCJPG00005019007, ENSCJPG00005011421, ENSCJPG00005018732, ENSCJPG00005016468	1864	29	12103	2.46287
GOTERM_BP_DIRECT	GO:0007596~blood coagulation	11	0.416509	0.00882577	ENSCJPG00005013685, ENSCJPG00005001776, ENSCJPG00005000435, ENSCJPG00005000713, ENSCJPG00005001719, ENSCJPG00005013821, ENSCJPG00005004435, ENSCJPG00005019007, ENSCJPG00005011421, ENSCJPG00005018732, ENSCJPG00005016468	1864	29	12103	2.46287
GOTERM_MF_DIRECT	GO:0005525~GTP binding	68	2.57478	0.00888327	ENSCJPG00005008012, ENSCJPG00005004051, ENSCJPG00005000491, ENSCJPG00005020535, ENSCJPG00005009549, ENSCJPG00005000495, ENSCJPG00005002954, ENSCJPG00005000534, ENSCJPG00005006918, ENSCJPG00005009905, ENSCJPG00005016791, ENSCJPG00005016790, ENSCJPG00005006717, ENSCJPG00005006959, ENSCJPG00005010537, ENSCJPG00005016674, ENSCJPG00005015068, ENSCJPG00005011786, ENSCJPG00005014499, ENSCJPG00005013950,…	2023	323	12875	1.33985
INTERPRO	IPR001806:Small_GTPase	33	1.24953	0.00893844	ENSCJPG00005014637, ENSCJPG00005005482, ENSCJPG00005011160, ENSCJPG00005002954, ENSCJPG00005000534, ENSCJPG00005012939, ENSCJPG00005018473, ENSCJPG00005016095, ENSCJPG00005010516, ENSCJPG00005003827, ENSCJPG00005009905, ENSCJPG00005016252, ENSCJPG00005016674, ENSCJPG00005011888, ENSCJPG00005015123, ENSCJPG00005013950, ENSCJPG00005013653, ENSCJPG00005013697, ENSCJPG00005011290, ENSCJPG00005008269,…	2517	129	15360	1.56111
SMART	SM00214:VWC	12	0.454373	0.00896917	ENSCJPG00005005391, ENSCJPG00005019319, ENSCJPG00005008919, ENSCJPG00005010087, ENSCJPG00005008255, ENSCJPG00005013818, ENSCJPG00005003938, ENSCJPG00005016632, ENSCJPG00005008973, ENSCJPG00005016468, ENSCJPG00005013764, ENSCJPG00005017216	1494	28	7974	2.28744
INTERPRO	IPR000008:C2_dom	34	1.28739	0.0089804	ENSCJPG00005016856, ENSCJPG00005010331, ENSCJPG00005005240, ENSCJPG00005020815, ENSCJPG00005007344, ENSCJPG00005007968, ENSCJPG00005018132, ENSCJPG00005017360, ENSCJPG00005001429, ENSCJPG00005014151, ENSCJPG00005016396, ENSCJPG00005016257, ENSCJPG00005020909, ENSCJPG00005010156, ENSCJPG00005015325, ENSCJPG00005013099, ENSCJPG00005020603, ENSCJPG00005008320, ENSCJPG00005000262, ENSCJPG00005020365,…	2517	134	15360	1.5484
INTERPRO	IPR000716:Thyroglobulin_1	8	0.302916	0.009114	ENSCJPG00005011332, ENSCJPG00005001489, ENSCJPG00005003957, ENSCJPG00005004570, ENSCJPG00005019178, ENSCJPG00005019952, ENSCJPG00005013070, ENSCJPG00005006545	2517	16	15360	3.05125
INTERPRO	IPR036857:Thyroglobulin_1_sf	8	0.302916	0.009114	ENSCJPG00005011332, ENSCJPG00005001489, ENSCJPG00005003957, ENSCJPG00005004570, ENSCJPG00005019178, ENSCJPG00005019952, ENSCJPG00005013070, ENSCJPG00005006545	2517	16	15360	3.05125
INTERPRO	IPR013128:Peptidase_C1A	8	0.302916	0.009114	ENSCJPG00005000520, ENSCJPG00005000943, ENSCJPG00005006680, ENSCJPG00005004155, ENSCJPG00005021127, ENSCJPG00005016044, ENSCJPG00005015187, ENSCJPG00005017279	2517	16	15360	3.05125
INTERPRO	IPR000668:Peptidase_C1A_C	8	0.302916	0.009114	ENSCJPG00005000520, ENSCJPG00005000943, ENSCJPG00005006680, ENSCJPG00005004155, ENSCJPG00005021127, ENSCJPG00005016044, ENSCJPG00005015187, ENSCJPG00005017279	2517	16	15360	3.05125
INTERPRO	IPR013783:Ig-like_fold	14	8.80503	0.00924628	ENSCJPG00005013202, ENSCJPG00005016888, ENSCJPG00005008540, ENSCJPG00005008536, ENSCJPG00005008538, ENSCJPG00005008544, ENSCJPG00005017332, ENSCJPG00005019831, ENSCJPG00005018984, ENSCJPG00005017334, ENSCJPG00005017675, ENSCJPG00005015378, ENSCJPG00005018988, ENSCJPG00005014510	142	675	15360	2.24351
UP_SEQ_FEATURE	DOMAIN:C2	34	1.28739	0.00954912	ENSCJPG00005016856, ENSCJPG00005010331, ENSCJPG00005005240, ENSCJPG00005020815, ENSCJPG00005007344, ENSCJPG00005007968, ENSCJPG00005018132, ENSCJPG00005017360, ENSCJPG00005001429, ENSCJPG00005014151, ENSCJPG00005016396, ENSCJPG00005016257, ENSCJPG00005020909, ENSCJPG00005010156, ENSCJPG00005015325, ENSCJPG00005013099, ENSCJPG00005020603, ENSCJPG00005008320, ENSCJPG00005000262, ENSCJPG00005020365,…	2376	133	14324	1.54115
GOTERM_BP_DIRECT	GO:0071526~semaphorin-plexin signaling pathway	9	0.34078	0.00966671	ENSCJPG00005004978, ENSCJPG00005019979, ENSCJPG00005021143, ENSCJPG00005010549, ENSCJPG00005012219, ENSCJPG00005004970, ENSCJPG00005010326, ENSCJPG00005004721, ENSCJPG00005012236	1864	21	12103	2.78273
GOTERM_BP_DIRECT	GO:0048843~negative regulation of axon extension involved in axon guidance	9	0.34078	0.00966671	ENSCJPG00005004978, ENSCJPG00005019979, ENSCJPG00005021143, ENSCJPG00005010549, ENSCJPG00005012219, ENSCJPG00005004970, ENSCJPG00005010326, ENSCJPG00005004721, ENSCJPG00005012236	1864	21	12103	2.78273
UP_SEQ_FEATURE	DOMAIN:Thyroglobulin type-1	8	0.302916	0.00974546	ENSCJPG00005011332, ENSCJPG00005001489, ENSCJPG00005003957, ENSCJPG00005004570, ENSCJPG00005019178, ENSCJPG00005019952, ENSCJPG00005013070, ENSCJPG00005006545	2376	16	14324	3.01431

## Sheet: Section 6
Supplementary Table S8. Results of functional enrichment analysis using genes belonging to (Section 6)
Category	Term	Count	%	PValue	Genes	List Total	Pop Hits	Pop Total	Fold Enrichment
INTERPRO	IPR000725:Olfact_rcpt	4	3.22581	0.00455238	ENSCJPG00005000786, ENSCJPG00005005660, ENSCJPG00005005666, ENSCJPG00005000794	106	49	15360	11.829
UP_KW_BIOLOGICAL_PROCESS	KW-0552~Olfaction	4	3.22581	0.00674191	ENSCJPG00005000786, ENSCJPG00005005660, ENSCJPG00005005666, ENSCJPG00005000794	31	44	3343	9.80352
GOTERM_MF_DIRECT	GO:0004984~olfactory receptor activity	4	3.22581	0.00875255	ENSCJPG00005000786, ENSCJPG00005005660, ENSCJPG00005005666, ENSCJPG00005000794	79	70	12875	9.31284
UP_KW_CELLULAR_COMPONENT	KW-1003~Cell membrane	14	11.2903	0.000210625	ENSCJPG00005014435, ENSCJPG00005012155, ENSCJPG00005007495, ENSCJPG00005005161, ENSCJPG00005005660, ENSCJPG00005005666, ENSCJPG00005000794, ENSCJPG00005006214, ENSCJPG00005006968, ENSCJPG00005000786, ENSCJPG00005013728, ENSCJPG00005017127, ENSCJPG00005015058, ENSCJPG00005015049	51	663	7754	3.21048

## Sheet: Section 7
Supplementary Table S8. Results of functional enrichment analysis using genes belonging to (Section 7)
Category	Term	Count	%	PValue	Genes	List Total	Pop Hits	Pop Total	Fold Enrichment
UP_SEQ_FEATURE	DNA_BIND:Homeobox	11	4.19847	0.000334972	ENSCJPG00005006639, ENSCJPG00005017724, ENSCJPG00005017727, ENSCJPG00005019968, ENSCJPG00005017726, ENSCJPG00005018638, ENSCJPG00005011083, ENSCJPG00005008362, ENSCJPG00005006158, ENSCJPG00005005664, ENSCJPG00005004773	187	204	14324	4.13033
UP_SEQ_FEATURE	DOMAIN:Homeobox	11	4.19847	0.000390776	ENSCJPG00005006639, ENSCJPG00005017724, ENSCJPG00005017727, ENSCJPG00005019968, ENSCJPG00005017726, ENSCJPG00005018638, ENSCJPG00005011083, ENSCJPG00005008362, ENSCJPG00005006158, ENSCJPG00005005664, ENSCJPG00005004773	187	208	14324	4.0509
UP_SEQ_FEATURE	DOMAIN:Reverse transcriptase	5	1.9084	0.00158742	ENSCJPG00005012135, ENSCJPG00005000701, ENSCJPG00005002935, ENSCJPG00005012648, ENSCJPG00005003497	187	39	14324	9.82038
GOTERM_MF_DIRECT	GO:0000981~RNA polymerase II transcription factor activity, sequence-specific DNA binding	20	7.63359	0.000298728	ENSCJPG00005017724, ENSCJPG00005017727, ENSCJPG00005019968, ENSCJPG00005018835, ENSCJPG00005017726, ENSCJPG00005018638, ENSCJPG00005012451, ENSCJPG00005011083, ENSCJPG00005008362, ENSCJPG00005006158, ENSCJPG00005020991, ENSCJPG00005004016, ENSCJPG00005005664, ENSCJPG00005004773, ENSCJPG00005021137, ENSCJPG00005018194, ENSCJPG00005006639, ENSCJPG00005001107, ENSCJPG00005004937, ENSCJPG00005016135	147	691	12875	2.53502
GOTERM_BP_DIRECT	GO:0006508~proteolysis	11	4.19847	0.00702438	ENSCJPG00005016009, ENSCJPG00005004448, ENSCJPG00005001799, ENSCJPG00005003888, ENSCJPG00005014428, ENSCJPG00005009185, ENSCJPG00005008707, ENSCJPG00005007102, ENSCJPG00005003595, ENSCJPG00005006503, ENSCJPG00005018127	130	377	12103	2.71645
GOTERM_BP_DIRECT	GO:0006508~proteolysis	11	4.19847	0.00702438	ENSCJPG00005016009, ENSCJPG00005004448, ENSCJPG00005001799, ENSCJPG00005003888, ENSCJPG00005014428, ENSCJPG00005009185, ENSCJPG00005008707, ENSCJPG00005007102, ENSCJPG00005003595, ENSCJPG00005006503, ENSCJPG00005018127	130	377	12103	2.71645
GOTERM_BP_DIRECT	GO:0007596~blood coagulation	4	1.52672	0.0035301	ENSCJPG00005004448, ENSCJPG00005014428, ENSCJPG00005007102, ENSCJPG00005002475	130	29	12103	12.8414
INTERPRO	IPR000175:Na/ntran_symport	4	1.52672	0.00429255	ENSCJPG00005014612, ENSCJPG00005014816, ENSCJPG00005004331, ENSCJPG00005005675	214	24	15360	11.9626
INTERPRO	IPR000477:RT_dom	5	1.9084	0.00222236	ENSCJPG00005012135, ENSCJPG00005000701, ENSCJPG00005002935, ENSCJPG00005012648, ENSCJPG00005003497	214	40	15360	8.97196
INTERPRO	IPR001356:Homeobox_dom	11	4.19847	0.000789152	ENSCJPG00005006639, ENSCJPG00005017724, ENSCJPG00005017727, ENSCJPG00005019968, ENSCJPG00005017726, ENSCJPG00005018638, ENSCJPG00005011083, ENSCJPG00005008362, ENSCJPG00005006158, ENSCJPG00005005664, ENSCJPG00005004773	214	213	15360	3.70673
INTERPRO	IPR009057:Homeobox-like_sf	13	4.96183	0.000289109	ENSCJPG00005017724, ENSCJPG00005017727, ENSCJPG00005019968, ENSCJPG00005018835, ENSCJPG00005017726, ENSCJPG00005018638, ENSCJPG00005011083, ENSCJPG00005008362, ENSCJPG00005006158, ENSCJPG00005005664, ENSCJPG00005004773, ENSCJPG00005006639, ENSCJPG00005017044	214	261	15360	3.57503
INTERPRO	IPR017970:Homeobox_CS	10	3.81679	0.000588032	ENSCJPG00005006639, ENSCJPG00005017724, ENSCJPG00005017727, ENSCJPG00005019968, ENSCJPG00005017726, ENSCJPG00005011083, ENSCJPG00005008362, ENSCJPG00005006158, ENSCJPG00005005664, ENSCJPG00005004773	214	169	15360	4.24708
INTERPRO	IPR020479:Homeobox_metazoa	6	2.29008	0.00792051	ENSCJPG00005006639, ENSCJPG00005017724, ENSCJPG00005017727, ENSCJPG00005017726, ENSCJPG00005005664, ENSCJPG00005004773	214	89	15360	4.83881
INTERPRO	IPR037272:SNS_sf	4	1.52672	0.00429255	ENSCJPG00005014612, ENSCJPG00005014816, ENSCJPG00005004331, ENSCJPG00005005675	214	24	15360	11.9626
UP_KW_BIOLOGICAL_PROCESS	KW-0769~Symport	5	1.9084	0.00335183	ENSCJPG00005014612, ENSCJPG00005003974, ENSCJPG00005014816, ENSCJPG00005004331, ENSCJPG00005005675	48	45	3343	7.73843
SMART	SM00020:Tryp_SPc	5	1.9084	0.00972975	ENSCJPG00005004448, ENSCJPG00005001799, ENSCJPG00005014428, ENSCJPG00005008707, ENSCJPG00005007102	104	65	7974	5.89793
SMART	SM00389:HOX	11	4.19847	0.000322052	ENSCJPG00005006639, ENSCJPG00005017724, ENSCJPG00005017727, ENSCJPG00005019968, ENSCJPG00005017726, ENSCJPG00005018638, ENSCJPG00005011083, ENSCJPG00005008362, ENSCJPG00005006158, ENSCJPG00005005664, ENSCJPG00005004773	104	207	7974	4.07441

## Sheet: Section 8
Supplementary Table S8. Results of functional enrichment analysis using genes belonging to (Section 8)
Category	Term	Count	%	PValue	Genes	List Total	Pop Hits	Pop Total	Fold Enrichment
UP_KW_CELLULAR_COMPONENT	KW-0969~Cilium	43	1.58613	4.16181e-22	ENSCJPG00005011144, ENSCJPG00005016239, ENSCJPG00005012011, ENSCJPG00005014835, ENSCJPG00005013185, ENSCJPG00005007028, ENSCJPG00005000597, ENSCJPG00005003622, ENSCJPG00005002316, ENSCJPG00005018011, ENSCJPG00005019024, ENSCJPG00005019186, ENSCJPG00005018134, ENSCJPG00005010851, ENSCJPG00005013305, ENSCJPG00005012413, ENSCJPG00005011325, ENSCJPG00005019568, ENSCJPG00005010750, ENSCJPG00005018777,…	1246	57	7754	4.69463
GOTERM_CC_DIRECT	GO:0031514~motile cilium	28	1.03283	6.98906e-17	ENSCJPG00005016239, ENSCJPG00005016935, ENSCJPG00005014835, ENSCJPG00005002316, ENSCJPG00005015183, ENSCJPG00005019024, ENSCJPG00005020270, ENSCJPG00005019568, ENSCJPG00005013621, ENSCJPG00005012102, ENSCJPG00005017956, ENSCJPG00005014941, ENSCJPG00005020369, ENSCJPG00005020568, ENSCJPG00005008666, ENSCJPG00005008709, ENSCJPG00005005517, ENSCJPG00005017051, ENSCJPG00005015071, ENSCJPG00005010208,…	2067	33	13144	5.39549
UP_KW_CELLULAR_COMPONENT	KW-0282~Flagellum	16	0.590188	2.30212e-09	ENSCJPG00005012102, ENSCJPG00005014941, ENSCJPG00005016239, ENSCJPG00005020568, ENSCJPG00005020563, ENSCJPG00005008666, ENSCJPG00005002545, ENSCJPG00005005517, ENSCJPG00005017051, ENSCJPG00005015071, ENSCJPG00005019024, ENSCJPG00005012988, ENSCJPG00005010851, ENSCJPG00005016048, ENSCJPG00005019568, ENSCJPG00005013621	1246	19	7754	5.24052
UP_KW_CELLULAR_COMPONENT	KW-0493~Microtubule	48	1.77056	1.88247e-10	ENSCJPG00005017505, ENSCJPG00005018758, ENSCJPG00005010691, ENSCJPG00005020977, ENSCJPG00005004297, ENSCJPG00005021464, ENSCJPG00005021004, ENSCJPG00005000834, ENSCJPG00005015284, ENSCJPG00005016353, ENSCJPG00005014691, ENSCJPG00005019027, ENSCJPG00005019301, ENSCJPG00005012832, ENSCJPG00005012216, ENSCJPG00005013305, ENSCJPG00005010750, ENSCJPG00005018777, ENSCJPG00005014348, ENSCJPG00005012101,…	1246	116	7754	2.57508
GOTERM_BP_DIRECT	GO:0007018~microtubule-based movement	33	1.21726	5.74169e-09	ENSCJPG00005020977, ENSCJPG00005021004, ENSCJPG00005011809, ENSCJPG00005003545, ENSCJPG00005008617, ENSCJPG00005015284, ENSCJPG00005014691, ENSCJPG00005019027, ENSCJPG00005009390, ENSCJPG00005012832, ENSCJPG00005013305, ENSCJPG00005010750, ENSCJPG00005018777, ENSCJPG00005011488, ENSCJPG00005013012, ENSCJPG00005008860, ENSCJPG00005007034, ENSCJPG00005004382, ENSCJPG00005021414, ENSCJPG00005005597,…	1958	70	12103	2.91404
KEGG_PATHWAY	cjo04814:Motor proteins	55	2.02877	1.65848e-08	ENSCJPG00005020977, ENSCJPG00005003009, ENSCJPG00005008617, ENSCJPG00005014691, ENSCJPG00005019027, ENSCJPG00005009390, ENSCJPG00005015585, ENSCJPG00005012832, ENSCJPG00005018777, ENSCJPG00005012101, ENSCJPG00005013355, ENSCJPG00005017837, ENSCJPG00005007034, ENSCJPG00005008321, ENSCJPG00005020203, ENSCJPG00005021414, ENSCJPG00005020369, ENSCJPG00005021256, ENSCJPG00005021452, ENSCJPG00005001732,…	783	177	5449	2.16244
GOTERM_CC_DIRECT	GO:0005874~microtubule	47	1.73368	3.5841e-08	ENSCJPG00005018758, ENSCJPG00005020977, ENSCJPG00005008374, ENSCJPG00005020236, ENSCJPG00005004297, ENSCJPG00005021464, ENSCJPG00005021004, ENSCJPG00005000834, ENSCJPG00005015284, ENSCJPG00005014691, ENSCJPG00005019027, ENSCJPG00005019301, ENSCJPG00005012832, ENSCJPG00005012216, ENSCJPG00005013305, ENSCJPG00005010750, ENSCJPG00005018777, ENSCJPG00005009572, ENSCJPG00005012101, ENSCJPG00005009573,…	2067	131	13144	2.28146
GOTERM_BP_DIRECT	GO:0007018~microtubule-based movement	33	1.21726	5.74169e-09	ENSCJPG00005020977, ENSCJPG00005021004, ENSCJPG00005011809, ENSCJPG00005003545, ENSCJPG00005008617, ENSCJPG00005015284, ENSCJPG00005014691, ENSCJPG00005019027, ENSCJPG00005009390, ENSCJPG00005012832, ENSCJPG00005013305, ENSCJPG00005010750, ENSCJPG00005018777, ENSCJPG00005011488, ENSCJPG00005013012, ENSCJPG00005008860, ENSCJPG00005007034, ENSCJPG00005004382, ENSCJPG00005021414, ENSCJPG00005005597,…	1958	70	12103	2.91404
GOTERM_MF_DIRECT	GO:0008017~microtubule binding	51	1.88122	2.21519e-07	ENSCJPG00005010055, ENSCJPG00005012795, ENSCJPG00005020977, ENSCJPG00005008374, ENSCJPG00005006235, ENSCJPG00005009626, ENSCJPG00005009902, ENSCJPG00005021464, ENSCJPG00005020255, ENSCJPG00005002113, ENSCJPG00005019027, ENSCJPG00005009390, ENSCJPG00005019301, ENSCJPG00005010696, ENSCJPG00005019618, ENSCJPG00005012101, ENSCJPG00005021414, ENSCJPG00005006303, ENSCJPG00005004048, ENSCJPG00005005659,…	1988	158	12875	2.09047
GOTERM_MF_DIRECT	GO:0003777~microtubule motor activity	18	0.663962	5.50156e-05	ENSCJPG00005013012, ENSCJPG00005008860, ENSCJPG00005020977, ENSCJPG00005004382, ENSCJPG00005005597, ENSCJPG00005021414, ENSCJPG00005021004, ENSCJPG00005011809, ENSCJPG00005005319, ENSCJPG00005003545, ENSCJPG00005001655, ENSCJPG00005001732, ENSCJPG00005009738, ENSCJPG00005010569, ENSCJPG00005019027, ENSCJPG00005009390, ENSCJPG00005010201, ENSCJPG00005018920	1988	41	12875	2.84328
GOTERM_MF_DIRECT	GO:0005524~ATP binding	260	9.59056	5.23708e-09	ENSCJPG00005010055, ENSCJPG00005012231, ENSCJPG00005009184, ENSCJPG00005004174, ENSCJPG00005009501, ENSCJPG00005020410, ENSCJPG00005005027, ENSCJPG00005015060, ENSCJPG00005017482, ENSCJPG00005017240, ENSCJPG00005012916, ENSCJPG00005020093, ENSCJPG00005018691, ENSCJPG00005014890, ENSCJPG00005017366, ENSCJPG00005006580, ENSCJPG00005007434, ENSCJPG00005005375, ENSCJPG00005007315, ENSCJPG00005002302,…	1988	1213	12875	1.38817
UP_KW_BIOLOGICAL_PROCESS	KW-0131~Cell cycle	50	1.84434	1.08803e-05	ENSCJPG00005017207, ENSCJPG00005019946, ENSCJPG00005009266, ENSCJPG00005016716, ENSCJPG00005001786, ENSCJPG00005018459, ENSCJPG00005013721, ENSCJPG00005010256, ENSCJPG00005001294, ENSCJPG00005021414, ENSCJPG00005007277, ENSCJPG00005009731, ENSCJPG00005007238, ENSCJPG00005001655, ENSCJPG00005005815, ENSCJPG00005019775, ENSCJPG00005019258, ENSCJPG00005012027, ENSCJPG00005017833, ENSCJPG00005017505,…	572	160	3343	1.82638
UP_KW_BIOLOGICAL_PROCESS	KW-0498~Mitosis	25	0.922169	0.000151803	ENSCJPG00005017505, ENSCJPG00005011595, ENSCJPG00005017207, ENSCJPG00005010185, ENSCJPG00005019946, ENSCJPG00005010263, ENSCJPG00005016716, ENSCJPG00005021414, ENSCJPG00005020425, ENSCJPG00005007277, ENSCJPG00005001761, ENSCJPG00005007238, ENSCJPG00005002289, ENSCJPG00005004746, ENSCJPG00005001655, ENSCJPG00005005815, ENSCJPG00005000834, ENSCJPG00005019258, ENSCJPG00005012216, ENSCJPG00005018459,…	572	67	3343	2.18075
GOTERM_MF_DIRECT	GO:0015631~tubulin binding	14	0.516415	1.26323e-05	ENSCJPG00005009572, ENSCJPG00005009573, ENSCJPG00005008366, ENSCJPG00005001660, ENSCJPG00005021146, ENSCJPG00005004004, ENSCJPG00005005803, ENSCJPG00005020462, ENSCJPG00005017231, ENSCJPG00005016353, ENSCJPG00005019256, ENSCJPG00005015596, ENSCJPG00005011313, ENSCJPG00005013105	1988	24	12875	3.77788
GOTERM_MF_DIRECT	GO:0004843~thiol-dependent ubiquitin-specific protease activity	30	1.1066	2.16162e-06	ENSCJPG00005012674, ENSCJPG00005010691, ENSCJPG00005009300, ENSCJPG00005013980, ENSCJPG00005012691, ENSCJPG00005004490, ENSCJPG00005004498, ENSCJPG00005001740, ENSCJPG00005000057, ENSCJPG00005020198, ENSCJPG00005001448, ENSCJPG00005010737, ENSCJPG00005012615, ENSCJPG00005011820, ENSCJPG00005017423, ENSCJPG00005014348, ENSCJPG00005013333, ENSCJPG00005018706, ENSCJPG00005018949, ENSCJPG00005007136,…	1988	78	12875	2.49091
GOTERM_BP_DIRECT	GO:0060294~cilium movement involved in cell motility	8	0.295094	1.968e-05	ENSCJPG00005005517, ENSCJPG00005017051, ENSCJPG00005008321, ENSCJPG00005020568, ENSCJPG00005016048, ENSCJPG00005011325, ENSCJPG00005019568, ENSCJPG00005007028	1958	8	12103	6.18131
GOTERM_MF_DIRECT	GO:0016887~ATPase activity	62	2.28698	1.59855e-06	ENSCJPG00005013760, ENSCJPG00005009184, ENSCJPG00005015706, ENSCJPG00005009422, ENSCJPG00005020410, ENSCJPG00005001625, ENSCJPG00005018691, ENSCJPG00005014890, ENSCJPG00005017842, ENSCJPG00005018777, ENSCJPG00005014920, ENSCJPG00005020729, ENSCJPG00005014206, ENSCJPG00005014328, ENSCJPG00005007034, ENSCJPG00005005450, ENSCJPG00005006580, ENSCJPG00005008689, ENSCJPG00005001731, ENSCJPG00005017271,…	1988	219	12875	1.83349
UP_KW_MOLECULAR_FUNCTION	KW-0505~Motor protein	20	0.737735	1.35514e-05	ENSCJPG00005013012, ENSCJPG00005004382, ENSCJPG00005007034, ENSCJPG00005020369, ENSCJPG00005021464, ENSCJPG00005021256, ENSCJPG00005002289, ENSCJPG00005011809, ENSCJPG00005003545, ENSCJPG00005010208, ENSCJPG00005016440, ENSCJPG00005009390, ENSCJPG00005019851, ENSCJPG00005012832, ENSCJPG00005013305, ENSCJPG00005010002, ENSCJPG00005010750, ENSCJPG00005018777, ENSCJPG00005018920	806	43	4951	2.85706
GOTERM_MF_DIRECT	GO:0045505~dynein intermediate chain binding	15	0.553301	3.23611e-05	ENSCJPG00005013355, ENSCJPG00005007034, ENSCJPG00005020369, ENSCJPG00005020234, ENSCJPG00005003535, ENSCJPG00005021177, ENSCJPG00005008617, ENSCJPG00005010208, ENSCJPG00005014691, ENSCJPG00005014065, ENSCJPG00005010512, ENSCJPG00005019851, ENSCJPG00005013305, ENSCJPG00005010750, ENSCJPG00005018777	1988	29	12875	3.34984
UP_KW_CELLULAR_COMPONENT	KW-0243~Dynein	11	0.405754	0.0024721	ENSCJPG00005013355, ENSCJPG00005007034, ENSCJPG00005010208, ENSCJPG00005014691, ENSCJPG00005020369, ENSCJPG00005019851, ENSCJPG00005013305, ENSCJPG00005012832, ENSCJPG00005010750, ENSCJPG00005010002, ENSCJPG00005018777	1246	24	7754	2.85226
UP_KW_BIOLOGICAL_PROCESS	KW-0509~mRNA transport	13	0.479528	0.000119927	ENSCJPG00005012270, ENSCJPG00005012070, ENSCJPG00005001132, ENSCJPG00005000330, ENSCJPG00005006941, ENSCJPG00005020311, ENSCJPG00005005712, ENSCJPG00005020099, ENSCJPG00005006933, ENSCJPG00005003715, ENSCJPG00005002704, ENSCJPG00005016166, ENSCJPG00005010435	572	23	3343	3.30336
UP_KW_CELLULAR_COMPONENT	KW-0906~Nuclear pore complex	8	0.295094	0.000491205	ENSCJPG00005005712, ENSCJPG00005020099, ENSCJPG00005006933, ENSCJPG00005016166, ENSCJPG00005012270, ENSCJPG00005012070, ENSCJPG00005010435, ENSCJPG00005020311	1246	11	7754	4.5259
