# Supplementary material for: RNA sequencing analysis of sexual dimorphism in Japanese quail
Source: Front Vet Sci. 2024 Jul 22;11:1441021. doi: 10.3389/fvets.2024.1441021 (PMC11299063; doi:10.3389/fvets.2024.1441021)
Supplement: Supplementary file 10 [file Table_9.xlsx]

## Sheet: Supplementary Table S9
Supplementary Table S9. A total of 12,786 orthologous genes between Chicken and Japanese quail
Chicken_Gene Sybmol	Chicken_Chromosome	Chicken_Gene Name	Quail_Gene Symbol	Quail_Gene Name	Quail_Chromosome	Japanese quail homology type	Japanese quail orthology confidence [0 low, 1 high]
ENSGALG00000043768	MT	MT-ND2	ENSCJPG00005000011	ND2	MT	ortholog_one2one	1
ENSGALG00000032142	MT	MT-CO1	ENSCJPG00005000017	COX1	MT	ortholog_one2one	1
ENSGALG00000032456	MT	COII	ENSCJPG00005000020	COX2	MT	ortholog_one2one	1
ENSGALG00000032465	MT	ATP8	ENSCJPG00005000022	ATP8	MT	ortholog_one2one	1
ENSGALG00000041091	MT	ATP6	ENSCJPG00005000023	ATP6	MT	ortholog_one2one	1
ENSGALG00000035334	MT	COX3	ENSCJPG00005000024	COX3	MT	ortholog_one2one	1
ENSGALG00000030436	MT	ND3	ENSCJPG00005000026	ND3	MT	ortholog_one2one	1
ENSGALG00000042478	MT	ND4L	ENSCJPG00005000028	ND4L	MT	ortholog_one2one	1
ENSGALG00000036229	MT	ND4	ENSCJPG00005000029	ND4	MT	ortholog_one2one	1
ENSGALG00000029500	MT	ND5	ENSCJPG00005000033	ND5	MT	ortholog_one2one	1
ENSGALG00000032079	MT	CYTB	ENSCJPG00005000034	CYTB	MT	ortholog_one2one	1
ENSGALG00000037838	MT	ND6	ENSCJPG00005000037	ND6	MT	ortholog_one2one	1
ENSGALG00000041371	28		ENSCJPG00005006208		28	ortholog_one2one	1
ENSGALG00000040316	9	GPC1	ENSCJPG00005014560	GPC1	9	ortholog_one2one	1
ENSGALG00000045317	14	NHLRC4	ENSCJPG00005017450	NHLRC4	14	ortholog_one2one	1
ENSGALG00000007538	4		ENSCJPG00005016920		4	ortholog_one2one	1
ENSGALG00000041309	5	ALKBH3	ENSCJPG00005010819	ALKBH3	5	ortholog_one2one	1
ENSGALG00000006134	6	HOGA1	ENSCJPG00005019552	HOGA1	6	ortholog_one2one	1
ENSGALG00000033656	4	DQX1	ENSCJPG00005006891	DQX1	KQ966658.1	ortholog_one2one	1
ENSGALG00000005622	12	ARF4	ENSCJPG00005013444	ARF4	12	ortholog_one2one	1
ENSGALG00000004645	17	TBC1D13	ENSCJPG00005020304	TBC1D13	17	ortholog_one2one	1
ENSGALG00000006123	20		ENSCJPG00005005965		20	ortholog_one2one	1
ENSGALG00000012984	28		ENSCJPG00005009716		28	ortholog_one2one	1
ENSGALG00000005959	8	GLMN	ENSCJPG00005008167	GLMN	8	ortholog_one2one	1
ENSGALG00000007539	6	ANKRD2	ENSCJPG00005019553	ANKRD2	6	ortholog_one2one	1
ENSGALG00000012550	1	HMOX1	ENSCJPG00005018177	HMOX1	1	ortholog_one2one	1
ENSGALG00000005770	13	HMGXB3	ENSCJPG00005005648	HMGXB3	13	ortholog_one2one	1
ENSGALG00000037018	18	USP36	ENSCJPG00005021179	USP36	18	ortholog_one2one	1
ENSGALG00000004259	19	BLMH	ENSCJPG00005013081	BLMH	19	ortholog_one2one	1
ENSGALG00000016736	1	CYFIP1	ENSCJPG00005018725	CYFIP1	1	ortholog_one2one	1
ENSGALG00000006130	20	STMN3	ENSCJPG00005005957	STMN3	20	ortholog_one2one	1
ENSGALG00000020359	5	SIX6	ENSCJPG00005005472	SIX6	5	ortholog_one2one	1
ENSGALG00000009728	2	SLC25A13	ENSCJPG00005011503	SLC25A13	2	ortholog_one2one	1
ENSGALG00000008457	3	RIN2	ENSCJPG00005015589	RIN2	3	ortholog_one2one	1
ENSGALG00000028026	Z	NDUFS4	ENSCJPG00005000889	NDUFS4	Z	ortholog_one2one	1
ENSGALG00000047077	15	SLC25A1	ENSCJPG00005018807	SLC25A1	15	ortholog_one2one	1
ENSGALG00000029166	6	UBTD1	ENSCJPG00005019554	UBTD1	6	ortholog_one2one	1
ENSGALG00000039125	27	PPY	ENSCJPG00005019316		27	ortholog_one2one	1
ENSGALG00000016325	3	GSTA3	ENSCJPG00005007886		3	ortholog_one2one	1
ENSGALG00000001985	14	PIGQ	ENSCJPG00005017451	PIGQ	14	ortholog_one2one	1
ENSGALG00000007093	18	CYTH1	ENSCJPG00005021178	CYTH1	18	ortholog_one2one	1
ENSGALG00000011189	3	DYNLT2	ENSCJPG00005003922	DYNLT2	3	ortholog_one2one	1
ENSGALG00000005656	12	DENND6A	ENSCJPG00005013448	DENND6A	12	ortholog_one2one	1
ENSGALG00000002514	23	SFPQ	ENSCJPG00005017099	SFPQ	23	ortholog_one2one	1
ENSGALG00000003126	7	ERBB4	ENSCJPG00005014005	ERBB4	7	ortholog_one2one	1
ENSGALG00000030118	4	PCGF1	ENSCJPG00005006888	PCGF1	KQ966658.1	ortholog_one2one	1
ENSGALG00000004622	17	SPOUT1	ENSCJPG00005020306	SPOUT1	17	ortholog_one2one	1
ENSGALG00000023576	1	PIM3	ENSCJPG00005008375	PIM3	1	ortholog_one2one	1
ENSGALG00000014911	Z	ARL15	ENSCJPG00005000935	ARL15	Z	ortholog_one2one	1
ENSGALG00000015006	1	MAB21L3	ENSCJPG00005017382	MAB21L3	1	ortholog_one2one	1
ENSGALG00000002517	23	TMEM35B	ENSCJPG00005017100	TMEM35B	23	ortholog_one2one	1
ENSGALG00000017145	1	MPHOSPH8	ENSCJPG00005001488	MPHOSPH8	1	ortholog_one2one	1
ENSGALG00000012869	2	OVA	ENSCJPG00005015610		2	ortholog_one2one	1
ENSGALG00000008554	1	IL17REL	ENSCJPG00005008433	IL17REL	1	ortholog_one2one	1
ENSGALG00000037002	15	U6	ENSCJPG00005018809	U6	15	ortholog_one2one	1
ENSGALG00000032980	23	DLGAP3	ENSCJPG00005017102	DLGAP3	23	ortholog_one2one	1
ENSGALG00000004444	11	SHCBP1	ENSCJPG00005014383	SHCBP1	11	ortholog_one2one	1
ENSGALG00000028551	3		ENSCJPG00005007914		3	ortholog_one2one	1
ENSGALG00000039685	20	GMEB2	ENSCJPG00005005904	GMEB2	20	ortholog_one2one	1
ENSGALG00000015016	1	SLC22A15	ENSCJPG00005017383	SLC22A15	1	ortholog_one2one	1
ENSGALG00000015627	Z	HAPLN1	ENSCJPG00005000544	HAPLN1	Z	ortholog_one2one	1
ENSGALG00000035906	4	YTHDC1	ENSCJPG00005001830	YTHDC1	4	ortholog_one2one	1
ENSGALG00000035466	7	CACNB4	ENSCJPG00005020513		7	ortholog_one2one	1
ENSGALG00000041760	15	CLTCL1	ENSCJPG00005018810	CLTCL1	15	ortholog_one2one	1
ENSGALG00000030261	23	SMIM12	ENSCJPG00005017103	SMIM12	23	ortholog_one2one	1
ENSGALG00000042103	5	C5H11ORF96	ENSCJPG00005010820	C11orf96	5	ortholog_one2one	1
ENSGALG00000007592	6	ZDHHC16	ENSCJPG00005019580	ZDHHC16	6	ortholog_one2one	1
ENSGALG00000029383	KZ626834.1	SLC25A11	ENSCJPG00005002846	SLC25A11	KQ966924.1	ortholog_one2one	1
ENSGALG00000025819	11	UQCRFS1	ENSCJPG00005014384	UQCRFS1	11	ortholog_one2one	1
ENSGALG00000002532	23	GJA4	ENSCJPG00005017105	GJA4	23	ortholog_one2one	1
ENSGALG00000052027	1		ENSCJPG00005019414		1	ortholog_one2one	1
ENSGALG00000006138	20	HELZ2	ENSCJPG00005005902	HELZ2	20	ortholog_one2one	1
ENSGALG00000033730	5		ENSCJPG00005010821		5	ortholog_one2one	1
ENSGALG00000012552	1	TOM1	ENSCJPG00005018178	TOM1	1	ortholog_one2one	1
ENSGALG00000030481	14	RAB40C	ENSCJPG00005017452	RAB40C	14	ortholog_one2one	1
ENSGALG00000016737	1	NIPA2	ENSCJPG00005019415	NIPA2	1	ortholog_one2one	1
ENSGALG00000032402	11	VSTM2B	ENSCJPG00005014385	VSTM2B	11	ortholog_one2one	1
ENSGALG00000041972	11	POP4	ENSCJPG00005014386	POP4	11	ortholog_one2one	1
ENSGALG00000031211	4	LBX2	ENSCJPG00005006887		KQ966658.1	ortholog_one2one	1
ENSGALG00000004295	19	CPD	ENSCJPG00005013094	CPD	19	ortholog_one2one	1
ENSGALG00000039917	6	EXOSC1	ENSCJPG00005019603	EXOSC1	6	ortholog_one2one	1
ENSGALG00000036747	4	TTC31	ENSCJPG00005006884	TTC31	KQ966658.1	ortholog_one2one	1
ENSGALG00000054289	23	GJB5	ENSCJPG00005017108	GJB5	23	ortholog_one2one	1
ENSGALG00000000044	14	WFIKKN1	ENSCJPG00005017453	WFIKKN1	14	ortholog_one2one	1
ENSGALG00000036219	20	STK35	ENSCJPG00005005899	STK35	20	ortholog_one2one	1
ENSGALG00000025991	4	GLOD5	ENSCJPG00005016921	GLOD5	4	ortholog_one2one	1
ENSGALG00000011192	3	PHF10	ENSCJPG00005003934	PHF10	3	ortholog_one2one	1
ENSGALG00000006724	9		ENSCJPG00005014558		9	ortholog_one2one	1
ENSGALG00000047764	Z	HSPB3	ENSCJPG00005000996	HSPB3	Z	ortholog_one2one	1
ENSGALG00000046992	14	MCRIP2	ENSCJPG00005017454	MCRIP2	14	ortholog_one2one	1
ENSGALG00000005670	12	SLMAP	ENSCJPG00005013450	SLMAP	12	ortholog_one2one	1
ENSGALG00000032453	2	FABP9	ENSCJPG00005011831	PMP2	2	ortholog_one2one	1
ENSGALG00000004326	19	GOSR1	ENSCJPG00005013189	GOSR1	19	ortholog_one2one	1
ENSGALG00000011193	3	C3H6orf120	ENSCJPG00005003935	C6orf120	3	ortholog_one2one	1
ENSGALG00000031542	5	EXT2	ENSCJPG00005010822	EXT2	5	ortholog_one2one	1
ENSGALG00000040038	1	MLC1	ENSCJPG00005008438	MLC1	1	ortholog_one2one	1
ENSGALG00000004474	11	PLEKHF1	ENSCJPG00005014388	PLEKHF1	11	ortholog_one2one	1
ENSGALG00000040128	15	SNAP29	ENSCJPG00005018812	SNAP29	15	ortholog_one2one	1
ENSGALG00000014914	Z	SNX18	ENSCJPG00005000997	SNX18	Z	ortholog_one2one	1
ENSGALG00000030229	23	CSMD2	ENSCJPG00005017144	CSMD2	23	ortholog_one2one	1
ENSGALG00000021303	13	NPY7R	ENSCJPG00005005647		13	ortholog_one2one	1
ENSGALG00000030025	2	FABP4	ENSCJPG00005011832	FABP4	2	ortholog_one2one	1
ENSGALG00000037837	14	ABCA3	ENSCJPG00005017457	ABCA3	14	ortholog_one2one	1
ENSGALG00000008508	3	PYGB	ENSCJPG00005015588	PYGB	3	ortholog_one2one	1
ENSGALG00000020561	Z		ENSCJPG00005001024		Z	ortholog_one2one	1
ENSGALG00000004604	17		ENSCJPG00005020307		17	ortholog_one2one	1
ENSGALG00000016328	3	GSTA2	ENSCJPG00005007965		3	ortholog_one2one	1
ENSGALG00000007546	4		ENSCJPG00005016922		4	ortholog_one2one	1
ENSGALG00000032428	11		ENSCJPG00005014389		11	ortholog_one2one	1
ENSGALG00000009346	14	HN1L	ENSCJPG00005017885	JPT2	14	ortholog_one2one	1
ENSGALG00000027707	Z	ESM1	ENSCJPG00005001058	ESM1	Z	ortholog_one2one	1
ENSGALG00000009628	4		ENSCJPG00005016924		4	ortholog_one2one	1
ENSGALG00000021301	13		ENSCJPG00005005646		13	ortholog_one2one	1
ENSGALG00000037464	3		ENSCJPG00005003936		3	ortholog_one2one	1
ENSGALG00000023490	8	C8H1ORF146	ENSCJPG00005008197	C1orf146	8	ortholog_one2one	1
ENSGALG00000043252	2	OVALX	ENSCJPG00005015608		2	ortholog_one2one	1
ENSGALG00000007570	4		ENSCJPG00005016925		4	ortholog_one2one	1
ENSGALG00000013548	Z	GZMA	ENSCJPG00005001073	GZMA	Z	ortholog_one2one	1
ENSGALG00000011200	3	THBS2	ENSCJPG00005003938	THBS2	3	ortholog_one2one	1
ENSGALG00000029152	9	IMP4	ENSCJPG00005000693	IMP4	11	ortholog_one2one	1
ENSGALG00000034487	2	IMPA1	ENSCJPG00005011833	IMPA1	2	ortholog_one2one	1
ENSGALG00000005977	8	BTBD8	ENSCJPG00005008198	BTBD8	8	ortholog_one2one	1
ENSGALG00000005802	13	FLT4	ENSCJPG00005005537	FLT4	13	ortholog_one2one	1
ENSGALG00000047441	19	TRARG1	ENSCJPG00005013250	TRARG1	19	ortholog_one2one	1
ENSGALG00000009341	14	CRAMP1	ENSCJPG00005017886	CRAMP1	14	ortholog_one2one	1
ENSGALG00000006019	8	EPHX4	ENSCJPG00005008202	EPHX4	8	ortholog_one2one	1
ENSGALG00000011205	3	SMOC2	ENSCJPG00005003957	SMOC2	3	ortholog_one2one	1
ENSGALG00000040756	15	PI4KA	ENSCJPG00005018836	PI4KA	15	ortholog_one2one	1
ENSGALG00000050470	KZ626833.1	OPN1LW	ENSCJPG00005006316		KQ966742.1	ortholog_one2one	1
ENSGALG00000003238	28	GNA11	ENSCJPG00005009735	GNA11	28	ortholog_one2one	1
ENSGALG00000006031	8	BRDT	ENSCJPG00005008203	BRDT	8	ortholog_one2one	1
ENSGALG00000004364	19	ABR	ENSCJPG00005013263	ABR	19	ortholog_one2one	1
ENSGALG00000009318	14	IFT140	ENSCJPG00005018011	IFT140	14	ortholog_one2one	1
ENSGALG00000015624	Z	VCAN	ENSCJPG00005000555	VCAN	Z	ortholog_one2one	1
ENSGALG00000012872	2	SERPINB11	ENSCJPG00005016777	SERPINB11	2	ortholog_one2one	1
ENSGALG00000013546	Z		ENSCJPG00005001063		Z	ortholog_one2one	1
ENSGALG00000006714	9	CCDC61	ENSCJPG00005000688	CCDC61	11	ortholog_one2one	1
ENSGALG00000011917	5	PPM1A	ENSCJPG00005005489	PPM1A	5	ortholog_one2one	1
ENSGALG00000007606	6	PGAM1	ENSCJPG00005019616		6	ortholog_one2one	1
ENSGALG00000006119	10	SAXO2	ENSCJPG00005020255	SAXO2	10	ortholog_one2one	1
ENSGALG00000008525	3	ABHD12	ENSCJPG00005015587	ABHD12	3	ortholog_one2one	1
ENSGALG00000012873	2	SERPINB5	ENSCJPG00005016776	SERPINB5	2	ortholog_one2one	1
ENSGALG00000011921	5	DHRS7	ENSCJPG00005005497	DHRS7	5	ortholog_one2one	1
ENSGALG00000029244	23	SMAP2	ENSCJPG00005017273	SMAP2	23	ortholog_one2one	1
ENSGALG00000012559	1	LARGE1	ENSCJPG00005018186	LARGE1	1	ortholog_one2one	1
ENSGALG00000042794	2	ZFAND1	ENSCJPG00005011834	ZFAND1	2	ortholog_one2one	1
ENSGALG00000032584	5	ALX4	ENSCJPG00005010823	ALX4	5	ortholog_one2one	1
ENSGALG00000029276	27	PPP1R9B	ENSCJPG00005019321	PPP1R9B	27	ortholog_one2one	1
ENSGALG00000006225	10	EFL1	ENSCJPG00005020256	EFL1	10	ortholog_one2one	1
ENSGALG00000033432	1	NHLH2	ENSCJPG00005017385	NHLH2	1	ortholog_one2one	1
ENSGALG00000044661	28		ENSCJPG00005009736		28	ortholog_one2one	1
ENSGALG00000038652	3		ENSCJPG00005007935		3	ortholog_one2one	1
ENSGALG00000004383	19	TIMM22	ENSCJPG00005014441	TIMM22	19	ortholog_one2one	1
ENSGALG00000039239	15	SERPIND1	ENSCJPG00005019007	SERPIND1	15	ortholog_one2one	1
ENSGALG00000011288	3	DACT2	ENSCJPG00005003968	DACT2	3	ortholog_one2one	1
ENSGALG00000005820	13	RNF130	ENSCJPG00005005476	RNF130	13	ortholog_one2one	1
ENSGALG00000017148	1	CENPJ	ENSCJPG00005001660	CENPJ	1	ortholog_one2one	1
ENSGALG00000015018	1	CASQ2	ENSCJPG00005017386	CASQ2	1	ortholog_one2one	1
ENSGALG00000046188	Z	CDC20B	ENSCJPG00005001094	CDC20B	Z	ortholog_one2one	1
ENSGALG00000013371	28	S1PR4	ENSCJPG00005009755	S1PR4	28	ortholog_one2one	1
ENSGALG00000043573	2	CHMP4C	ENSCJPG00005000054	CHMP4C	2	ortholog_one2one	1
ENSGALG00000046427	27	SAMD14	ENSCJPG00005019322	SAMD14	27	ortholog_one2one	1
ENSGALG00000011296	3		ENSCJPG00005003972		3	ortholog_one2one	1
ENSGALG00000006038	8	TGFBR3	ENSCJPG00005008204	TGFBR3	8	ortholog_one2one	1
ENSGALG00000038217	5	CD82	ENSCJPG00005010825	CD82	5	ortholog_one2one	1
ENSGALG00000011299	3	KIF25	ENSCJPG00005003978	KIF25	3	ortholog_one2one	1
ENSGALG00000013369	28	NCLN	ENSCJPG00005009756	NCLN	28	ortholog_one2one	1
ENSGALG00000012879	2	VPS4B	ENSCJPG00005016775	VPS4B	2	ortholog_one2one	1
ENSGALG00000026704	Z	GPX8	ENSCJPG00005001195	GPX8	Z	ortholog_one2one	1
ENSGALG00000046858	4	MOGS	ENSCJPG00005006879	MOGS	KQ966658.1	ortholog_one2one	1
ENSGALG00000029678	2	SNX16	ENSCJPG00005000073	SNX16	2	ortholog_one2one	1
ENSGALG00000033416	15	HIC2	ENSCJPG00005019009	HIC2	15	ortholog_one2one	1
ENSGALG00000023195	2	DLX6	ENSCJPG00005011514	DLX6	2	ortholog_one2one	1
ENSGALG00000049426	4	WBP1	ENSCJPG00005006874	WBP1	KQ966658.1	ortholog_one2one	1
ENSGALG00000005856	13	TBC1D9B	ENSCJPG00005005467	TBC1D9B	13	ortholog_one2one	1
ENSGALG00000016739	1	HERC2	ENSCJPG00005019456	HERC2	1	ortholog_one2one	1
ENSGALG00000011922	5	PCNX4	ENSCJPG00005005503	PCNX4	5	ortholog_one2one	1
ENSGALG00000032004	33	CSRNP2	ENSCJPG00005004468	CSRNP2	LGE22C19W28_E50C23	ortholog_one2one	1
ENSGALG00000035530	33	TFCP2	ENSCJPG00005004467	TFCP2	LGE22C19W28_E50C23	ortholog_one2one	1
ENSGALG00000012005	5		ENSCJPG00005005511		5	ortholog_one2one	1
ENSGALG00000028595	Z	CCNO	ENSCJPG00005001200	CCNO	Z	ortholog_one2one	1
ENSGALG00000004573	17	LRRC8A	ENSCJPG00005020308	LRRC8A	17	ortholog_one2one	1
ENSGALG00000033589	1	SYN3	ENSCJPG00005018187	SYN3	1	ortholog_one2one	1
ENSGALG00000040005	3	PPP2R5D	ENSCJPG00005015454	PPP2R5D	3	ortholog_one2one	1
ENSGALG00000015620	Z	XRCC4	ENSCJPG00005000577	XRCC4	Z	ortholog_one2one	1
ENSGALG00000011329	3	AFDN	ENSCJPG00005003980	AFDN	3	ortholog_one2one	1
ENSGALG00000036901	5	TSPAN18	ENSCJPG00005010826	TSPAN18	5	ortholog_one2one	1
ENSGALG00000009129	2	DLX5	ENSCJPG00005011516	DLX5	2	ortholog_one2one	1
ENSGALG00000040291	4		ENSCJPG00005006856		KQ966658.1	ortholog_one2one	1
ENSGALG00000014182	19	ADORA2B	ENSCJPG00005014451	ADORA2B	19	ortholog_one2one	1
ENSGALG00000007609	6	ARHGAP19	ENSCJPG00005019619		6	ortholog_one2one	1
ENSGALG00000043394	17	NUP188	ENSCJPG00005020311	NUP188	17	ortholog_one2one	1
ENSGALG00000026507	1	FDX1	ENSCJPG00005001742	FDX1	1	ortholog_one2one	1
ENSGALG00000029047	14	TMEM204	ENSCJPG00005018338	TMEM204	14	ortholog_one2one	1
ENSGALG00000027620	2		ENSCJPG00005011519		2	ortholog_one2one	1
ENSGALG00000006704	9	VPS8	ENSCJPG00005018764	VPS8	9	ortholog_one2one	1
ENSGALG00000028627	1	TIMP3	ENSCJPG00005018188	TIMP3	1	ortholog_one2one	1
ENSGALG00000023686	19	ZSWIM7	ENSCJPG00005014452	ZSWIM7	19	ortholog_one2one	1
ENSGALG00000011805	4		ENSCJPG00005001845		4	ortholog_one2one	1
ENSGALG00000014069	5	TP53I11	ENSCJPG00005010827	TP53I11	5	ortholog_one2one	1
ENSGALG00000017153	1	RDX	ENSCJPG00005001749	RDX	1	ortholog_one2one	1
ENSGALG00000031570	4	WDR54	ENSCJPG00005006855	WDR54	KQ966658.1	ortholog_one2one	1
ENSGALG00000004489	11		ENSCJPG00005014392		11	ortholog_one2one	1
ENSGALG00000014700	Z	DHX29	ENSCJPG00005001224	DHX29	Z	ortholog_one2one	1
ENSGALG00000009737	2	TAC1	ENSCJPG00005011522	TAC1	2	ortholog_one2one	1
ENSGALG00000012882	2	KDSR	ENSCJPG00005016774	KDSR	2	ortholog_one2one	1
ENSGALG00000015025	1	VANGL1	ENSCJPG00005017394	VANGL1	1	ortholog_one2one	1
ENSGALG00000008053	5	PRDM11	ENSCJPG00005010830	PRDM11	5	ortholog_one2one	1
ENSGALG00000011341	3	UNC93A	ENSCJPG00005003999	UNC93A	3	ortholog_one2one	1
ENSGALG00000023122	4	SULT1B	ENSCJPG00005001855		4	ortholog_one2one	1
ENSGALG00000036938	2	RALYL	ENSCJPG00005000143	RALYL	2	ortholog_one2one	1
ENSGALG00000014709	Z	SKIV2L2	ENSCJPG00005001261	MTREX	Z	ortholog_one2one	1
ENSGALG00000003136	7	IKZF2	ENSCJPG00005014015	IKZF2	7	ortholog_one2one	1
ENSGALG00000003189	23	NFYC	ENSCJPG00005017275	NFYC	23	ortholog_one2one	1
ENSGALG00000015038	1	CHD1L	ENSCJPG00005017397	CHD1L	1	ortholog_one2one	1
ENSGALG00000012885	2	BCL2	ENSCJPG00005016773	BCL2	2	ortholog_one2one	1
ENSGALG00000050049	9	C3orf70	ENSCJPG00005019189	C3orf70	9	ortholog_one2one	1
ENSGALG00000012569	1	FBXO7	ENSCJPG00005018189	FBXO7	1	ortholog_one2one	1
ENSGALG00000027147	28		ENSCJPG00005009758		28	ortholog_one2one	1
ENSGALG00000053254	9	EHHADH	ENSCJPG00005019190	EHHADH	9	ortholog_one2one	1
ENSGALG00000008055	5	SYT13	ENSCJPG00005010831	SYT13	5	ortholog_one2one	1
ENSGALG00000015059	1		ENSCJPG00005017399		1	ortholog_one2one	1
ENSGALG00000004494	11	CCNE1	ENSCJPG00005014393	CCNE1	11	ortholog_one2one	1
ENSGALG00000006051	8	CDC7	ENSCJPG00005008208	CDC7	8	ortholog_one2one	1
ENSGALG00000012886	2		ENSCJPG00005016772		2	ortholog_one2one	1
ENSGALG00000043072	33	POU6F1	ENSCJPG00005004466	POU6F1	LGE22C19W28_E50C23	ortholog_one2one	1
ENSGALG00000023120	4	SULT1B1	ENSCJPG00005001871		4	ortholog_one2one	1
ENSGALG00000012888	2	PHLPP1	ENSCJPG00005016771	PHLPP1	2	ortholog_one2one	1
ENSGALG00000032984	10	MEX3B	ENSCJPG00005020257	MEX3B	10	ortholog_one2one	1
ENSGALG00000026716	28	CELF5	ENSCJPG00005009760	CELF5	28	ortholog_one2one	1
ENSGALG00000004416	19	TTC19	ENSCJPG00005014453	TTC19	19	ortholog_one2one	1
ENSGALG00000017154	1	ZC3H12C	ENSCJPG00005001767	ZC3H12C	1	ortholog_one2one	1
ENSGALG00000006655	9	MAP3K13	ENSCJPG00005019192	MAP3K13	9	ortholog_one2one	1
ENSGALG00000012889	2	ZCCHC2	ENSCJPG00005016739	ZCCHC2	2	ortholog_one2one	1
ENSGALG00000037220	5	ASTL	ENSCJPG00005010832		5	ortholog_one2one	1
ENSGALG00000009748	2	ASNS	ENSCJPG00005011523	ASNS	2	ortholog_one2one	1
ENSGALG00000053575	33	DAZAP2	ENSCJPG00005004464	DAZAP2	LGE22C19W28_E50C23	ortholog_one2one	1
ENSGALG00000029198	15	YDJC	ENSCJPG00005019012	YDJC	15	ortholog_one2one	1
ENSGALG00000017155	1	C11orf87	ENSCJPG00005001772	C11orf87	1	ortholog_one2one	1
ENSGALG00000006376	10	TMC3	ENSCJPG00005020260	TMC3	10	ortholog_one2one	1
ENSGALG00000006182	20	NSFL1C	ENSCJPG00005005869	NSFL1C	20	ortholog_one2one	1
ENSGALG00000045642	2	TNFRSF11A	ENSCJPG00005016738	TNFRSF11A	2	ortholog_one2one	1
ENSGALG00000033894	3	MEA1	ENSCJPG00005015586	MEA1	3	ortholog_one2one	1
ENSGALG00000031982	15	SDF2L1	ENSCJPG00005019013		15	ortholog_one2one	1
ENSGALG00000039479	1	BPIFC	ENSCJPG00005018190	BPIFC	1	ortholog_one2one	1
ENSGALG00000049616	3	TTLL2	ENSCJPG00005004004	TTLL2	3	ortholog_one2one	1
ENSGALG00000015073	1	TMEM39A	ENSCJPG00005017400	TMEM39A	1	ortholog_one2one	1
ENSGALG00000016329	3	AGPAT5	ENSCJPG00005007976	AGPAT5	3	ortholog_one2one	1
ENSGALG00000049260	3		ENSCJPG00005004005		3	ortholog_one2one	1
ENSGALG00000037929	33	BIN2	ENSCJPG00005004462	BIN2	LGE22C19W28_E50C23	ortholog_one2one	1
ENSGALG00000030434	15	gga-mir-130b	ENSCJPG00005019014		15	ortholog_one2one	1
ENSGALG00000006649	9	TMEM41A	ENSCJPG00005019193	TMEM41A	9	ortholog_one2one	1
ENSGALG00000008536	3	KLHDC3	ENSCJPG00005015449	KLHDC3	3	ortholog_one2one	1
ENSGALG00000012898	2	RELCH	ENSCJPG00005016435	RELCH	2	ortholog_one2one	1
ENSGALG00000035804	13	SQSTM1	ENSCJPG00005005275	SQSTM1	13	ortholog_one2one	1
ENSGALG00000011418	3	CCR6	ENSCJPG00005004006	CCR6	3	ortholog_one2one	1
ENSGALG00000015618	Z		ENSCJPG00005000521		Z	ortholog_one2one	1
ENSGALG00000029989	15	gga-mir-301a	ENSCJPG00005019015		15	ortholog_one2one	1
ENSGALG00000009297	14	TELO2	ENSCJPG00005018346	TELO2	14	ortholog_one2one	1
ENSGALG00000033082	15		ENSCJPG00005019016		15	ortholog_one2one	1
ENSGALG00000016332	3	MCPH1	ENSCJPG00005007987	MCPH1	3	ortholog_one2one	1
ENSGALG00000041226	4		ENSCJPG00005016929		4	ortholog_one2one	1
ENSGALG00000012006	5	RTN1	ENSCJPG00005005613	RTN1	5	ortholog_one2one	1
ENSGALG00000036443	5	FUT8	ENSCJPG00005010835	FUT8	5	ortholog_one2one	1
ENSGALG00000004506	11	URI1	ENSCJPG00005014395	URI1	11	ortholog_one2one	1
ENSGALG00000011423	3	CEP43	ENSCJPG00005004007	CEP43	3	ortholog_one2one	1
ENSGALG00000012611	1	RTCB	ENSCJPG00005018192	RTCB	1	ortholog_one2one	1
ENSGALG00000003148	7	SPAG16	ENSCJPG00005014016	SPAG16	7	ortholog_one2one	1
ENSGALG00000030051	15	TOP3B	ENSCJPG00005019017	TOP3B	15	ortholog_one2one	1
ENSGALG00000015069	1	B4GALT4	ENSCJPG00005017401	B4GALT4	1	ortholog_one2one	1
ENSGALG00000035602	11	ZNF536	ENSCJPG00005014399	ZNF536	11	ortholog_one2one	1
ENSGALG00000005678	12	FLNB	ENSCJPG00005013936	FLNB	12	ortholog_one2one	1
ENSGALG00000013365	28		ENSCJPG00005009765		28	ortholog_one2one	1
ENSGALG00000041612	2		ENSCJPG00005000155		2	ortholog_one2one	1
ENSGALG00000038601	9	LIPH	ENSCJPG00005019194	LIPH	9	ortholog_one2one	1
ENSGALG00000011812	4		ENSCJPG00005001878		4	ortholog_one2one	1
ENSGALG00000014711	Z	PLPP1	ENSCJPG00005001309	PLPP1	Z	ortholog_one2one	1
ENSGALG00000027714	Z	ATG10	ENSCJPG00005000682	ATG10	Z	ortholog_one2one	1
ENSGALG00000028512	6	LCOR	ENSCJPG00005019736	LCOR	6	ortholog_one2one	1
ENSGALG00000022891	1		ENSCJPG00005017403		1	ortholog_one2one	1
ENSGALG00000025274	11	gga-mir-1789	ENSCJPG00005014400		11	ortholog_one2one	1
ENSGALG00000001948	28		ENSCJPG00005009767		28	ortholog_one2one	1
ENSGALG00000011426	3	RNASET2	ENSCJPG00005004012		3	ortholog_one2one	1
ENSGALG00000012619	1	PRDM4	ENSCJPG00005018196	PRDM4	1	ortholog_one2one	1
ENSGALG00000036189	3	ANGPT2	ENSCJPG00005007988	ANGPT2	3	ortholog_one2one	1
ENSGALG00000003472	7	VWC2L	ENSCJPG00005014018	VWC2L	7	ortholog_one2one	1
ENSGALG00000039499	2	LRRCC1	ENSCJPG00005000166	LRRCC1	2	ortholog_one2one	1
ENSGALG00000017158	1	POGLUT3	ENSCJPG00005001927	POGLUT3	1	ortholog_one2one	1
ENSGALG00000004528	11	TSHZ3	ENSCJPG00005014409	TSHZ3	11	ortholog_one2one	1
ENSGALG00000021193	10	STARD5	ENSCJPG00005020265	STARD5	10	ortholog_one2one	1
ENSGALG00000004532	11	ZNF507	ENSCJPG00005014414	ZNF507	11	ortholog_one2one	1
ENSGALG00000012631	1	PWP1	ENSCJPG00005018198	PWP1	1	ortholog_one2one	1
ENSGALG00000038915	2	E2F5	ENSCJPG00005000182	E2F5	2	ortholog_one2one	1
ENSGALG00000003484	7	BARD1	ENSCJPG00005014019	BARD1	7	ortholog_one2one	1
ENSGALG00000004559	11	DPY19L3	ENSCJPG00005014415	DPY19L3	11	ortholog_one2one	1
ENSGALG00000033664	1	MOV10L1	ENSCJPG00005008441	MOV10L1	1	ortholog_one2one	1
ENSGALG00000031312	9	ANAPC13	ENSCJPG00005019196	ANAPC13	9	ortholog_one2one	1
ENSGALG00000015075	1	B3GAT1L	ENSCJPG00005017405		1	ortholog_one2one	1
ENSGALG00000006388	10	IL16	ENSCJPG00005020267	IL16	10	ortholog_one2one	1
ENSGALG00000007641	6	LDB1	ENSCJPG00005019740	LDB1	6	ortholog_one2one	1
ENSGALG00000006632	9	CEP63	ENSCJPG00005019195	CEP63	9	ortholog_one2one	1
ENSGALG00000051727	14		ENSCJPG00005018447		14	ortholog_one2one	1
ENSGALG00000017159	1	ATM	ENSCJPG00005002076	ATM	1	ortholog_one2one	1
ENSGALG00000011823	4	FAT4	ENSCJPG00005001935	FAT4	4	ortholog_one2one	1
ENSGALG00000004492	19	PIGL	ENSCJPG00005015725	PIGL	19	ortholog_one2one	1
ENSGALG00000045846	27	PDK2	ENSCJPG00005019323	PDK2	27	ortholog_one2one	1
ENSGALG00000011473	3	RPS6KA2	ENSCJPG00005004020	RPS6KA2	3	ortholog_one2one	1
ENSGALG00000034253	8	ZNF644	ENSCJPG00005008211	ZNF644	8	ortholog_one2one	1
ENSGALG00000012903	2	PIGN	ENSCJPG00005015650	PIGN	2	ortholog_one2one	1
ENSGALG00000009288	14	RNPS1	ENSCJPG00005018448	RNPS1	14	ortholog_one2one	1
ENSGALG00000021275	13	LTC4S	ENSCJPG00005005267	LTC4S	13	ortholog_one2one	1
ENSGALG00000027151	20	FKBP1A	ENSCJPG00005005861		20	ortholog_one2one	1
ENSGALG00000041101	33	GALNT6	ENSCJPG00005004445	GALNT6	LGE22C19W28_E50C23	ortholog_one2one	1
ENSGALG00000014712	Z	SLC38A9	ENSCJPG00005001322	SLC38A9	Z	ortholog_one2one	1
ENSGALG00000041520	28	YJU2	ENSCJPG00005009776	YJU2	28	ortholog_one2one	1
ENSGALG00000015077	1		ENSCJPG00005017407	ARHGAP31	1	ortholog_one2one	1
ENSGALG00000004503	19		ENSCJPG00005015726		19	ortholog_one2one	1
ENSGALG00000011483	3	MPC1L	ENSCJPG00005004032	MPC1	3	ortholog_one2one	1
ENSGALG00000029044	4		ENSCJPG00005001949		4	ortholog_one2one	1
ENSGALG00000008080	5	C1QTNF4	ENSCJPG00005010836	C1QTNF4	5	ortholog_one2one	1
ENSGALG00000003553	7	ABCA12	ENSCJPG00005014021	ABCA12	7	ortholog_one2one	1
ENSGALG00000028347	20	SDCBP2	ENSCJPG00005005854	SDCBP2	20	ortholog_one2one	1
ENSGALG00000025907	28	ZBTB7A	ENSCJPG00005009777	ZBTB7A	28	ortholog_one2one	1
ENSGALG00000032702	27	ITGA3	ENSCJPG00005019324	ITGA3	27	ortholog_one2one	1
ENSGALG00000023089	Z	SSBP2	ENSCJPG00005000692	SSBP2	Z	ortholog_one2one	1
ENSGALG00000012009	5	JKAMP	ENSCJPG00005005651	JKAMP	5	ortholog_one2one	1
ENSGALG00000051142	5	FAM180B	ENSCJPG00005010837	FAM180B	5	ortholog_one2one	1
ENSGALG00000041181	14		ENSCJPG00005018449		14	ortholog_one2one	1
ENSGALG00000000003	1	PANX2	ENSCJPG00005008442	PANX2	1	ortholog_one2one	1
ENSGALG00000037274	20	SNPH	ENSCJPG00005005852	SNPH	20	ortholog_one2one	1
ENSGALG00000044975	9	KY	ENSCJPG00005019197	KY	9	ortholog_one2one	1
ENSGALG00000052650	2	RBIS	ENSCJPG00005000188	RBIS	2	ortholog_one2one	1
ENSGALG00000042067	4	SPRY1	ENSCJPG00005001973	SPRY1	4	ortholog_one2one	1
ENSGALG00000003570	7	ATIC	ENSCJPG00005014023	ATIC	7	ortholog_one2one	1
ENSGALG00000014713	Z	DDX4	ENSCJPG00005001336	DDX4	Z	ortholog_one2one	1
ENSGALG00000008089	5	KBTBD4	ENSCJPG00005010839	KBTBD4	5	ortholog_one2one	1
ENSGALG00000015079	1	UPK1B	ENSCJPG00005017408	UPK1B	1	ortholog_one2one	1
ENSGALG00000032148	13	CANX	ENSCJPG00005005265	CANX	13	ortholog_one2one	1
ENSGALG00000029462	4		ENSCJPG00005016963		4	ortholog_one2one	1
ENSGALG00000028056	3		ENSCJPG00005015448		3	ortholog_one2one	1
ENSGALG00000020005	3	SFT2D1	ENSCJPG00005004038	SFT2D1	3	ortholog_one2one	1
ENSGALG00000006186	20	RAD21L1	ENSCJPG00005005850	RAD21L1	20	ortholog_one2one	1
ENSGALG00000030705	1	TRABD	ENSCJPG00005008445	TRABD	1	ortholog_one2one	1
ENSGALG00000034413	28	PIAS4	ENSCJPG00005009779	PIAS4	28	ortholog_one2one	1
ENSGALG00000004519	19	TRPV2	ENSCJPG00005015787	TRPV2	19	ortholog_one2one	1
ENSGALG00000011489	3	TBXT	ENSCJPG00005004058	TBXT	3	ortholog_one2one	1
ENSGALG00000031274	33	SLC4A8	ENSCJPG00005003729	SLC4A8	LGE22C19W28_E50C23	ortholog_one2one	1
ENSGALG00000011833	4	SPATA5	ENSCJPG00005002065	SPATA5	4	ortholog_one2one	1
ENSGALG00000008084	5	NDUFS3	ENSCJPG00005010838	NDUFS3	5	ortholog_one2one	1
ENSGALG00000021183	10	CFAP161	ENSCJPG00005020270	CFAP161	10	ortholog_one2one	1
ENSGALG00000039595	1	BTBD11	ENSCJPG00005018274	BTBD11	1	ortholog_one2one	1
ENSGALG00000009234	14	AMDHD2	ENSCJPG00005018450		14	ortholog_one2one	1
ENSGALG00000007590	4	MTMR8	ENSCJPG00005016965	MTMR8	4	ortholog_one2one	1
ENSGALG00000000259	20	PSMF1	ENSCJPG00005005836	PSMF1	20	ortholog_one2one	1
ENSGALG00000042837	33		ENSCJPG00005003723		LGE22C19W28_E50C23	ortholog_one2one	1
ENSGALG00000033428	2	CA13	ENSCJPG00005000189	CA13	2	ortholog_one2one	1
ENSGALG00000007181	18	PGS1	ENSCJPG00005021176	PGS1	18	ortholog_one2one	1
ENSGALG00000006609	9	EPHB1	ENSCJPG00005019198	EPHB1	9	ortholog_one2one	1
ENSGALG00000008091	5	PTPMT1	ENSCJPG00005010840	PTPMT1	5	ortholog_one2one	1
ENSGALG00000008567	3		ENSCJPG00005015443		3	ortholog_one2one	1
ENSGALG00000006399	10	TLNRD1	ENSCJPG00005020275	TLNRD1	10	ortholog_one2one	1
ENSGALG00000015616	Z	ACOT12	ENSCJPG00005000706	ACOT12	Z	ortholog_one2one	1
ENSGALG00000009752	2	C1GALT1	ENSCJPG00005011527	C1GALT1	2	ortholog_one2one	1
ENSGALG00000020741	6	HPS6	ENSCJPG00005019741	HPS6	6	ortholog_one2one	1
ENSGALG00000016740	1	OCA2	ENSCJPG00005019660	OCA2	1	ortholog_one2one	1
ENSGALG00000035230	3	CSMD1	ENSCJPG00005008081	CSMD1	3	ortholog_one2one	1
ENSGALG00000006600	9	A4GNT	ENSCJPG00005019206	A4GNT	9	ortholog_one2one	1
ENSGALG00000033700	2	CA3A	ENSCJPG00005000209		2	ortholog_one2one	1
ENSGALG00000033884	28	EEF2	ENSCJPG00005009780	EEF2	28	ortholog_one2one	1
ENSGALG00000011537	3	PDE10A	ENSCJPG00005004075	PDE10A	3	ortholog_one2one	1
ENSGALG00000006403	10	MESDC2	ENSCJPG00005020277	MESD	10	ortholog_one2one	1
ENSGALG00000015603	Z	ZCCHC9	ENSCJPG00005000711	ZCCHC9	Z	ortholog_one2one	1
ENSGALG00000006597	9	DZIP1L	ENSCJPG00005019207	DZIP1L	9	ortholog_one2one	1
ENSGALG00000041878	33	AQP5	ENSCJPG00005003722	AQP5	LGE22C19W28_E50C23	ortholog_one2one	1
ENSGALG00000007658	6	ARMH3	ENSCJPG00005019742	ARMH3	6	ortholog_one2one	1
ENSGALG00000004648	11	PDCD5	ENSCJPG00005014436	PDCD5	11	ortholog_one2one	1
ENSGALG00000006593	9	CLDN18	ENSCJPG00005019208	CLDN18	9	ortholog_one2one	1
ENSGALG00000011834	4	NUDT6	ENSCJPG00005003263	NUDT6	4	ortholog_one2one	1
ENSGALG00000009229	14	ATP6V0C	ENSCJPG00005018451	ATP6V0C	14	ortholog_one2one	1
ENSGALG00000037975	2	CA3B	ENSCJPG00005000219		2	ortholog_one2one	1
ENSGALG00000037878	33	AQP2	ENSCJPG00005003721	AQP2	LGE22C19W28_E50C23	ortholog_one2one	1
ENSGALG00000011450	13		ENSCJPG00005005264		13	ortholog_one2one	1
ENSGALG00000040069	8	BARHL2	ENSCJPG00005008213	BARHL2	8	ortholog_one2one	1
ENSGALG00000012011	5	L3HYPDH	ENSCJPG00005005653	L3HYPDH	5	ortholog_one2one	1
ENSGALG00000006413	10	CEMIP	ENSCJPG00005020279	CEMIP	10	ortholog_one2one	1
ENSGALG00000037352	9	SOX14	ENSCJPG00005019210	SOX14	9	ortholog_one2one	1
ENSGALG00000008097	5	CELF1	ENSCJPG00005010841	CELF1	5	ortholog_one2one	1
ENSGALG00000012638	1	CRY1	ENSCJPG00005018276	CRY1	1	ortholog_one2one	1
ENSGALG00000010259	2	COL28A1	ENSCJPG00005011528	COL28A1	2	ortholog_one2one	1
ENSGALG00000048332	5	GPR135	ENSCJPG00005005656	GPR135	5	ortholog_one2one	1
ENSGALG00000023640	20	RSPO4	ENSCJPG00005005835	RSPO4	20	ortholog_one2one	1
ENSGALG00000027786	18	SOCS3	ENSCJPG00005021175	SOCS3	18	ortholog_one2one	1
ENSGALG00000007594	4	ASB12	ENSCJPG00005016968	ASB12	4	ortholog_one2one	1
ENSGALG00000015602	Z	CKMT2	ENSCJPG00005000716	CKMT2	Z	ortholog_one2one	1
ENSGALG00000035156	4	DCTN1	ENSCJPG00005006847		KQ966658.1	ortholog_one2one	1
ENSGALG00000006113	8	ZNF326	ENSCJPG00005008227	ZNF326	8	ortholog_one2one	1
ENSGALG00000006574	9	CRYGS	ENSCJPG00005019211	CRYGS	9	ortholog_one2one	1
ENSGALG00000031615	33	FAIM2	ENSCJPG00005003704	FAIM2	LGE22C19W28_E50C23	ortholog_one2one	1
ENSGALG00000001501	15	MAPK3	ENSCJPG00005019019	MAPK1	15	ortholog_one2one	1
ENSGALG00000009217	14	TBC1D24	ENSCJPG00005018452		14	ortholog_one2one	1
ENSGALG00000004671	11	ANKRD27	ENSCJPG00005014437	ANKRD27	11	ortholog_one2one	1
ENSGALG00000027822	18		ENSCJPG00005021174		18	ortholog_one2one	1
ENSGALG00000006566	9	TBCCD1	ENSCJPG00005019212	TBCCD1	9	ortholog_one2one	1
ENSGALG00000000109	18	AFMID	ENSCJPG00005021173	AFMID	18	ortholog_one2one	1
ENSGALG00000040755	20	ANGPT4	ENSCJPG00005005834	ANGPT4	20	ortholog_one2one	1
ENSGALG00000030800	Z	IL31RA	ENSCJPG00005001341	IL31RA	Z	ortholog_one2one	1
ENSGALG00000010699	2	MIOS	ENSCJPG00005011529	MIOS	2	ortholog_one2one	1
ENSGALG00000025600	28		ENSCJPG00005009781		28	ortholog_one2one	1
ENSGALG00000026007	17	DOLK	ENSCJPG00005020310	DOLK	17	ortholog_one2one	1
ENSGALG00000007599	4	AMER1	ENSCJPG00005016971	AMER1	4	ortholog_one2one	1
ENSGALG00000037733	28		ENSCJPG00005009782		28	ortholog_one2one	1
ENSGALG00000043400	33	BCDIN3D	ENSCJPG00005003702	BCDIN3D	LGE22C19W28_E50C23	ortholog_one2one	1
ENSGALG00000017163	1	ACAT1	ENSCJPG00005003434	ACAT1	1	ortholog_one2one	1
ENSGALG00000025751	28	NMRK2	ENSCJPG00005009783	NMRK2	28	ortholog_one2one	1
ENSGALG00000020805	8	LRRC8D	ENSCJPG00005008228	LRRC8D	8	ortholog_one2one	1
ENSGALG00000039634	33	KRT80	ENSCJPG00005003693	KRT80	LGE22C19W28_E50C23	ortholog_one2one	1
ENSGALG00000007608	4	ARHGEF9	ENSCJPG00005016977	ARHGEF9	4	ortholog_one2one	1
ENSGALG00000030781	2	CA2	ENSCJPG00005000223	CA2	2	ortholog_one2one	1
ENSGALG00000041042	1	GABRG3	ENSCJPG00005019689	GABRG3	1	ortholog_one2one	1
ENSGALG00000007191	18	TK1	ENSCJPG00005021172	TK1	18	ortholog_one2one	1
ENSGALG00000010700	2	RPA3	ENSCJPG00005011530	RPA3	2	ortholog_one2one	1
ENSGALG00000029072	14	NTN3	ENSCJPG00005018454	NTN3	14	ortholog_one2one	1
ENSGALG00000015598	Z	RASGRF2	ENSCJPG00005000719	RASGRF2	Z	ortholog_one2one	1
ENSGALG00000034868	33	KRT7	ENSCJPG00005003690		LGE22C19W28_E50C23	ortholog_one2one	1
ENSGALG00000006194	20	SLC52A3	ENSCJPG00005005832	SLC52A3	20	ortholog_one2one	1
ENSGALG00000006170	8	LRRC8C	ENSCJPG00005008243	LRRC8C	8	ortholog_one2one	1
ENSGALG00000039541	17	SH3GLB2	ENSCJPG00005020363	SH3GLB2	17	ortholog_one2one	1
ENSGALG00000017165	1	CUL5	ENSCJPG00005003447	CUL5	1	ortholog_one2one	1
ENSGALG00000031120	13	HNRNPH2	ENSCJPG00005005262		13	ortholog_one2one	1
ENSGALG00000005688	12	DNASE1L3	ENSCJPG00005013937	DNASE1L3	12	ortholog_one2one	1
ENSGALG00000007666	6	KCNIP2	ENSCJPG00005019751	KCNIP2	6	ortholog_one2one	1
ENSGALG00000006564	9		ENSCJPG00005019213		9	ortholog_one2one	1
ENSGALG00000021171	10		ENSCJPG00005020288		10	ortholog_one2one	1
ENSGALG00000023189	2	UMAD1	ENSCJPG00005011535	UMAD1	2	ortholog_one2one	1
ENSGALG00000015084	1	IGSF11	ENSCJPG00005017409	IGSF11	1	ortholog_one2one	1
ENSGALG00000018302	23	gga-mir-30c-1	ENSCJPG00005017276	MIR30C1	23	ortholog_one2one	1
ENSGALG00000052223	15	YPEL1	ENSCJPG00005019020	YPEL1	15	ortholog_one2one	1
ENSGALG00000006167	8	LRRC8B	ENSCJPG00005008244	LRRC8B	8	ortholog_one2one	1
ENSGALG00000034294	2	ATP6V0D2	ENSCJPG00005000234	ATP6V0D2	2	ortholog_one2one	1
ENSGALG00000038708	23	KCNQ4	ENSCJPG00005017277	KCNQ4	23	ortholog_one2one	1
ENSGALG00000016744	1	GABRA5	ENSCJPG00005019690	GABRA5	1	ortholog_one2one	1
ENSGALG00000038467	1	SELENOO	ENSCJPG00005008556	SELENOO	1	ortholog_one2one	1
ENSGALG00000005696	12	ABHD6	ENSCJPG00005013938	ABHD6	12	ortholog_one2one	1
ENSGALG00000006420	10	ABHD17C	ENSCJPG00005020316	ABHD17C	10	ortholog_one2one	1
ENSGALG00000032156	1	TUBGCP6	ENSCJPG00005008557	TUBGCP6	1	ortholog_one2one	1
ENSGALG00000028912	20	SCRT2	ENSCJPG00005005831	SCRT2	20	ortholog_one2one	1
ENSGALG00000006547	9	PROCR	ENSCJPG00005019224		9	ortholog_one2one	1
ENSGALG00000039817	14	NOG2	ENSCJPG00005018455		14	ortholog_one2one	1
ENSGALG00000005701	12	IP6K2	ENSCJPG00005013939	IP6K2	12	ortholog_one2one	1
ENSGALG00000042052	15	PPIL2	ENSCJPG00005019021	PPIL2	15	ortholog_one2one	1
ENSGALG00000054306	20	SRXN1	ENSCJPG00005005830	SRXN1	20	ortholog_one2one	1
ENSGALG00000017167	1	SLC35F2	ENSCJPG00005003450	SLC35F2	1	ortholog_one2one	1
ENSGALG00000029392	1	GABRB3	ENSCJPG00005019691	GABRB3	1	ortholog_one2one	1
ENSGALG00000006188	8	KYAT3	ENSCJPG00005008245	KYAT3	8	ortholog_one2one	1
ENSGALG00000035972	33	KRT75	ENSCJPG00005003682		LGE22C19W28_E50C23	ortholog_one2one	1
ENSGALG00000014716	Z	IL6ST	ENSCJPG00005001351	IL6ST	Z	ortholog_one2one	1
ENSGALG00000001812	28	ATCAY	ENSCJPG00005009817	ATCAY	28	ortholog_one2one	1
ENSGALG00000007697	6	MGEA5	ENSCJPG00005019752	OGA	6	ortholog_one2one	1
ENSGALG00000009205	14		ENSCJPG00005018456		14	ortholog_one2one	1
ENSGALG00000008597	3		ENSCJPG00005015441		3	ortholog_one2one	1
ENSGALG00000001806	28		ENSCJPG00005009818		28	ortholog_one2one	1
ENSGALG00000003578	7	FN1	ENSCJPG00005014024	FN1	7	ortholog_one2one	1
ENSGALG00000008100	5	RAPSN	ENSCJPG00005010842	RAPSN	5	ortholog_one2one	1
ENSGALG00000021647	28	NRTN	ENSCJPG00005009820	NRTN	28	ortholog_one2one	1
ENSGALG00000032730	4	NOP56	ENSCJPG00005006827	NOP56	KQ966658.1	ortholog_one2one	1
ENSGALG00000006445	10	ARNT2	ENSCJPG00005020317	ARNT2	10	ortholog_one2one	1
ENSGALG00000045023	27		ENSCJPG00005019327		27	ortholog_one2one	1
ENSGALG00000010708	2	ICA1	ENSCJPG00005011548	ICA1	2	ortholog_one2one	1
ENSGALG00000015589	Z	MSH3	ENSCJPG00005000723	MSH3	Z	ortholog_one2one	1
ENSGALG00000040620	1	LSAMP	ENSCJPG00005017420	LSAMP	1	ortholog_one2one	1
ENSGALG00000026276	20	TCF15	ENSCJPG00005005829	TCF15	20	ortholog_one2one	1
ENSGALG00000004613	19	P2RX5	ENSCJPG00005015823		19	ortholog_one2one	1
ENSGALG00000017715	23	TINAGL1	ENSCJPG00005017279	TINAGL1	23	ortholog_one2one	1
ENSGALG00000012639	1	MTERF2	ENSCJPG00005018278	MTERF2	1	ortholog_one2one	1
ENSGALG00000009944	27	KAT7	ENSCJPG00005019328	KAT7	27	ortholog_one2one	1
ENSGALG00000011560	3	PACRG	ENSCJPG00005004398	PACRG	3	ortholog_one2one	1
ENSGALG00000004675	11	RGS9BP	ENSCJPG00005014438	RGS9BP	11	ortholog_one2one	1
ENSGALG00000027902	18	SYNGR2	ENSCJPG00005021171	SYNGR2	18	ortholog_one2one	1
ENSGALG00000040519	23	PEF1	ENSCJPG00005017280	PEF1	23	ortholog_one2one	1
ENSGALG00000012640	1	TMEM263	ENSCJPG00005018279	TMEM263	1	ortholog_one2one	1
ENSGALG00000026757	Z	DHFR	ENSCJPG00005000728		Z	ortholog_one2one	1
ENSGALG00000007646	4		ENSCJPG00005016989		4	ortholog_one2one	1
ENSGALG00000029498	11	NUDT19	ENSCJPG00005014439	NUDT19	11	ortholog_one2one	1
ENSGALG00000053332	14		ENSCJPG00005018457		14	ortholog_one2one	1
ENSGALG00000030384	3		ENSCJPG00005015284		3	ortholog_one2one	1
ENSGALG00000043118	1	ATP10A	ENSCJPG00005019695	ATP10A	1	ortholog_one2one	1
ENSGALG00000008108	5	PSMC3	ENSCJPG00005010843	PSMC3	5	ortholog_one2one	1
ENSGALG00000006197	20	CSNK2A1	ENSCJPG00005005828		20	ortholog_one2one	1
ENSGALG00000017169	1	ELMOD1	ENSCJPG00005003480	ELMOD1	1	ortholog_one2one	1
ENSGALG00000001800	28	DUS3L	ENSCJPG00005009823	DUS3L	28	ortholog_one2one	1
ENSGALG00000029484	1	RIC8B	ENSCJPG00005018281	RIC8B	1	ortholog_one2one	1
ENSGALG00000034944	1	UBE3A	ENSCJPG00005019696	UBE3A	1	ortholog_one2one	1
ENSGALG00000006539	9	C9H21orf2	ENSCJPG00005019277	CFAP410	9	ortholog_one2one	1
ENSGALG00000004704	11	TDRD12	ENSCJPG00005014440	TDRD12	11	ortholog_one2one	1
ENSGALG00000038502	14	CCNF	ENSCJPG00005018459	CCNF	14	ortholog_one2one	1
ENSGALG00000011835	4	FGF2	ENSCJPG00005003267	FGF2	4	ortholog_one2one	1
ENSGALG00000005713	12	NCKIPSD	ENSCJPG00005013940	NCKIPSD	12	ortholog_one2one	1
ENSGALG00000038671	18		ENSCJPG00005021169		18	ortholog_one2one	1
ENSGALG00000032342	17	MIGA2	ENSCJPG00005020364	MIGA2	17	ortholog_one2one	1
ENSGALG00000041795	2	WWP1	ENSCJPG00005000242	WWP1	2	ortholog_one2one	1
ENSGALG00000035029	14		ENSCJPG00005018460		14	ortholog_one2one	1
ENSGALG00000001773	28	RFX2	ENSCJPG00005009826	RFX2	28	ortholog_one2one	1
ENSGALG00000012647	1	RFX4	ENSCJPG00005018283	RFX4	1	ortholog_one2one	1
ENSGALG00000010711	2	NXPH1	ENSCJPG00005011550	NXPH1	2	ortholog_one2one	1
ENSGALG00000044727	Z	ANKRD34B	ENSCJPG00005000731	ANKRD34B	Z	ortholog_one2one	1
ENSGALG00000030629	33	KRT6A	ENSCJPG00005003681		LGE22C19W28_E50C23	ortholog_one2one	1
ENSGALG00000052581	18	ARL16	ENSCJPG00005021168	ARL16	18	ortholog_one2one	1
ENSGALG00000011562	3	PRKN	ENSCJPG00005004407	PRKN	3	ortholog_one2one	1
ENSGALG00000040956	4	CHIC1	ENSCJPG00005017006	CHIC1	4	ortholog_one2one	1
ENSGALG00000032329	6	NPM3	ENSCJPG00005019854	NPM3	6	ortholog_one2one	1
ENSGALG00000014717	Z	ANKRD55	ENSCJPG00005001372	ANKRD55	Z	ortholog_one2one	1
ENSGALG00000021158	11	SLC7A9	ENSCJPG00005014443	SLC7A9	11	ortholog_one2one	1
ENSGALG00000052784	4	BBS12	ENSCJPG00005003274	BBS12	4	ortholog_one2one	1
ENSGALG00000007224	18	HGS	ENSCJPG00005021166	HGS	18	ortholog_one2one	1
ENSGALG00000015576	Z		ENSCJPG00005000738		Z	ortholog_one2one	1
ENSGALG00000025999	2	NDUFA4	ENSCJPG00005011574	NDUFA4	2	ortholog_one2one	1
ENSGALG00000045753	18	MRPL12	ENSCJPG00005021167	MRPL12	18	ortholog_one2one	1
ENSGALG00000008635	1		ENSCJPG00005008559		1	ortholog_one2one	1
ENSGALG00000007706	6	FGF8	ENSCJPG00005019855	FGF8	6	ortholog_one2one	1
ENSGALG00000001749	28	ACSBG2	ENSCJPG00005009830	ACSBG2	28	ortholog_one2one	1
ENSGALG00000011571	3	AGPAT4	ENSCJPG00005004426	AGPAT4	3	ortholog_one2one	1
ENSGALG00000006205	8	GTF2B	ENSCJPG00005008246	GTF2B	8	ortholog_one2one	1
ENSGALG00000011844	4	IL21	ENSCJPG00005003279	IL21	4	ortholog_one2one	1
ENSGALG00000006531	9	TRA2B	ENSCJPG00005019278	TRA2B	9	ortholog_one2one	1
ENSGALG00000014718	Z	MAP3K1	ENSCJPG00005001395	MAP3K1	Z	ortholog_one2one	1
ENSGALG00000029514	14	MAPK8IP3	ENSCJPG00005018461	MAPK8IP3	14	ortholog_one2one	1
ENSGALG00000009943	27	FAM117A	ENSCJPG00005019329	FAM117A	27	ortholog_one2one	1
ENSGALG00000012655	1	POLR3B	ENSCJPG00005018285	POLR3B	1	ortholog_one2one	1
ENSGALG00000037443	17	CRAT	ENSCJPG00005020368	CRAT	17	ortholog_one2one	1
ENSGALG00000019384	1	MAPK12	ENSCJPG00005008560		1	ortholog_one2one	1
ENSGALG00000017170	1	ALKBH8	ENSCJPG00005003481	ALKBH8	1	ortholog_one2one	1
ENSGALG00000028327	5		ENSCJPG00005010844		5	ortholog_one2one	1
ENSGALG00000012021	5		ENSCJPG00005005665		5	ortholog_one2one	1
ENSGALG00000036965	17	PTPA	ENSCJPG00005020370	PTPA	17	ortholog_one2one	1
ENSGALG00000035057	27	SLC35B1	ENSCJPG00005019330	SLC35B1	27	ortholog_one2one	1
ENSGALG00000038041	2	PHF14	ENSCJPG00005011597	PHF14	2	ortholog_one2one	1
ENSGALG00000008122	5	SLC39A13	ENSCJPG00005010845	SLC39A13	5	ortholog_one2one	1
ENSGALG00000007703	4		ENSCJPG00005017011		4	ortholog_one2one	1
ENSGALG00000032672	33	KRT5	ENSCJPG00005003678		LGE22C19W28_E50C23	ortholog_one2one	1
ENSGALG00000020534	Z	AK6	ENSCJPG00005001190	AK6	Z	ortholog_one2one	1
ENSGALG00000007710	4		ENSCJPG00005017012		4	ortholog_one2one	1
ENSGALG00000028743	1		ENSCJPG00005017419		1	ortholog_one2one	1
ENSGALG00000026492	19	EMC6	ENSCJPG00005015870	EMC6	19	ortholog_one2one	1
ENSGALG00000012023	5	DACT1	ENSCJPG00005005685	DACT1	5	ortholog_one2one	1
ENSGALG00000033075	4		ENSCJPG00005006833		KQ966658.1	ortholog_one2one	1
ENSGALG00000040023	1	MAPK11	ENSCJPG00005008561	MAPK11	1	ortholog_one2one	1
ENSGALG00000003265	23	PTP4A2	ENSCJPG00005000567	PTP4A2	23	ortholog_one2one	1
ENSGALG00000026089	12	SLC26A6	ENSCJPG00005013942	SLC26A6	12	ortholog_one2one	1
ENSGALG00000004756	11	CEP89	ENSCJPG00005014444	CEP89	11	ortholog_one2one	1
ENSGALG00000001792	14	MRPS34	ENSCJPG00005018493	MRPS34	14	ortholog_one2one	1
ENSGALG00000032375	4		ENSCJPG00005006832		KQ966658.1	ortholog_one2one	1
ENSGALG00000015089	1	GAP43	ENSCJPG00005017422	GAP43	1	ortholog_one2one	1
ENSGALG00000031116	4	SNORD57	ENSCJPG00005006831	SNORD57	KQ966658.1	ortholog_one2one	1
ENSGALG00000034769	4	USP12-like	ENSCJPG00005017014		4	ortholog_one2one	1
ENSGALG00000005789	12	UQCRC1	ENSCJPG00005013943	UQCRC1	12	ortholog_one2one	1
ENSGALG00000034534	11	FAAP24	ENSCJPG00005014445	FAAP24	11	ortholog_one2one	1
ENSGALG00000009939	27	SPOP	ENSCJPG00005019331	SPOP	27	ortholog_one2one	1
ENSGALG00000039861	1	PLXNB2	ENSCJPG00005008647	PLXNB2	1	ortholog_one2one	1
ENSGALG00000015571	Z	RAD17	ENSCJPG00005001194	RAD17	Z	ortholog_one2one	1
ENSGALG00000038338	14	GLYR1	ENSCJPG00005018494	GLYR1	14	ortholog_one2one	1
ENSGALG00000033888	4	IDH3B	ENSCJPG00005006821	IDH3B	KQ966658.1	ortholog_one2one	1
ENSGALG00000033195	9	IGF2BP2	ENSCJPG00005019295	IGF2BP2	9	ortholog_one2one	1
ENSGALG00000012025	5	TA3	ENSCJPG00005005686	KIAA0586	5	ortholog_one2one	1
ENSGALG00000015094	1	ZBTB20	ENSCJPG00005017428	ZBTB20	1	ortholog_one2one	1
ENSGALG00000006201	20	TBC1D20	ENSCJPG00005005827	TBC1D20	20	ortholog_one2one	1
ENSGALG00000005869	12	COPG1	ENSCJPG00005013946	COPG1	12	ortholog_one2one	1
ENSGALG00000006237	8	PKN2	ENSCJPG00005008247	PKN2	8	ortholog_one2one	1
ENSGALG00000017611	17	NTMT1	ENSCJPG00005020375	NTMT1	17	ortholog_one2one	1
ENSGALG00000007731	6	DPCD	ENSCJPG00005019857	DPCD	6	ortholog_one2one	1
ENSGALG00000015117	1	DRD3	ENSCJPG00005017429	DRD3	1	ortholog_one2one	1
ENSGALG00000001596	28	MLLT1	ENSCJPG00005009832	MLLT1	28	ortholog_one2one	1
ENSGALG00000006252	8	LMO4	ENSCJPG00005008250	LMO4	8	ortholog_one2one	1
ENSGALG00000001592	28	ACER1	ENSCJPG00005009833	ACER1	28	ortholog_one2one	1
ENSGALG00000014721	Z		ENSCJPG00005001409	MIER3	Z	ortholog_one2one	1
ENSGALG00000004628	19	CTNS	ENSCJPG00005015872	CTNS	19	ortholog_one2one	1
ENSGALG00000037353	1	TMEM131	ENSCJPG00005019703	TMEM131	1	ortholog_one2one	1
ENSGALG00000004814	11		ENSCJPG00005014446	RHPN2	11	ortholog_one2one	1
ENSGALG00000016342	3	MYOM2	ENSCJPG00005008148	MYOM2	3	ortholog_one2one	1
ENSGALG00000035047	3		ENSCJPG00005015277		3	ortholog_one2one	1
ENSGALG00000031248	2	RMDN1	ENSCJPG00005000253	RMDN1	2	ortholog_one2one	1
ENSGALG00000026621	27		ENSCJPG00005019332		27	ortholog_one2one	1
ENSGALG00000033598	15	HIRA	ENSCJPG00005019052	HIRA	15	ortholog_one2one	1
ENSGALG00000038645	27	NXPH3	ENSCJPG00005019333	NXPH3	27	ortholog_one2one	1
ENSGALG00000035913	18	PPP1R27	ENSCJPG00005021162	PPP1R27	18	ortholog_one2one	1
ENSGALG00000007803	6		ENSCJPG00005019860		6	ortholog_one2one	1
ENSGALG00000020003	3	MAP3K4	ENSCJPG00005004431	MAP3K4	3	ortholog_one2one	1
ENSGALG00000037483	28	ANP32B	ENSCJPG00005009834		28	ortholog_one2one	1
ENSGALG00000054723	9	AMOTL2	ENSCJPG00005000903	AMOTL2	9	ortholog_one2one	1
ENSGALG00000012658	1	TCP11X2	ENSCJPG00005018287	TCP11L2	1	ortholog_one2one	1
ENSGALG00000008127	5	SPI1	ENSCJPG00005010846	SPI1	5	ortholog_one2one	1
ENSGALG00000004839	11	GPATCH1	ENSCJPG00005014447	GPATCH1	11	ortholog_one2one	1
ENSGALG00000006482	10	FAH	ENSCJPG00005020319	FAH	10	ortholog_one2one	1
ENSGALG00000035950	27	NGFR	ENSCJPG00005019335	NGFR	27	ortholog_one2one	1
ENSGALG00000017171	1	CWF19L2	ENSCJPG00005003482	CWF19L2	1	ortholog_one2one	1
ENSGALG00000028423	8	HS2ST1	ENSCJPG00005008267		8	ortholog_one2one	1
ENSGALG00000024378	28	ZNF414	ENSCJPG00005009835	ZNF414	28	ortholog_one2one	1
ENSGALG00000039812	4		ENSCJPG00005017021		4	ortholog_one2one	1
ENSGALG00000014724	Z		ENSCJPG00005001500	GPBP1	Z	ortholog_one2one	1
ENSGALG00000017172	1	VMO1	ENSCJPG00005003492		1	ortholog_one2one	1
ENSGALG00000016350	3	ARHGEF10	ENSCJPG00005008152	ARHGEF10	3	ortholog_one2one	1
ENSGALG00000007820	6	BTRC	ENSCJPG00005019877	BTRC	6	ortholog_one2one	1
ENSGALG00000003758	7	MREG	ENSCJPG00005014036	MREG	7	ortholog_one2one	1
ENSGALG00000008609	3	PTK7	ENSCJPG00005015274	PTK7	3	ortholog_one2one	1
ENSGALG00000007740	4		ENSCJPG00005017022		4	ortholog_one2one	1
ENSGALG00000006488	9	RYK	ENSCJPG00005000938	RYK	9	ortholog_one2one	1
ENSGALG00000038290	18	P4HB	ENSCJPG00005021158	P4HB	18	ortholog_one2one	1
ENSGALG00000001841	14	ROGDI	ENSCJPG00005018495	ROGDI	14	ortholog_one2one	1
ENSGALG00000009935	27		ENSCJPG00005019336		27	ortholog_one2one	1
ENSGALG00000017173	1	GUCY1A2	ENSCJPG00005003494	GUCY1A2	1	ortholog_one2one	1
ENSGALG00000035561	2	CPNE3	ENSCJPG00005000262	CPNE3	2	ortholog_one2one	1
ENSGALG00000004378	17	ASB6	ENSCJPG00005020376	ASB6	17	ortholog_one2one	1
ENSGALG00000044716	4	KIAA1109	ENSCJPG00005003320	KIAA1109	4	ortholog_one2one	1
ENSGALG00000037485	1	QTRT2	ENSCJPG00005017431	QTRT2	1	ortholog_one2one	1
ENSGALG00000007748	4	SLC16A2	ENSCJPG00005017029	SLC16A2	4	ortholog_one2one	1
ENSGALG00000003272	23	KHDRBS1	ENSCJPG00005000574	KHDRBS1	23	ortholog_one2one	1
ENSGALG00000001571	28	MYO1F	ENSCJPG00005009837	MYO1F	28	ortholog_one2one	1
ENSGALG00000014725	Z	PLK2	ENSCJPG00005001516	PLK2	Z	ortholog_one2one	1
ENSGALG00000035140	2	TMEM106B	ENSCJPG00005011767	TMEM106B	2	ortholog_one2one	1
ENSGALG00000042521	27	MPP3	ENSCJPG00005019337	MPP3	27	ortholog_one2one	1
ENSGALG00000004853	11	LRP3	ENSCJPG00005014448	LRP3	11	ortholog_one2one	1
ENSGALG00000004637	19		ENSCJPG00005015889		19	ortholog_one2one	1
ENSGALG00000012037	5	ARID4A	ENSCJPG00005005700	ARID4A	5	ortholog_one2one	1
ENSGALG00000008148	5	MYBPC3	ENSCJPG00005010847	MYBPC3	5	ortholog_one2one	1
ENSGALG00000027981	1	AASDHPPT	ENSCJPG00005003500	AASDHPPT	1	ortholog_one2one	1
ENSGALG00000014726	Z	RAB3C	ENSCJPG00005001524	RAB3C	Z	ortholog_one2one	1
ENSGALG00000001593	15	UFD1L	ENSCJPG00005019054	UFD1	15	ortholog_one2one	1
ENSGALG00000005897	12	HMCES	ENSCJPG00005013947	HMCES	12	ortholog_one2one	1
ENSGALG00000008443	18	ARHGDIA	ENSCJPG00005021157	ARHGDIA	18	ortholog_one2one	1
ENSGALG00000015551	Z	GRIN3A	ENSCJPG00005001233	GRIN3A	Z	ortholog_one2one	1
ENSGALG00000004649	19	TRPV1	ENSCJPG00005015891	TRPV1	19	ortholog_one2one	1
ENSGALG00000044875	33		ENSCJPG00005003673		LGE22C19W28_E50C23	ortholog_one2one	1
ENSGALG00000006284	8	SH3GLB1	ENSCJPG00005008275	SH3GLB1	8	ortholog_one2one	1
ENSGALG00000006505	10	ZFAND6	ENSCJPG00005020320	ZFAND6	10	ortholog_one2one	1
ENSGALG00000033997	1	ZNF800	ENSCJPG00005008684	ZNF800	1	ortholog_one2one	1
ENSGALG00000007750	4	RLIM	ENSCJPG00005017030	RLIM	4	ortholog_one2one	1
ENSGALG00000028658	1	KBTBD3	ENSCJPG00005003501	KBTBD3	1	ortholog_one2one	1
ENSGALG00000014727	Z	PDE4D	ENSCJPG00005001531	PDE4D	Z	ortholog_one2one	1
ENSGALG00000037644	2	CNGB3	ENSCJPG00005000278	CNGB3	2	ortholog_one2one	1
ENSGALG00000029827	14		ENSCJPG00005018497		14	ortholog_one2one	1
ENSGALG00000028236	17	PRRX2	ENSCJPG00005020378	PRRX2	17	ortholog_one2one	1
ENSGALG00000015123	1	ZDHHC23	ENSCJPG00005017434	ZDHHC23	1	ortholog_one2one	1
ENSGALG00000017177	1	MSANTD4	ENSCJPG00005003512	MSANTD4	1	ortholog_one2one	1
ENSGALG00000032029	3	SRF	ENSCJPG00005015271	SRF	3	ortholog_one2one	1
ENSGALG00000004729	11	SLC7A10	ENSCJPG00005014449	SLC7A10	11	ortholog_one2one	1
ENSGALG00000032937	3	DLGAP2	ENSCJPG00005008169	DLGAP2	3	ortholog_one2one	1
ENSGALG00000038579	33		ENSCJPG00005003664		LGE22C19W28_E50C23	ortholog_one2one	1
ENSGALG00000028886	3		ENSCJPG00005004435		3	ortholog_one2one	1
ENSGALG00000007237	18	ALYREF	ENSCJPG00005021156	ALYREF	18	ortholog_one2one	1
ENSGALG00000003287	23	TMEM39B	ENSCJPG00005000584	TMEM39B	23	ortholog_one2one	1
ENSGALG00000034510	4	VPS16	ENSCJPG00005006819	VPS16	KQ966658.1	ortholog_one2one	1
ENSGALG00000042446	14	ACSM5	ENSCJPG00005018499	ACSM5	14	ortholog_one2one	1
ENSGALG00000038017	3	gga-mir-6542	ENSCJPG00005015272		3	ortholog_one2one	1
ENSGALG00000004293	3		ENSCJPG00005004448		3	ortholog_one2one	1
ENSGALG00000015548	Z	RNF20	ENSCJPG00005001239	RNF20	Z	ortholog_one2one	1
ENSGALG00000012659	1	CKAP4	ENSCJPG00005018288	CKAP4	1	ortholog_one2one	1
ENSGALG00000039403	1	GRM8	ENSCJPG00005008701	GRM8	1	ortholog_one2one	1
ENSGALG00000007755	4	NEXMIF	ENSCJPG00005017031	NEXMIF	4	ortholog_one2one	1
ENSGALG00000003812	7	UBE2F	ENSCJPG00005014047		7	ortholog_one2one	1
ENSGALG00000046708	17	PTGES	ENSCJPG00005020379	PTGES	17	ortholog_one2one	1
ENSGALG00000029709	1	INPP4A	ENSCJPG00005019746	INPP4A	1	ortholog_one2one	1
ENSGALG00000012662	1	NUAK1	ENSCJPG00005018289	NUAK1	1	ortholog_one2one	1
ENSGALG00000006471	9	SLCO2A1	ENSCJPG00005001018	SLCO2A1	9	ortholog_one2one	1
ENSGALG00000044431	18	NPB	ENSCJPG00005021154	NPB	18	ortholog_one2one	1
ENSGALG00000025697	1	U1	ENSCJPG00005012130	U1	1	ortholog_one2one	1
ENSGALG00000007788	4	ABCB7	ENSCJPG00005017033	ABCB7	4	ortholog_one2one	1
ENSGALG00000027146	14	GPR139	ENSCJPG00005018502	GPR139	14	ortholog_one2one	1
ENSGALG00000040434	27		ENSCJPG00005019339		27	ortholog_one2one	1
ENSGALG00000007251	18	PCYT2	ENSCJPG00005021110	PCYT2	18	ortholog_one2one	1
ENSGALG00000038995	1	GRIA4	ENSCJPG00005003513	GRIA4	1	ortholog_one2one	1
ENSGALG00000020002	3	SLC22A3	ENSCJPG00005004486	SLC22A3	3	ortholog_one2one	1
ENSGALG00000035629	1	GRAMD1C	ENSCJPG00005017435	GRAMD1C	1	ortholog_one2one	1
ENSGALG00000037991	12	H1-10	ENSCJPG00005013949	H1-10	12	ortholog_one2one	1
ENSGALG00000008740	1	POT1	ENSCJPG00005012128	POT1	1	ortholog_one2one	1
ENSGALG00000002028	14	GPRC5B	ENSCJPG00005018503	GPRC5B	14	ortholog_one2one	1
ENSGALG00000006322	8	CLCA1	ENSCJPG00005008279	CLCA1	8	ortholog_one2one	1
ENSGALG00000034661	20	ID1	ENSCJPG00005005820		20	ortholog_one2one	1
ENSGALG00000001616	15	CDC45	ENSCJPG00005019055	CDC45	15	ortholog_one2one	1
ENSGALG00000007793	4	UPRT	ENSCJPG00005017037	UPRT	4	ortholog_one2one	1
ENSGALG00000033157	28	ADAMTS10	ENSCJPG00005009838	ADAMTS10	28	ortholog_one2one	1
ENSGALG00000005902	12	RAB7A	ENSCJPG00005013950	RAB7A	12	ortholog_one2one	1
ENSGALG00000030002	33	KRT18	ENSCJPG00005003592	KRT18	LGE22C19W28_E50C23	ortholog_one2one	1
ENSGALG00000010722	2		ENSCJPG00005011768		2	ortholog_one2one	1
ENSGALG00000050155	8	CLCA2	ENSCJPG00005008282	CLCA2	8	ortholog_one2one	1
ENSGALG00000036791	1	COA5	ENSCJPG00005019748	COA5	1	ortholog_one2one	1
ENSGALG00000027122	1	APPL2	ENSCJPG00005018293	APPL2	1	ortholog_one2one	1
ENSGALG00000012039	5	PSMA3	ENSCJPG00005006015	PSMA3	5	ortholog_one2one	1
ENSGALG00000009929	27	SOST	ENSCJPG00005019341	SOST	27	ortholog_one2one	1
ENSGALG00000003408	23	RP1-27O5.3	ENSCJPG00005000999		23	ortholog_one2one	1
ENSGALG00000002042	14		ENSCJPG00005018505		14	ortholog_one2one	1
ENSGALG00000001486	28	ZAP70	ENSCJPG00005009839	ZAP70	28	ortholog_one2one	1
ENSGALG00000001191	27	MEOX1	ENSCJPG00005019342	MEOX1	27	ortholog_one2one	1
ENSGALG00000034189	6	LBX1	ENSCJPG00005019968	LBX1	6	ortholog_one2one	1
ENSGALG00000028822	2	RNF152	ENSCJPG00005015648	RNF152	2	ortholog_one2one	1
ENSGALG00000045352	33	EIF4B	ENSCJPG00005003576	EIF4B	LGE22C19W28_E50C23	ortholog_one2one	1
ENSGALG00000032365	11	CEBPG	ENSCJPG00005014620	CEBPG	11	ortholog_one2one	1
ENSGALG00000007286	18	SIRT7	ENSCJPG00005021108	SIRT7	18	ortholog_one2one	1
ENSGALG00000006211	20	BCL2L1	ENSCJPG00005005819	BCL2L1	20	ortholog_one2one	1
ENSGALG00000007800	4	ZDHHC15	ENSCJPG00005017038	ZDHHC15	4	ortholog_one2one	1
ENSGALG00000036678	27	ETV4	ENSCJPG00005019343	ETV4	27	ortholog_one2one	1
ENSGALG00000006511	10	BCL2A1	ENSCJPG00005020321	BCL2A1	10	ortholog_one2one	1
ENSGALG00000007831	6	TLX1	ENSCJPG00005019970		6	ortholog_one2one	1
ENSGALG00000011615	3		ENSCJPG00005004522		3	ortholog_one2one	1
ENSGALG00000004669	19	ASPA	ENSCJPG00005016275	ASPA	19	ortholog_one2one	1
ENSGALG00000007806	4	FGF16	ENSCJPG00005017046	FGF16	4	ortholog_one2one	1
ENSGALG00000012906	2	CDH20	ENSCJPG00005015646	CDH20	2	ortholog_one2one	1
ENSGALG00000039571	33	PRPH	ENSCJPG00005003574	PRPH	LGE22C19W28_E50C23	ortholog_one2one	1
ENSGALG00000002119	14	VPS35L	ENSCJPG00005018507	VPS35L	14	ortholog_one2one	1
ENSGALG00000032305	27	DHX8	ENSCJPG00005019345	DHX8	27	ortholog_one2one	1
ENSGALG00000036076	1	UNC50	ENSCJPG00005000046	UNC50	1	ortholog_one2one	1
ENSGALG00000008701	3	XDH	ENSCJPG00005011886	XDH	3	ortholog_one2one	1
ENSGALG00000007837	6	KAZALD1	ENSCJPG00005019972	KAZALD1	6	ortholog_one2one	1
ENSGALG00000032335	23	MARCKSL1	ENSCJPG00005000589	MARCKSL1	23	ortholog_one2one	1
ENSGALG00000011875	4	TRPC3	ENSCJPG00005003621	TRPC3	4	ortholog_one2one	1
ENSGALG00000004899	11	PEPD	ENSCJPG00005014621	PEPD	11	ortholog_one2one	1
ENSGALG00000007843	4	ATRX	ENSCJPG00005017052	ATRX	4	ortholog_one2one	1
ENSGALG00000006516	10	MTHFS	ENSCJPG00005020322		10	ortholog_one2one	1
ENSGALG00000049231	33	DNAJC22	ENSCJPG00005003572	DNAJC22	LGE22C19W28_E50C23	ortholog_one2one	1
ENSGALG00000006804	8	ODF2L	ENSCJPG00005008286	ODF2L	8	ortholog_one2one	1
ENSGALG00000005907	12	RPN1	ENSCJPG00005013951	RPN1	12	ortholog_one2one	1
ENSGALG00000049567	19	SPATA22	ENSCJPG00005016276	SPATA22	19	ortholog_one2one	1
ENSGALG00000033957	33	SPATS2	ENSCJPG00005003571	SPATS2	LGE22C19W28_E50C23	ortholog_one2one	1
ENSGALG00000026302	9	SRPRB	ENSCJPG00005001070		9	ortholog_one2one	1
ENSGALG00000003297	23	HDAC1	ENSCJPG00005000595	HDAC1	23	ortholog_one2one	1
ENSGALG00000023621	6	SFXN3	ENSCJPG00005019973	SFXN3	6	ortholog_one2one	1
ENSGALG00000030780	1	MGAT4A	ENSCJPG00005000086	MGAT4A	1	ortholog_one2one	1
ENSGALG00000006519	10	KIAA1024	ENSCJPG00005020323	MINAR1	10	ortholog_one2one	1
ENSGALG00000035203	33	MCRS1	ENSCJPG00005003569	MCRS1	LGE22C19W28_E50C23	ortholog_one2one	1
ENSGALG00000007861	4	MAGT1	ENSCJPG00005017059	MAGT1	4	ortholog_one2one	1
ENSGALG00000028254	1	WASHC4	ENSCJPG00005018294	WASHC4	1	ortholog_one2one	1
ENSGALG00000038059	5	NR1H3	ENSCJPG00005012023	NR1H3	5	ortholog_one2one	1
ENSGALG00000031021	3	ERICH1	ENSCJPG00005008171	ERICH1	3	ortholog_one2one	1
ENSGALG00000010770	2	SCIN	ENSCJPG00005011785	SCIN	2	ortholog_one2one	1
ENSGALG00000011880	4	BBS7	ENSCJPG00005003622	BBS7	4	ortholog_one2one	1
ENSGALG00000032031	2	MMP16	ENSCJPG00005000314	MMP16	2	ortholog_one2one	1
ENSGALG00000012691	1	ALDH1L2	ENSCJPG00005018295	ALDH1L2	1	ortholog_one2one	1
ENSGALG00000011621	3	IGF2R	ENSCJPG00005004540	IGF2R	3	ortholog_one2one	1
ENSGALG00000023395	10	PLIN1	ENSCJPG00005020325	PLIN1	10	ortholog_one2one	1
ENSGALG00000051066	1		ENSCJPG00005003514		1	ortholog_one2one	1
ENSGALG00000006267	20	TPX2	ENSCJPG00005005815	TPX2	20	ortholog_one2one	1
ENSGALG00000005909	12	GATA2	ENSCJPG00005013953	GATA2	12	ortholog_one2one	1
ENSGALG00000040954	1	GPR37	ENSCJPG00005012127	GPR37	1	ortholog_one2one	1
ENSGALG00000006453	9	TF	ENSCJPG00005001123	LTF	9	ortholog_one2one	1
ENSGALG00000016359	3	FBXO25	ENSCJPG00005008178	FBXO25	3	ortholog_one2one	1
ENSGALG00000027783	Z		ENSCJPG00005001556		Z	ortholog_one2one	1
ENSGALG00000031475	18	MAFG	ENSCJPG00005021107	MAFG	18	ortholog_one2one	1
ENSGALG00000014729	Z	DEPDC1B	ENSCJPG00005001561	DEPDC1B	Z	ortholog_one2one	1
ENSGALG00000000466	23	LCK	ENSCJPG00005000601	LCK	23	ortholog_one2one	1
ENSGALG00000017179	1	PDGFD	ENSCJPG00005003527	PDGFD	1	ortholog_one2one	1
ENSGALG00000035879	33	ITGA7	ENSCJPG00005003565	ITGA7	LGE22C19W28_E50C23	ortholog_one2one	1
ENSGALG00000000803	28		ENSCJPG00005009849		28	ortholog_one2one	1
ENSGALG00000031527	1	ARL8BL	ENSCJPG00005012118		1	ortholog_one2one	1
ENSGALG00000011881	4	CCNA2	ENSCJPG00005003625	CCNA2	4	ortholog_one2one	1
ENSGALG00000007300	18	PYCR1	ENSCJPG00005021103		18	ortholog_one2one	1
ENSGALG00000049907	6		ENSCJPG00005019975		6	ortholog_one2one	1
ENSGALG00000040759	4	CPXM1	ENSCJPG00005006816	CPXM1	KQ966658.1	ortholog_one2one	1
ENSGALG00000007902	4	ATP7A	ENSCJPG00005017063	ATP7A	4	ortholog_one2one	1
ENSGALG00000016755	1	CRACDL	ENSCJPG00005000108	CRACDL	1	ortholog_one2one	1
ENSGALG00000012694	1		ENSCJPG00005018296		1	ortholog_one2one	1
ENSGALG00000000806	28	LINGO3	ENSCJPG00005009850	LINGO3	28	ortholog_one2one	1
ENSGALG00000023709	17		ENSCJPG00005020380		17	ortholog_one2one	1
ENSGALG00000023612	6	LZTS2	ENSCJPG00005019976	LZTS2	6	ortholog_one2one	1
ENSGALG00000004679	19	AKAP10	ENSCJPG00005016278	AKAP10	19	ortholog_one2one	1
ENSGALG00000016757	1	TSGA10	ENSCJPG00005000126	TSGA10	1	ortholog_one2one	1
ENSGALG00000007936	4	PGK2	ENSCJPG00005017066		4	ortholog_one2one	1
ENSGALG00000001621	15	CLDN5	ENSCJPG00005019056	CLDN5	15	ortholog_one2one	1
ENSGALG00000011884	4	EXOSC9	ENSCJPG00005003629	EXOSC9	4	ortholog_one2one	1
ENSGALG00000000812	28	OAZ1	ENSCJPG00005009851	OAZ1	28	ortholog_one2one	1
ENSGALG00000017627	6	C10orf2	ENSCJPG00005019977	TWNK	6	ortholog_one2one	1
ENSGALG00000006611	10	KIF7	ENSCJPG00005020328	KIF7	10	ortholog_one2one	1
ENSGALG00000012697	1	SLC41A2	ENSCJPG00005018297	SLC41A2	1	ortholog_one2one	1
ENSGALG00000038684	12	EEFSEC	ENSCJPG00005013955	EEFSEC	12	ortholog_one2one	1
ENSGALG00000004180	17	TOR1B	ENSCJPG00005020381	TOR1B	17	ortholog_one2one	1
ENSGALG00000008761	1	SPAM1	ENSCJPG00005012116	SPAM1	1	ortholog_one2one	1
ENSGALG00000014730	Z	ELOVL7	ENSCJPG00005001566	ELOVL7	Z	ortholog_one2one	1
ENSGALG00000012907	2	MC4R	ENSCJPG00005015602	MC4R	2	ortholog_one2one	1
ENSGALG00000034988	33	RDH5	ENSCJPG00005003563	RDH5	LGE22C19W28_E50C23	ortholog_one2one	1
ENSGALG00000001652	15	SEPT2L	ENSCJPG00005019057		15	ortholog_one2one	1
ENSGALG00000036346	28	AMH	ENSCJPG00005009856	AMH	28	ortholog_one2one	1
ENSGALG00000034768	3	ESF1	ENSCJPG00005011869	ESF1	3	ortholog_one2one	1
ENSGALG00000043535	2	RIPK2	ENSCJPG00005000334	RIPK2	2	ortholog_one2one	1
ENSGALG00000004903	11	CHST8	ENSCJPG00005014622	CHST8	11	ortholog_one2one	1
ENSGALG00000016758	1	LIPT1	ENSCJPG00005000139	LIPT1	1	ortholog_one2one	1
ENSGALG00000034352	6	MRPL43	ENSCJPG00005019978	MRPL43	6	ortholog_one2one	1
ENSGALG00000012909	2	C5orf22	ENSCJPG00005015600	C5orf22	2	ortholog_one2one	1
ENSGALG00000038604	27	PHB	ENSCJPG00005019348	PHB	27	ortholog_one2one	1
ENSGALG00000006631	10	TICRR	ENSCJPG00005020330	TICRR	10	ortholog_one2one	1
ENSGALG00000007305	18	NME1	ENSCJPG00005021420	NME1	18	ortholog_one2one	1
ENSGALG00000008658	8	ZNHIT6	ENSCJPG00005008295	ZNHIT6	8	ortholog_one2one	1
ENSGALG00000003313	23		ENSCJPG00005000612		23	ortholog_one2one	1
ENSGALG00000004165	17	TOR1A	ENSCJPG00005020382	TOR1A	17	ortholog_one2one	1
ENSGALG00000027757	2	ARL4A	ENSCJPG00005011786	ARL4A	2	ortholog_one2one	1
ENSGALG00000004907	11	KCTD15	ENSCJPG00005014623	KCTD15	11	ortholog_one2one	1
ENSGALG00000021679	28	SF3A2	ENSCJPG00005009860	SF3A2	28	ortholog_one2one	1
ENSGALG00000026957	6	SEMA4G	ENSCJPG00005019979	SEMA4G	6	ortholog_one2one	1
ENSGALG00000008776	1	HYAL6	ENSCJPG00005012113		1	ortholog_one2one	1
ENSGALG00000006273	20	MYLK2	ENSCJPG00005005814	MYLK2	20	ortholog_one2one	1
ENSGALG00000004691	19	NLE1	ENSCJPG00005016297	NLE1	19	ortholog_one2one	1
ENSGALG00000015544	Z	ALDOB	ENSCJPG00005001253	ALDOB	Z	ortholog_one2one	1
ENSGALG00000005931	12	RUVBL1	ENSCJPG00005013956	RUVBL1	12	ortholog_one2one	1
ENSGALG00000003337	23	EIF3I	ENSCJPG00005000616		23	ortholog_one2one	1
ENSGALG00000030607	1	CHST11	ENSCJPG00005018298	CHST11	1	ortholog_one2one	1
ENSGALG00000006440	9		ENSCJPG00005001305		9	ortholog_one2one	1
ENSGALG00000035504	2	ETV1	ENSCJPG00005011801	ETV1	2	ortholog_one2one	1
ENSGALG00000012513	7	STAM2	ENSCJPG00005020512	STAM2	7	ortholog_one2one	1
ENSGALG00000016356	3	TDRP	ENSCJPG00005008177	TDRP	3	ortholog_one2one	1
ENSGALG00000008025	6	SLF2	ENSCJPG00005019981	SLF2	6	ortholog_one2one	1
ENSGALG00000055094	33	CD63	ENSCJPG00005003562	CD63	LGE22C19W28_E50C23	ortholog_one2one	1
ENSGALG00000011885	4	ANXA5	ENSCJPG00005003633	ANXA5	4	ortholog_one2one	1
ENSGALG00000012916	2	DROSHA	ENSCJPG00005015599	DROSHA	2	ortholog_one2one	1
ENSGALG00000006436	9	AQP12A	ENSCJPG00005001313		9	ortholog_one2one	1
ENSGALG00000007952	4	AMOT	ENSCJPG00005017067	AMOT	4	ortholog_one2one	1
ENSGALG00000016361	3	FAM110C	ENSCJPG00005008179	FAM110C	3	ortholog_one2one	1
ENSGALG00000007972	4	TRPC5	ENSCJPG00005017077	TRPC5	4	ortholog_one2one	1
ENSGALG00000004152	17	C9orf78	ENSCJPG00005020383	C9orf78	17	ortholog_one2one	1
ENSGALG00000012094	5	SLC35F4	ENSCJPG00005006099	SLC35F4	5	ortholog_one2one	1
ENSGALG00000000835	28	PLEKHJ1	ENSCJPG00005009861	PLEKHJ1	28	ortholog_one2one	1
ENSGALG00000008797	1	WASL	ENSCJPG00005012112	WASL	1	ortholog_one2one	1
ENSGALG00000001279	27	ZNF652	ENSCJPG00005019351	ZNF652	27	ortholog_one2one	1
ENSGALG00000006635	10	RHCG	ENSCJPG00005020331	RHCG	10	ortholog_one2one	1
ENSGALG00000053095	KZ626835.1	PC	ENSCJPG00005020917		20	ortholog_one2one	1
ENSGALG00000016362	3	SH3YL1	ENSCJPG00005008181	SH3YL1	3	ortholog_one2one	1
ENSGALG00000023773	3		ENSCJPG00005011862		3	ortholog_one2one	1
ENSGALG00000014732	Z	ERCC8	ENSCJPG00005001577	ERCC8	Z	ortholog_one2one	1
ENSGALG00000004727	19	ULK2	ENSCJPG00005016427	ULK2	19	ortholog_one2one	1
ENSGALG00000016759	1	MITD1	ENSCJPG00005000145	MITD1	1	ortholog_one2one	1
ENSGALG00000008039	6	MFSD13A	ENSCJPG00005019982	MFSD13A	6	ortholog_one2one	1
ENSGALG00000040725	11		ENSCJPG00005014624		11	ortholog_one2one	1
ENSGALG00000033683	27	PHOSPHO1	ENSCJPG00005019352	PHOSPHO1	27	ortholog_one2one	1
ENSGALG00000015543	Z	MRPL50	ENSCJPG00005001258	MRPL50	Z	ortholog_one2one	1
ENSGALG00000049119	4	ZNF638	ENSCJPG00005006738		KQ966658.1	ortholog_one2one	1
ENSGALG00000041104	17	USP20	ENSCJPG00005020384	USP20	17	ortholog_one2one	1
ENSGALG00000034806	2		ENSCJPG00005000343		2	ortholog_one2one	1
ENSGALG00000043257	1		ENSCJPG00005000181		1	ortholog_one2one	1
ENSGALG00000036806	33	GDF11	ENSCJPG00005003560	GDF11	LGE22C19W28_E50C23	ortholog_one2one	1
ENSGALG00000008805	1	LMOD2	ENSCJPG00005012111	LMOD2	1	ortholog_one2one	1
ENSGALG00000012098	5	NAA30	ENSCJPG00005006116	NAA30	5	ortholog_one2one	1
ENSGALG00000044071	27	ABI3	ENSCJPG00005019354	ABI3	27	ortholog_one2one	1
ENSGALG00000006405	9	CEP19	ENSCJPG00005001358	CEP19	9	ortholog_one2one	1
ENSGALG00000008716	3	FLRT3	ENSCJPG00005011861	FLRT3	3	ortholog_one2one	1
ENSGALG00000004935	11	LSM14A	ENSCJPG00005014625	LSM14A	11	ortholog_one2one	1
ENSGALG00000012101	5	AP5M1	ENSCJPG00005006162	AP5M1	5	ortholog_one2one	1
ENSGALG00000031205	27	GNGT2	ENSCJPG00005019355	GNGT2	27	ortholog_one2one	1
ENSGALG00000030342	33	SARNP	ENSCJPG00005003559	SARNP	LGE22C19W28_E50C23	ortholog_one2one	1
ENSGALG00000015542	Z	PLPPR1	ENSCJPG00005001266	PLPPR1	Z	ortholog_one2one	1
ENSGALG00000016761	1	LYG2	ENSCJPG00005000381		1	ortholog_one2one	1
ENSGALG00000030291	20	IRF9	ENSCJPG00005005811		20	ortholog_one2one	1
ENSGALG00000008211	5	ACP2	ENSCJPG00005012024	ACP2	5	ortholog_one2one	1
ENSGALG00000000843	28	DOT1L	ENSCJPG00005009863	DOT1L	28	ortholog_one2one	1
ENSGALG00000005966	12	SEC61A1	ENSCJPG00005013957	SEC61A1	12	ortholog_one2one	1
ENSGALG00000007976	4		ENSCJPG00005017210		4	ortholog_one2one	1
ENSGALG00000008814	1	ASB15	ENSCJPG00005012110	ASB15	1	ortholog_one2one	1
ENSGALG00000041204	27	IGF2BP1	ENSCJPG00005019356	IGF2BP1	27	ortholog_one2one	1
ENSGALG00000033561	2	DGKB	ENSCJPG00005011806	DGKB	2	ortholog_one2one	1
ENSGALG00000008821	1	NDUFA5	ENSCJPG00005012109	NDUFA5	1	ortholog_one2one	1
ENSGALG00000016363	3	ACP1	ENSCJPG00005008182	ACP1	3	ortholog_one2one	1
ENSGALG00000004088	17	FNBP1	ENSCJPG00005020409	FNBP1	17	ortholog_one2one	1
ENSGALG00000031940	33	ORMDL2	ENSCJPG00005003558	ORMDL2	LGE22C19W28_E50C23	ortholog_one2one	1
ENSGALG00000042840	2	OSGIN2	ENSCJPG00005000353	OSGIN2	2	ortholog_one2one	1
ENSGALG00000037052	23		ENSCJPG00005000621		23	ortholog_one2one	1
ENSGALG00000001688	15	2024-09-05	ENSCJPG00005019059		15	ortholog_one2one	1
ENSGALG00000012105	5	EXOC5	ENSCJPG00005006164	EXOC5	5	ortholog_one2one	1
ENSGALG00000004763	19	ALDH3A2	ENSCJPG00005016453	ALDH3A2	19	ortholog_one2one	1
ENSGALG00000045136	10	POLG	ENSCJPG00005020336	POLG	10	ortholog_one2one	1
ENSGALG00000035345	1	TXNRD1	ENSCJPG00005018301	TXNRD1	1	ortholog_one2one	1
ENSGALG00000008823	1	IQUB	ENSCJPG00005012108	IQUB	1	ortholog_one2one	1
ENSGALG00000054968	1		ENSCJPG00005000386		1	ortholog_one2one	1
ENSGALG00000034001	18	SPAG9	ENSCJPG00005021421	SPAG9	18	ortholog_one2one	1
ENSGALG00000008661	8	CYR61	ENSCJPG00005008310	CCN1	8	ortholog_one2one	1
ENSGALG00000027564	Z	NDUFAF2	ENSCJPG00005001587	NDUFAF2	Z	ortholog_one2one	1
ENSGALG00000008218	5	DDB2	ENSCJPG00005012054	DDB2	5	ortholog_one2one	1
ENSGALG00000012917	2	CDH6	ENSCJPG00005015558	CDH6	2	ortholog_one2one	1
ENSGALG00000005972	12	KBTBD12	ENSCJPG00005013958	KBTBD12	12	ortholog_one2one	1
ENSGALG00000008836	1	ATP6AP1	ENSCJPG00005012107		1	ortholog_one2one	1
ENSGALG00000010792	2	AGMO	ENSCJPG00005011810	AGMO	2	ortholog_one2one	1
ENSGALG00000006658	10	FANCI	ENSCJPG00005020338	FANCI	10	ortholog_one2one	1
ENSGALG00000001299	27	GIP	ENSCJPG00005019357	GIP	27	ortholog_one2one	1
ENSGALG00000032090	1	TXNDC9	ENSCJPG00005000391	TXNDC9	1	ortholog_one2one	1
ENSGALG00000008663	8	DDAH1	ENSCJPG00005008314	DDAH1	8	ortholog_one2one	1
ENSGALG00000042422	33	GLI1	ENSCJPG00005003556	GLI1	LGE22C19W28_E50C23	ortholog_one2one	1
ENSGALG00000007993	4	DCX	ENSCJPG00005017213	DCX	4	ortholog_one2one	1
ENSGALG00000014734	Z		ENSCJPG00005001619	ZSWIM6	Z	ortholog_one2one	1
ENSGALG00000021017	20	DUSP15	ENSCJPG00005005810	DUSP15	20	ortholog_one2one	1
ENSGALG00000025533	15	gga-mir-1729	ENSCJPG00005019058		15	ortholog_one2one	1
ENSGALG00000010794	2	MEOX2	ENSCJPG00005011822	MEOX2	2	ortholog_one2one	1
ENSGALG00000031729	28	MOB3A	ENSCJPG00005010279	MOB3A	28	ortholog_one2one	1
ENSGALG00000021529	15	GP1BB	ENSCJPG00005019060	GP1BB	15	ortholog_one2one	1
ENSGALG00000003241	23	CCDC28B	ENSCJPG00005000622	CCDC28B	23	ortholog_one2one	1
ENSGALG00000041193	1	NFYB	ENSCJPG00005018303	NFYB	1	ortholog_one2one	1
ENSGALG00000016364	3	ALKAL2	ENSCJPG00005008184	ALKAL2	3	ortholog_one2one	1
ENSGALG00000001309	27	SNF8	ENSCJPG00005019359	SNF8	27	ortholog_one2one	1
ENSGALG00000037686	2	NBN	ENSCJPG00005000362	NBN	2	ortholog_one2one	1
ENSGALG00000008874	1	SLC13A1	ENSCJPG00005012104	SLC13A1	1	ortholog_one2one	1
ENSGALG00000003845	28	MKNK2	ENSCJPG00005010280	MKNK2	28	ortholog_one2one	1
ENSGALG00000014737	Z	KIF2A	ENSCJPG00005001655	KIF2A	Z	ortholog_one2one	1
ENSGALG00000048775	23	TXLNA	ENSCJPG00005000623	TXLNA	23	ortholog_one2one	1
ENSGALG00000041182	15	TBX1	ENSCJPG00005019062	TBX1	15	ortholog_one2one	1
ENSGALG00000012525	7	FMNL2	ENSCJPG00005020511	FMNL2	7	ortholog_one2one	1
ENSGALG00000001315	27	UBE2Z	ENSCJPG00005019360	UBE2Z	27	ortholog_one2one	1
ENSGALG00000025664	2	U6	ENSCJPG00005015551	U6	2	ortholog_one2one	1
ENSGALG00000004778	19	SLC47A2	ENSCJPG00005016487	SLC47A2	19	ortholog_one2one	1
ENSGALG00000016766	1	REV1	ENSCJPG00005001170	REV1	1	ortholog_one2one	1
ENSGALG00000012923	2	CDH9	ENSCJPG00005015547	CDH9	2	ortholog_one2one	1
ENSGALG00000010795	2	CRPPA	ENSCJPG00005011853	CRPPA	2	ortholog_one2one	1
ENSGALG00000051871	33	INHBC	ENSCJPG00005003554		LGE22C19W28_E50C23	ortholog_one2one	1
ENSGALG00000028935	8	BCL10	ENSCJPG00005008315		8	ortholog_one2one	1
ENSGALG00000001925	15	GNB1L	ENSCJPG00005019063	GNB1L	15	ortholog_one2one	1
ENSGALG00000006460	20	TTLL9	ENSCJPG00005005803	TTLL9	20	ortholog_one2one	1
ENSGALG00000019233	1		ENSCJPG00005017437		1	ortholog_one2one	1
ENSGALG00000007364	18	TOB1	ENSCJPG00005021438	TOB1	18	ortholog_one2one	1
ENSGALG00000004052	17	GPR107	ENSCJPG00005000055	GPR107	17	ortholog_one2one	1
ENSGALG00000010803	2		ENSCJPG00005011857		2	ortholog_one2one	1
ENSGALG00000028775	5		ENSCJPG00005006168		5	ortholog_one2one	1
ENSGALG00000003383	23	KPNA6	ENSCJPG00005000643	KPNA6	23	ortholog_one2one	1
ENSGALG00000012526	7	PRPF40A	ENSCJPG00005020508	PRPF40A	7	ortholog_one2one	1
ENSGALG00000008231	5	PACSIN3	ENSCJPG00005012055	PACSIN3	5	ortholog_one2one	1
ENSGALG00000043736	33		ENSCJPG00005003551		LGE22C19W28_E50C23	ortholog_one2one	1
ENSGALG00000027345	Z	SLC46A2	ENSCJPG00005001290	SLC46A2	Z	ortholog_one2one	1
ENSGALG00000003821	7	RAMP1	ENSCJPG00005014050	RAMP1	7	ortholog_one2one	1
ENSGALG00000051203	5		ENSCJPG00005013024		5	ortholog_one2one	1
ENSGALG00000008926	1	CADPS2	ENSCJPG00005009705	CADPS2	1	ortholog_one2one	1
ENSGALG00000008670	8	C8H1orf52	ENSCJPG00005008317	C1orf52	8	ortholog_one2one	1
ENSGALG00000008006	4	CAPN6	ENSCJPG00005017214	CAPN6	4	ortholog_one2one	1
ENSGALG00000037740	4	QRFPR	ENSCJPG00005003635	QRFPR	4	ortholog_one2one	1
ENSGALG00000007367	18	WFIKKN2	ENSCJPG00005021439	WFIKKN2	18	ortholog_one2one	1
ENSGALG00000004943	11	SS18L2	ENSCJPG00005014626	SS18L2	11	ortholog_one2one	1
ENSGALG00000001525	27		ENSCJPG00005019362		27	ortholog_one2one	1
ENSGALG00000034889	5	OTX2	ENSCJPG00005006178	OTX2	5	ortholog_one2one	1
ENSGALG00000005961	13	DGUOK	ENSCJPG00005005263		13	ortholog_one2one	1
ENSGALG00000026189	18		ENSCJPG00005021440		18	ortholog_one2one	1
ENSGALG00000054732	5		ENSCJPG00005013025		5	ortholog_one2one	1
ENSGALG00000008058	4	PAK3	ENSCJPG00005017215	PAK3	4	ortholog_one2one	1
ENSGALG00000039538	1	CLDND1	ENSCJPG00005017438	CLDND1	1	ortholog_one2one	1
ENSGALG00000016367	3	SNTG2	ENSCJPG00005008231	SNTG2	3	ortholog_one2one	1
ENSGALG00000032022	2	CDH10	ENSCJPG00005015544	CDH10	2	ortholog_one2one	1
ENSGALG00000037166	5		ENSCJPG00005013026		5	ortholog_one2one	1
ENSGALG00000001030	28	SCAMP4	ENSCJPG00005010283	SCAMP4	28	ortholog_one2one	1
ENSGALG00000008725	3		ENSCJPG00005011809		3	ortholog_one2one	1
ENSGALG00000038776	8	SYDE2	ENSCJPG00005008320	SYDE2	8	ortholog_one2one	1
ENSGALG00000007386	18	LUC7L3	ENSCJPG00005021441	LUC7L3	18	ortholog_one2one	1
ENSGALG00000015660	Z	SNX30	ENSCJPG00005001355	SNX30	Z	ortholog_one2one	1
ENSGALG00000016370	3	TPO	ENSCJPG00005008232	TPO	3	ortholog_one2one	1
ENSGALG00000008072	4	CHRDL1	ENSCJPG00005017216	CHRDL1	4	ortholog_one2one	1
ENSGALG00000008696	8	DNAI3	ENSCJPG00005008321	DNAI3	8	ortholog_one2one	1
ENSGALG00000032803	5		ENSCJPG00005013028		5	ortholog_one2one	1
ENSGALG00000012118	5	TMEM260	ENSCJPG00005006182	TMEM260	5	ortholog_one2one	1
ENSGALG00000020528	Z	INIP	ENSCJPG00005001363	INIP	Z	ortholog_one2one	1
ENSGALG00000011961	4	TNIP3	ENSCJPG00005003643	TNIP3	4	ortholog_one2one	1
ENSGALG00000037828	19	SLC47A1	ENSCJPG00005016489		19	ortholog_one2one	1
ENSGALG00000029706	13	RUFY1	ENSCJPG00005005260	RUFY1	13	ortholog_one2one	1
ENSGALG00000047526	5		ENSCJPG00005013030		5	ortholog_one2one	1
ENSGALG00000033386	5		ENSCJPG00005013033		5	ortholog_one2one	1
ENSGALG00000004949	11	GARRE1	ENSCJPG00005014627	GARRE1	11	ortholog_one2one	1
ENSGALG00000017181	1	DCUN1D5	ENSCJPG00005003587	DCUN1D5	1	ortholog_one2one	1
ENSGALG00000016767	1	AFF3	ENSCJPG00005001212	AFF3	1	ortholog_one2one	1
ENSGALG00000008709	8	MCOLN3	ENSCJPG00005008324	MCOLN3	8	ortholog_one2one	1
ENSGALG00000001035	28		ENSCJPG00005010284		28	ortholog_one2one	1
ENSGALG00000001988	15	TXNRD2	ENSCJPG00005019064	TXNRD2	15	ortholog_one2one	1
ENSGALG00000006402	9	NRROS	ENSCJPG00005001359	NRROS	9	ortholog_one2one	1
ENSGALG00000015133	1	GPR15	ENSCJPG00005017439	GPR15	1	ortholog_one2one	1
ENSGALG00000036836	2	SOSTDC1	ENSCJPG00005011854	SOSTDC1	2	ortholog_one2one	1
ENSGALG00000014589	28		ENSCJPG00005010285		28	ortholog_one2one	1
ENSGALG00000025192	1		ENSCJPG00005001243		1	ortholog_one2one	1
ENSGALG00000012124	5	PELI2	ENSCJPG00005006186	PELI2	5	ortholog_one2one	1
ENSGALG00000037378	7	RPRM	ENSCJPG00005020506	RPRM	7	ortholog_one2one	1
ENSGALG00000003862	7	LRRFIP1	ENSCJPG00005014059	LRRFIP1	7	ortholog_one2one	1
ENSGALG00000033154	27	HOXB13	ENSCJPG00005019363	HOXB13	27	ortholog_one2one	1
ENSGALG00000015134	1	APOV1	ENSCJPG00005017441		1	ortholog_one2one	1
ENSGALG00000053490	9	FBXO45	ENSCJPG00005001364	FBXO45	9	ortholog_one2one	1
ENSGALG00000046915	KZ626836.1	PPP1R12C	ENSCJPG00005004977	PPP1R12C	KQ966720.1	ortholog_one2one	1
ENSGALG00000016768	1	LONRF2	ENSCJPG00005001247	LONRF2	1	ortholog_one2one	1
ENSGALG00000023083	Z		ENSCJPG00005001367	KIAA1958	Z	ortholog_one2one	1
ENSGALG00000006395	9	WDR53	ENSCJPG00005001369	WDR53	9	ortholog_one2one	1
ENSGALG00000033614	33	ATF1	ENSCJPG00005019745	ATF1	LGE22C19W28_E50C23	ortholog_one2one	1
ENSGALG00000008074	4	AMMECR1	ENSCJPG00005017217	AMMECR1	4	ortholog_one2one	1
ENSGALG00000010804	2	ANKMY2	ENSCJPG00005011860	ANKMY2	2	ortholog_one2one	1
ENSGALG00000008941	1	FEZF1	ENSCJPG00005009701	FEZF1	1	ortholog_one2one	1
ENSGALG00000006676	10	RLBP1	ENSCJPG00005020385	RLBP1	10	ortholog_one2one	1
ENSGALG00000036990	2	DECR1	ENSCJPG00005000371	DECR1	2	ortholog_one2one	1
ENSGALG00000015663	Z	HSDL2	ENSCJPG00005001387	HSDL2	Z	ortholog_one2one	1
ENSGALG00000015136	1	ILDR1	ENSCJPG00005017442	ILDR1	1	ortholog_one2one	1
ENSGALG00000017927	3	U1	ENSCJPG00005008233	U1	3	ortholog_one2one	1
ENSGALG00000008076	4	TMEM164	ENSCJPG00005017218	TMEM164	4	ortholog_one2one	1
ENSGALG00000004956	11	GPI	ENSCJPG00005014628	GPI	11	ortholog_one2one	1
ENSGALG00000029203	KZ626836.1	TNNT1	ENSCJPG00005004974	TNNT1	KQ966720.1	ortholog_one2one	1
ENSGALG00000041163	28	ABHD17A	ENSCJPG00005010286	ABHD17A	28	ortholog_one2one	1
ENSGALG00000017183	1	MMP13	ENSCJPG00005003591	MMP13	1	ortholog_one2one	1
ENSGALG00000008086	6	ACTR1A	ENSCJPG00005019983	ACTR1A	6	ortholog_one2one	1
ENSGALG00000005999	12	ABTB1	ENSCJPG00005013960	ABTB1	12	ortholog_one2one	1
ENSGALG00000018313	27	gga-mir-196-1	ENSCJPG00005019364	MIR196A1	27	ortholog_one2one	1
ENSGALG00000016377	3	PXDN	ENSCJPG00005008255	PXDN	3	ortholog_one2one	1
ENSGALG00000053648	23	TSSK3	ENSCJPG00005000884	TSSK3	23	ortholog_one2one	1
ENSGALG00000006392	9	RNF168	ENSCJPG00005001374	RNF168	9	ortholog_one2one	1
ENSGALG00000001276	27	HOXB9	ENSCJPG00005019365	HOXB9	27	ortholog_one2one	1
ENSGALG00000041953	5	KDM2A	ENSCJPG00005013039	KDM2A	5	ortholog_one2one	1
ENSGALG00000008953	1	AASS	ENSCJPG00005009700	AASS	1	ortholog_one2one	1
ENSGALG00000042577	1	CFAP44	ENSCJPG00005017443	CFAP44	1	ortholog_one2one	1
ENSGALG00000003405	23	BSDC1	ENSCJPG00005000915	BSDC1	23	ortholog_one2one	1
ENSGALG00000026999	3	SNRPB2	ENSCJPG00005011807	SNRPB2	3	ortholog_one2one	1
ENSGALG00000040320	27	HOXB8	ENSCJPG00005019366	HOXB8	27	ortholog_one2one	1
ENSGALG00000016769	1	CHST10	ENSCJPG00005001255	CHST10	1	ortholog_one2one	1
ENSGALG00000008722	8	MCOLN2	ENSCJPG00005008325	MCOLN2	8	ortholog_one2one	1
ENSGALG00000034965	33	DIP2B	ENSCJPG00005019747	DIP2B	LGE22C19W28_E50C23	ortholog_one2one	1
ENSGALG00000012710	17	NCS1	ENSCJPG00005000105	NCS1	17	ortholog_one2one	1
ENSGALG00000012536	7	GALNT13	ENSCJPG00005020504	GALNT13	7	ortholog_one2one	1
ENSGALG00000011962	4	NDNF	ENSCJPG00005003647	NDNF	4	ortholog_one2one	1
ENSGALG00000004799	19		ENSCJPG00005016492		19	ortholog_one2one	1
ENSGALG00000001043	28	REXO1	ENSCJPG00005010287	REXO1	28	ortholog_one2one	1
ENSGALG00000015669	Z	PTBP3	ENSCJPG00005001574	PTBP3	Z	ortholog_one2one	1
ENSGALG00000032740	27	HOXB7	ENSCJPG00005019367	HOXB7	27	ortholog_one2one	1
ENSGALG00000012137	5	KTN1	ENSCJPG00005006192	KTN1	5	ortholog_one2one	1
ENSGALG00000002200	14	ACSM3	ENSCJPG00005018771	ACSM3	14	ortholog_one2one	1
ENSGALG00000016384	3	MYT1L	ENSCJPG00005008311	MYT1L	3	ortholog_one2one	1
ENSGALG00000053583	KZ626836.1	KMT5C	ENSCJPG00005004969	KMT5C	KQ966720.1	ortholog_one2one	1
ENSGALG00000008732	3	CTAGE1	ENSCJPG00005011805	OTOR	3	ortholog_one2one	1
ENSGALG00000008088	4	ACSL4	ENSCJPG00005017219	ACSL4	4	ortholog_one2one	1
ENSGALG00000002024	15	COMT	ENSCJPG00005019104	COMT	15	ortholog_one2one	1
ENSGALG00000037619	27	HOXB6	ENSCJPG00005019368	HOXB6	27	ortholog_one2one	1
ENSGALG00000010809	2	BZW2	ENSCJPG00005011870	BZW2	2	ortholog_one2one	1
ENSGALG00000040114	1	PTPRZ1	ENSCJPG00005008728	PTPRZ1	1	ortholog_one2one	1
ENSGALG00000011963	4	PRDM5	ENSCJPG00005003653	PRDM5	4	ortholog_one2one	1
ENSGALG00000004817	19	GLOD4	ENSCJPG00005016495	GEMIN4	19	ortholog_one2one	1
ENSGALG00000006385	9	UBXN7	ENSCJPG00005001388	UBXN7	9	ortholog_one2one	1
ENSGALG00000034907	27	HOXB5	ENSCJPG00005019369	HOXB5	27	ortholog_one2one	1
ENSGALG00000042503	KZ626836.1		ENSCJPG00005004971	HSPBP1	KQ966720.1	ortholog_one2one	1
ENSGALG00000007389	18	ANKRD40	ENSCJPG00005021444	ANKRD40	18	ortholog_one2one	1
ENSGALG00000006689	10	ABHD2	ENSCJPG00005020386	ABHD2	10	ortholog_one2one	1
ENSGALG00000026726	4		ENSCJPG00005003665		4	ortholog_one2one	1
ENSGALG00000032282	2	CALB1	ENSCJPG00005000373	CALB1	2	ortholog_one2one	1
ENSGALG00000019063	1	MMP10	ENSCJPG00005003593		1	ortholog_one2one	1
ENSGALG00000006467	20	XKR7	ENSCJPG00005005801	XKR7	20	ortholog_one2one	1
ENSGALG00000042741	5	GRK2	ENSCJPG00005013040	GRK2	5	ortholog_one2one	1
ENSGALG00000020569	Z	DIMT1	ENSCJPG00005001670	DIMT1	Z	ortholog_one2one	1
ENSGALG00000003899	7	RAB17	ENSCJPG00005014087	RAB17	7	ortholog_one2one	1
ENSGALG00000006479	20	CCM2L	ENSCJPG00005005796	CCM2L	20	ortholog_one2one	1
ENSGALG00000011967	4	MAD2L1	ENSCJPG00005003676	MAD2L1	4	ortholog_one2one	1
ENSGALG00000016385	3	TSSC1	ENSCJPG00005008562	EIPR1	3	ortholog_one2one	1
ENSGALG00000001084	28	ATP8B3	ENSCJPG00005010293	ATP8B3	28	ortholog_one2one	1
ENSGALG00000006037	12	MCM2	ENSCJPG00005013962	MCM2	12	ortholog_one2one	1
ENSGALG00000050027	1	NMS	ENSCJPG00005001260	NMS	1	ortholog_one2one	1
ENSGALG00000021952	27	gga-mir-10a	ENSCJPG00005019370	MIR10A	27	ortholog_one2one	1
ENSGALG00000042122	33	LARP4	ENSCJPG00005019749	LARP4	LGE22C19W28_E50C23	ortholog_one2one	1
ENSGALG00000000284	27	HOXB4	ENSCJPG00005019371	HOXB4	27	ortholog_one2one	1
ENSGALG00000014740	Z	IPO11	ENSCJPG00005001681	IPO11	Z	ortholog_one2one	1
ENSGALG00000028081	28	ONECUT3	ENSCJPG00005010311	ONECUT3	28	ortholog_one2one	1
ENSGALG00000011622	3	MAS1	ENSCJPG00005005311	MAS1	3	ortholog_one2one	1
ENSGALG00000015152	1	BOC	ENSCJPG00005017449	BOC	1	ortholog_one2one	1
ENSGALG00000023689	17	ASS1	ENSCJPG00005000115	ASS1	17	ortholog_one2one	1
ENSGALG00000016771	1		ENSCJPG00005001267		1	ortholog_one2one	1
ENSGALG00000008096	6	SUFU	ENSCJPG00005019984	SUFU	6	ortholog_one2one	1
ENSGALG00000006375	9	TM4SF19	ENSCJPG00005001630		9	ortholog_one2one	1
ENSGALG00000006522	20	HCK	ENSCJPG00005005344	HCK	20	ortholog_one2one	1
ENSGALG00000036097	2	CDH18	ENSCJPG00005015532	CDH18	2	ortholog_one2one	1
ENSGALG00000011624	3	PNLDC1	ENSCJPG00005005315	PNLDC1	3	ortholog_one2one	1
ENSGALG00000040890	4	KCNE5	ENSCJPG00005017220	KCNE5	4	ortholog_one2one	1
ENSGALG00000007522	18		ENSCJPG00005021451		18	ortholog_one2one	1
ENSGALG00000016772	1	PDCL3	ENSCJPG00005001272	PDCL3	1	ortholog_one2one	1
ENSGALG00000008092	4	NXT2	ENSCJPG00005017221	NXT2	4	ortholog_one2one	1
ENSGALG00000026766	2		ENSCJPG00005015529		2	ortholog_one2one	1
ENSGALG00000009107	3	NRXN1	ENSCJPG00005001038	NRXN1	3	ortholog_one2one	1
ENSGALG00000011974	4	RPL7L1	ENSCJPG00005003680	RPL7L1	4	ortholog_one2one	1
ENSGALG00000012952	2	BASP1	ENSCJPG00005015520	BASP1	2	ortholog_one2one	1
ENSGALG00000003420	23	ZBTB8A	ENSCJPG00005001005	ZBTB8A	23	ortholog_one2one	1
ENSGALG00000026297	1		ENSCJPG00005003595		1	ortholog_one2one	1
ENSGALG00000043219	27	HOXB3	ENSCJPG00005019372	HOXB3	27	ortholog_one2one	1
ENSGALG00000006702	10	MFGE8	ENSCJPG00005020387	MFGE8	10	ortholog_one2one	1
ENSGALG00000032974	13	ADAMTS2	ENSCJPG00005005259	ADAMTS2	13	ortholog_one2one	1
ENSGALG00000008107	4	IRS4	ENSCJPG00005017222	IRS4	4	ortholog_one2one	1
ENSGALG00000001093	28	TCF3	ENSCJPG00005010314	TCF3	28	ortholog_one2one	1
ENSGALG00000008733	8	LPAR3	ENSCJPG00005008331	LPAR3	8	ortholog_one2one	1
ENSGALG00000042071	19	VPS53	ENSCJPG00005016499	VPS53	19	ortholog_one2one	1
ENSGALG00000011625	3	MRPL18	ENSCJPG00005005329	MRPL18	3	ortholog_one2one	1
ENSGALG00000036785	6	TRIM8	ENSCJPG00005019986	TRIM8	6	ortholog_one2one	1
ENSGALG00000019061	1	MMP1	ENSCJPG00005003596	MMP1	1	ortholog_one2one	1
ENSGALG00000007623	18	CACNA1G	ENSCJPG00005021465	CACNA1G	18	ortholog_one2one	1
ENSGALG00000025774	27	HOXB2	ENSCJPG00005019373	HOXB2	27	ortholog_one2one	1
ENSGALG00000008763	8	SSX2IP	ENSCJPG00005008332	SSX2IP	8	ortholog_one2one	1
ENSGALG00000042599	2	TMEM64	ENSCJPG00005000382	TMEM64	2	ortholog_one2one	1
ENSGALG00000014742	Z	HTR1A	ENSCJPG00005001694	HTR1A	Z	ortholog_one2one	1
ENSGALG00000042297	5	ANKRD13D	ENSCJPG00005013126	ANKRD13D	5	ortholog_one2one	1
ENSGALG00000002239	14	REXO5	ENSCJPG00005018774	REXO5	14	ortholog_one2one	1
ENSGALG00000038896	23		ENSCJPG00005001012		23	ortholog_one2one	1
ENSGALG00000016774	1	NPAS2	ENSCJPG00005001288	NPAS2	1	ortholog_one2one	1
ENSGALG00000034742	33	LIMA1	ENSCJPG00005019779	LIMA1	LGE22C19W28_E50C23	ortholog_one2one	1
ENSGALG00000029509	2	NECAB1	ENSCJPG00005000385	NECAB1	2	ortholog_one2one	1
ENSGALG00000006361	9	NEU4	ENSCJPG00005001638	NEU4	9	ortholog_one2one	1
ENSGALG00000006047	12	TPRA1	ENSCJPG00005013963	TPRA1	12	ortholog_one2one	1
ENSGALG00000006568	20	TM9SF4	ENSCJPG00005005334	TM9SF4	20	ortholog_one2one	1
ENSGALG00000040716	7	PRLH	ENSCJPG00005014089	PRLH	7	ortholog_one2one	1
ENSGALG00000011637	3	TCP1	ENSCJPG00005005332	TCP1	3	ortholog_one2one	1
ENSGALG00000006586	20	PLAGL2	ENSCJPG00005005331	PLAGL2	20	ortholog_one2one	1
ENSGALG00000027305	27	SKAP1	ENSCJPG00005019375	SKAP1	27	ortholog_one2one	1
ENSGALG00000014743	Z	RNF180	ENSCJPG00005001700	RNF180	Z	ortholog_one2one	1
ENSGALG00000006354	9	GAL3ST2	ENSCJPG00005001643	GAL3ST2	9	ortholog_one2one	1
ENSGALG00000019060	1	MMP27	ENSCJPG00005003727	MMP27	1	ortholog_one2one	1
ENSGALG00000034316	13	CNOT6	ENSCJPG00005005257	CNOT6	13	ortholog_one2one	1
ENSGALG00000008049	6	ARL3	ENSCJPG00005019987	ARL3	6	ortholog_one2one	1
ENSGALG00000021135	10	HAPLN3	ENSCJPG00005020388	HAPLN3	10	ortholog_one2one	1
ENSGALG00000006594	20	POFUT1	ENSCJPG00005005321	POFUT1	20	ortholog_one2one	1
ENSGALG00000017553	27	SNX11	ENSCJPG00005019376	SNX11	27	ortholog_one2one	1
ENSGALG00000027389	Z	RGS7BP	ENSCJPG00005001710	RGS7BP	Z	ortholog_one2one	1
ENSGALG00000011982	4	PDE5A	ENSCJPG00005003687	PDE5A	4	ortholog_one2one	1
ENSGALG00000012537	7	KCNJ3	ENSCJPG00005020503	KCNJ3	7	ortholog_one2one	1
ENSGALG00000039535	9	D2HGDH	ENSCJPG00005001651	D2HGDH	9	ortholog_one2one	1
ENSGALG00000016387	3	TRAPPC12	ENSCJPG00005008564	TRAPPC12	3	ortholog_one2one	1
ENSGALG00000006317	9	ING5	ENSCJPG00005001656	ING5	9	ortholog_one2one	1
ENSGALG00000003904	7	MLPH	ENSCJPG00005014101	MLPH	7	ortholog_one2one	1
ENSGALG00000017853	3		ENSCJPG00005005337		3	ortholog_one2one	1
ENSGALG00000015182	1	NEPRO	ENSCJPG00005017461		1	ortholog_one2one	1
ENSGALG00000008282	4	ATG4A	ENSCJPG00005017226	ATG4A	4	ortholog_one2one	1
ENSGALG00000033926	27	CBX1	ENSCJPG00005019377	CBX1	27	ortholog_one2one	1
ENSGALG00000026028	Z	SREK1IP1	ENSCJPG00005001713	SREK1IP1	Z	ortholog_one2one	1
ENSGALG00000008114	6	SFXN2	ENSCJPG00005019988	SFXN2	6	ortholog_one2one	1
ENSGALG00000023279	18	EPN3	ENSCJPG00005021525	EPN3	18	ortholog_one2one	1
ENSGALG00000041522	5	CLCF1	ENSCJPG00005013130	CLCF1	5	ortholog_one2one	1
ENSGALG00000015185	1	TAF13	ENSCJPG00005017462	TAF13	1	ortholog_one2one	1
ENSGALG00000011659	3	ACAT2	ENSCJPG00005005340	ACAT2	3	ortholog_one2one	1
ENSGALG00000012538	7	NR4A2	ENSCJPG00005020500	NR4A2	7	ortholog_one2one	1
ENSGALG00000039705	13	GFPT2	ENSCJPG00005005253	GFPT2	13	ortholog_one2one	1
ENSGALG00000043373	15	ARVCF	ENSCJPG00005019105	ARVCF	15	ortholog_one2one	1
ENSGALG00000042679	2	RETREG1	ENSCJPG00005015518	RETREG1	2	ortholog_one2one	1
ENSGALG00000015190	1	GTPBP8	ENSCJPG00005017463	GTPBP8	1	ortholog_one2one	1
ENSGALG00000006725	10	ACAN	ENSCJPG00005020389	ACAN	10	ortholog_one2one	1
ENSGALG00000004900	19	RFLNB	ENSCJPG00005017233	RFLNB	19	ortholog_one2one	1
ENSGALG00000007661	18	MYCBPAP	ENSCJPG00005021526	MYCBPAP	18	ortholog_one2one	1
ENSGALG00000008247	5	ARFGAP2	ENSCJPG00005012077	ARFGAP2	5	ortholog_one2one	1
ENSGALG00000011937	27	NFE2L1	ENSCJPG00005019378	NFE2L1	27	ortholog_one2one	1
ENSGALG00000039734	33	CERS5	ENSCJPG00005019780	CERS5	LGE22C19W28_E50C23	ortholog_one2one	1
ENSGALG00000025796	3	ADI1	ENSCJPG00005008568	ADI1	3	ortholog_one2one	1
ENSGALG00000037314	19		ENSCJPG00005017236		19	ortholog_one2one	1
ENSGALG00000006056	12		ENSCJPG00005013964		12	ortholog_one2one	1
ENSGALG00000001863	8	VTG2	ENSCJPG00005008333		8	ortholog_one2one	1
ENSGALG00000012543	7	GPD2	ENSCJPG00005020499	GPD2	7	ortholog_one2one	1
ENSGALG00000002267	14	DCUN1D3	ENSCJPG00005018775	DCUN1D3	14	ortholog_one2one	1
ENSGALG00000017184	1	MMP7	ENSCJPG00005003728		1	ortholog_one2one	1
ENSGALG00000019768	18	ACSF2	ENSCJPG00005021527	ACSF2	18	ortholog_one2one	1
ENSGALG00000016389	3	RNASEH1	ENSCJPG00005008569		3	ortholog_one2one	1
ENSGALG00000009100	3	FSHR	ENSCJPG00005001206	FSHR	3	ortholog_one2one	1
ENSGALG00000003941	17	FUBP3	ENSCJPG00005000185	FUBP3	17	ortholog_one2one	1
ENSGALG00000027240	2	TSPAN13	ENSCJPG00005011875	TSPAN13	2	ortholog_one2one	1
ENSGALG00000006305	9	DTYMK	ENSCJPG00005001666	DTYMK	9	ortholog_one2one	1
ENSGALG00000017185	1	TMEM123	ENSCJPG00005003755	TMEM123	1	ortholog_one2one	1
ENSGALG00000002273	14	LYRM1	ENSCJPG00005018776	LYRM1	14	ortholog_one2one	1
ENSGALG00000006604	20	KIF3B	ENSCJPG00005005319	KIF3B	20	ortholog_one2one	1
ENSGALG00000039099	13	MAPK9	ENSCJPG00005005246	MAPK9	13	ortholog_one2one	1
ENSGALG00000014751	Z	ADAMTS6	ENSCJPG00005010931	ADAMTS6	Z	ortholog_one2one	1
ENSGALG00000011660	3	WTAP	ENSCJPG00005005347	WTAP	3	ortholog_one2one	1
ENSGALG00000003522	23	RBBP4	ENSCJPG00005001037	RBBP4	23	ortholog_one2one	1
ENSGALG00000053245	8		ENSCJPG00005008334		8	ortholog_one2one	1
ENSGALG00000016776	1	TBC1D8	ENSCJPG00005001297	TBC1D8	1	ortholog_one2one	1
ENSGALG00000041010	6	WBP1L	ENSCJPG00005019989	WBP1L	6	ortholog_one2one	1
ENSGALG00000029247	33	SMARCD1	ENSCJPG00005019824	SMARCD1	LGE22C19W28_E50C23	ortholog_one2one	1
ENSGALG00000019761	18		ENSCJPG00005021529		18	ortholog_one2one	1
ENSGALG00000025193	1	7SK	ENSCJPG00005008720	7SK	1	ortholog_one2one	1
ENSGALG00000037171	2	ZNF622	ENSCJPG00005015517	ZNF622	2	ortholog_one2one	1
ENSGALG00000044204	10	ISG20	ENSCJPG00005020390	ISG20	10	ortholog_one2one	1
ENSGALG00000016392	3	RPS7	ENSCJPG00005008570	RPS7	3	ortholog_one2one	1
ENSGALG00000043435	5	CARNS1	ENSCJPG00005013133		5	ortholog_one2one	1
ENSGALG00000034025	33	ASIC1	ENSCJPG00005019958	ASIC1	LGE22C19W28_E50C23	ortholog_one2one	1
ENSGALG00000006298	9	ATG4B	ENSCJPG00005001671	ATG4B	9	ortholog_one2one	1
ENSGALG00000008121	6	CYP17A1	ENSCJPG00005019990	CYP17A1	6	ortholog_one2one	1
ENSGALG00000008975	1	FAM3C	ENSCJPG00005008719	FAM3C	1	ortholog_one2one	1
ENSGALG00000016775	1	RPL31	ENSCJPG00005001293	RPL31	1	ortholog_one2one	1
ENSGALG00000007673	18	LRRC59	ENSCJPG00005021530	LRRC59	18	ortholog_one2one	1
ENSGALG00000006612	20	ASXL1	ENSCJPG00005005314	ASXL1	20	ortholog_one2one	1
ENSGALG00000008255	5	C11orf49	ENSCJPG00005012079	C11orf49	5	ortholog_one2one	1
ENSGALG00000036452	27	CDK5RAP3	ENSCJPG00005019379	CDK5RAP3	27	ortholog_one2one	1
ENSGALG00000008780	8	CTBS	ENSCJPG00005008336	CTBS	8	ortholog_one2one	1
ENSGALG00000010825	2	AGR2	ENSCJPG00005011874	AGR2	2	ortholog_one2one	1
ENSGALG00000006097	12	PLXNA1	ENSCJPG00005013965	PLXNA1	12	ortholog_one2one	1
ENSGALG00000008287	4	PSMD10	ENSCJPG00005017227	PSMD10	4	ortholog_one2one	1
ENSGALG00000018258	10	gga-mir-7-2	ENSCJPG00005020391		10	ortholog_one2one	1
ENSGALG00000050002	3	COLEC11	ENSCJPG00005008571	COLEC11	3	ortholog_one2one	1
ENSGALG00000046413	27	PRR15L	ENSCJPG00005019386	PRR15L	27	ortholog_one2one	1
ENSGALG00000006750	10		ENSCJPG00005020392		10	ortholog_one2one	1
ENSGALG00000041732	20	NOL4L	ENSCJPG00005005303	NOL4L	20	ortholog_one2one	1
ENSGALG00000029616	1	HCFC2	ENSCJPG00005018304	HCFC2	1	ortholog_one2one	1
ENSGALG00000041337	2	OTUD6A	ENSCJPG00005000403	OTUD6B	2	ortholog_one2one	1
ENSGALG00000017186	1	BIRC3	ENSCJPG00005003757		1	ortholog_one2one	1
ENSGALG00000006777	10	MRPS11	ENSCJPG00005020393	MRPS11	10	ortholog_one2one	1
ENSGALG00000019651	2	AGR3	ENSCJPG00005011876	AGR3	2	ortholog_one2one	1
ENSGALG00000004917	19	DOC2B	ENSCJPG00005017237	DOC2B	19	ortholog_one2one	1
ENSGALG00000011663	3	FNDC1	ENSCJPG00005005370	FNDC1	3	ortholog_one2one	1
ENSGALG00000014756	Z	PPWD1	ENSCJPG00005010929	PPWD1	Z	ortholog_one2one	1
ENSGALG00000000233	27	SP2	ENSCJPG00005019387	SP2	27	ortholog_one2one	1
ENSGALG00000008290	4	VSIG1	ENSCJPG00005017228	VSIG1	4	ortholog_one2one	1
ENSGALG00000039563	1	CNOT11	ENSCJPG00005001306	CNOT11	1	ortholog_one2one	1
ENSGALG00000047863	27	SP6	ENSCJPG00005019388	SP6	27	ortholog_one2one	1
ENSGALG00000032181	5	LRP4	ENSCJPG00005012083	LRP4	5	ortholog_one2one	1
ENSGALG00000003529	23	SYNC	ENSCJPG00005001386	SYNC	23	ortholog_one2one	1
ENSGALG00000004924	19	OPNP	ENSCJPG00005017239		19	ortholog_one2one	1
ENSGALG00000030824	3	SF3B5	ENSCJPG00005005441	SF3B5	3	ortholog_one2one	1
ENSGALG00000025284	1	SNORD89	ENSCJPG00005001312	SNORD89	1	ortholog_one2one	1
ENSGALG00000027561	8	GNG5	ENSCJPG00005008338		8	ortholog_one2one	1
ENSGALG00000006630	20	COMMD7	ENSCJPG00005005290		20	ortholog_one2one	1
ENSGALG00000015193	1	CCDC80	ENSCJPG00005017467		1	ortholog_one2one	1
ENSGALG00000034078	1	GLT8D2	ENSCJPG00005018305	GLT8D2	1	ortholog_one2one	1
ENSGALG00000016779	1	RNF149	ENSCJPG00005001315	RNF149	1	ortholog_one2one	1
ENSGALG00000039363	12	TXNRD3	ENSCJPG00005015989	TXNRD3	12	ortholog_one2one	1
ENSGALG00000010836	2	AHR	ENSCJPG00005011879	AHR	2	ortholog_one2one	1
ENSGALG00000006782	10	MRPL46	ENSCJPG00005020394	MRPL46	10	ortholog_one2one	1
ENSGALG00000015677	Z	SUSD1	ENSCJPG00005001590	SUSD1	Z	ortholog_one2one	1
ENSGALG00000008124	6	BORCS7	ENSCJPG00005019991		6	ortholog_one2one	1
ENSGALG00000007676	18	EME1	ENSCJPG00005021531	EME1	18	ortholog_one2one	1
ENSGALG00000011673	3	STX11	ENSCJPG00005005444	STX11	3	ortholog_one2one	1
ENSGALG00000008796	8	RPF1	ENSCJPG00005008339	RPF1	8	ortholog_one2one	1
ENSGALG00000035853	27	SCRN2	ENSCJPG00005019389	SCRN2	27	ortholog_one2one	1
ENSGALG00000011986	4	FABP2	ENSCJPG00005003730	FABP2	4	ortholog_one2one	1
ENSGALG00000008326	4		ENSCJPG00005017229		4	ortholog_one2one	1
ENSGALG00000003539	23	KIAA1522	ENSCJPG00005001391	KIAA1522	23	ortholog_one2one	1
ENSGALG00000014765	Z	TRIM23	ENSCJPG00005010912	TRIM23	Z	ortholog_one2one	1
ENSGALG00000033638	2	SLC26A7	ENSCJPG00005000419	SLC26A7	2	ortholog_one2one	1
ENSGALG00000052867	5	CABP4	ENSCJPG00005013138	CABP4	5	ortholog_one2one	1
ENSGALG00000033231	33	RACGAP1	ENSCJPG00005019959	RACGAP1	LGE22C19W28_E50C23	ortholog_one2one	1
ENSGALG00000040947	1	CREG2	ENSCJPG00005001319	CREG2	1	ortholog_one2one	1
ENSGALG00000025864	11	WTIP	ENSCJPG00005014630	WTIP	11	ortholog_one2one	1
ENSGALG00000012544	7		ENSCJPG00005020497		7	ortholog_one2one	1
ENSGALG00000040784	4	RAB39B	ENSCJPG00005017230	RAB39B	4	ortholog_one2one	1
ENSGALG00000042584	2	MARCHF11	ENSCJPG00005015515	MARCHF11	2	ortholog_one2one	1
ENSGALG00000028069	1	WNT16	ENSCJPG00005008702	WNT16	1	ortholog_one2one	1
ENSGALG00000045388	1	RFX8	ENSCJPG00005001327	RFX8	1	ortholog_one2one	1
ENSGALG00000008325	5	CKAP5	ENSCJPG00005012374	CKAP5	5	ortholog_one2one	1
ENSGALG00000003563	23	YARS	ENSCJPG00005001396	YARS1	23	ortholog_one2one	1
ENSGALG00000011990	4	USP53	ENSCJPG00005003725	USP53	4	ortholog_one2one	1
ENSGALG00000015682	Z	UGCG	ENSCJPG00005001608	UGCG	Z	ortholog_one2one	1
ENSGALG00000005006	11	UBA2	ENSCJPG00005014631	UBA2	11	ortholog_one2one	1
ENSGALG00000015197	1	SLC35A5	ENSCJPG00005017468	SLC35A5	1	ortholog_one2one	1
ENSGALG00000011991	4	MYOZ2	ENSCJPG00005003734	MYOZ2	4	ortholog_one2one	1
ENSGALG00000040241	10	NTRK3	ENSCJPG00005020395	NTRK3	10	ortholog_one2one	1
ENSGALG00000028982	3	CMPK2	ENSCJPG00005008614	CMPK2	3	ortholog_one2one	1
ENSGALG00000029632	12	CHST13	ENSCJPG00005015991	CHST13	12	ortholog_one2one	1
ENSGALG00000009095	3	LHCGR	ENSCJPG00005001245		3	ortholog_one2one	1
ENSGALG00000031457	1	TDG	ENSCJPG00005018306	TDG	1	ortholog_one2one	1
ENSGALG00000008133	6	AS3MT	ENSCJPG00005019992	AS3MT	6	ortholog_one2one	1
ENSGALG00000031947	2	FBXL7	ENSCJPG00005015513	FBXL7	2	ortholog_one2one	1
ENSGALG00000012256	3	UTRN	ENSCJPG00005005454	UTRN	3	ortholog_one2one	1
ENSGALG00000009023	1	ING3	ENSCJPG00005012141	ING3	1	ortholog_one2one	1
ENSGALG00000028790	8	DNASE2B	ENSCJPG00005008343	DNASE2B	8	ortholog_one2one	1
ENSGALG00000001096	28	UQCR11	ENSCJPG00005010315		28	ortholog_one2one	1
ENSGALG00000030548	5	OSBP	ENSCJPG00005013139	OSBP	5	ortholog_one2one	1
ENSGALG00000041461	20	DNMT3B	ENSCJPG00005005284	DNMT3B	20	ortholog_one2one	1
ENSGALG00000012545	7	CYTIP	ENSCJPG00005020495	CYTIP	7	ortholog_one2one	1
ENSGALG00000042641	5	PATL1	ENSCJPG00005013140	PATL1	5	ortholog_one2one	1
ENSGALG00000016400	3	RSAD2	ENSCJPG00005008615	RSAD2	3	ortholog_one2one	1
ENSGALG00000008389	4	VBP1	ENSCJPG00005017231	VBP1	4	ortholog_one2one	1
ENSGALG00000034289	12	SLC41A3	ENSCJPG00005015992	SLC41A3	12	ortholog_one2one	1
ENSGALG00000012964	2	ANKH	ENSCJPG00005015490	ANKH	2	ortholog_one2one	1
ENSGALG00000035153	5	STX3	ENSCJPG00005013141	STX3	5	ortholog_one2one	1
ENSGALG00000011994	4	SYNPO2	ENSCJPG00005003736	SYNPO2	4	ortholog_one2one	1
ENSGALG00000001101	28	MBD3	ENSCJPG00005010316		28	ortholog_one2one	1
ENSGALG00000008160	6	CNNM2	ENSCJPG00005019993	CNNM2	6	ortholog_one2one	1
ENSGALG00000014387	27	MRPL10	ENSCJPG00005019391	MRPL10	27	ortholog_one2one	1
ENSGALG00000041257	7	ACVR1C	ENSCJPG00005020494	ACVR1C	7	ortholog_one2one	1
ENSGALG00000035136	Z	SHOC1	ENSCJPG00005001625	SHOC1	Z	ortholog_one2one	1
ENSGALG00000026747	3	GTF2A1L	ENSCJPG00005001252	GTF2A1L	3	ortholog_one2one	1
ENSGALG00000008834	8		ENSCJPG00005008342		8	ortholog_one2one	1
ENSGALG00000015683	Z	GNG10	ENSCJPG00005001652	GNG10	Z	ortholog_one2one	1
ENSGALG00000006076	13	RASGEF1C	ENSCJPG00005005236	RASGEF1C	13	ortholog_one2one	1
ENSGALG00000038812	18	MRPL27	ENSCJPG00005021532	MRPL27	18	ortholog_one2one	1
ENSGALG00000037301	7	ACVR1	ENSCJPG00005020493	ACVR1	7	ortholog_one2one	1
ENSGALG00000014767	Z	TRAPPC13	ENSCJPG00005010735	TRAPPC13	Z	ortholog_one2one	1
ENSGALG00000033091	2	RUNX1T1	ENSCJPG00005000447	RUNX1T1	2	ortholog_one2one	1
ENSGALG00000029419	5	MRPL16	ENSCJPG00005013154	MRPL16	5	ortholog_one2one	1
ENSGALG00000015684	Z		ENSCJPG00005001665		Z	ortholog_one2one	1
ENSGALG00000008179	6	NT5C2	ENSCJPG00005019994		6	ortholog_one2one	1
ENSGALG00000007702	18	XYLT2	ENSCJPG00005021533	XYLT2	18	ortholog_one2one	1
ENSGALG00000040380	19	RAD51C	ENSCJPG00005017243	RAD51C	19	ortholog_one2one	1
ENSGALG00000008835	8	THAP10	ENSCJPG00005008347	SAMD13	8	ortholog_one2one	1
ENSGALG00000052296	28	MEX3D	ENSCJPG00005010317	MEX3D	28	ortholog_one2one	1
ENSGALG00000003567	23	FNDC5	ENSCJPG00005001399	FNDC5	23	ortholog_one2one	1
ENSGALG00000028709	3	RNF144A	ENSCJPG00005008634	RNF144A	3	ortholog_one2one	1
ENSGALG00000002428	14	ZP2	ENSCJPG00005018793	ZP2	14	ortholog_one2one	1
ENSGALG00000031546	5		ENSCJPG00005013157		5	ortholog_one2one	1
ENSGALG00000005061	19	PPM1E	ENSCJPG00005017244	PPM1E	19	ortholog_one2one	1
ENSGALG00000009092	3	STON1	ENSCJPG00005001259		3	ortholog_one2one	1
ENSGALG00000015689	Z	ECPAS	ENSCJPG00005001753	ECPAS	Z	ortholog_one2one	1
ENSGALG00000010840	2	SNX13	ENSCJPG00005011883	SNX13	2	ortholog_one2one	1
ENSGALG00000050240	27	TBX21	ENSCJPG00005019401	TBX21	27	ortholog_one2one	1
ENSGALG00000035016	3	ID2	ENSCJPG00005008665	Id2	3	ortholog_one2one	1
ENSGALG00000006057	13	CLK4	ENSCJPG00005005226	CLK4	13	ortholog_one2one	1
ENSGALG00000009029	1	TSPAN12	ENSCJPG00005012142	TSPAN12	1	ortholog_one2one	1
ENSGALG00000006260	9	KLHL30	ENSCJPG00005001693	KLHL30	9	ortholog_one2one	1
ENSGALG00000036133	12	KLF15	ENSCJPG00005016002	KLF15	12	ortholog_one2one	1
ENSGALG00000033789	1	HSP90B1	ENSCJPG00005018299	HSP90B1	1	ortholog_one2one	1
ENSGALG00000006819	10	AGBL1	ENSCJPG00005020399	AGBL1	10	ortholog_one2one	1
ENSGALG00000001108	28	MIER2	ENSCJPG00005010318	MIER2	28	ortholog_one2one	1
ENSGALG00000016781	1	MAP4K4	ENSCJPG00005002274	MAP4K4	1	ortholog_one2one	1
ENSGALG00000003573	23	HPCA	ENSCJPG00005001401	HPCA	23	ortholog_one2one	1
ENSGALG00000038154	1	YAP1	ENSCJPG00005003761	YAP1	1	ortholog_one2one	1
ENSGALG00000045427	7	UPP2	ENSCJPG00005020788	UPP2	7	ortholog_one2one	1
ENSGALG00000005084	19	TRIM37	ENSCJPG00005017245	TRIM37	19	ortholog_one2one	1
ENSGALG00000036962	27	KPNB1	ENSCJPG00005000892	KPNB1	27	ortholog_one2one	1
ENSGALG00000044610	12	CFAP100	ENSCJPG00005016005	CFAP100	12	ortholog_one2one	1
ENSGALG00000028530	8		ENSCJPG00005008353		8	ortholog_one2one	1
ENSGALG00000050943	23	RNF19B	ENSCJPG00005001411	RNF19B	23	ortholog_one2one	1
ENSGALG00000007713	18	CD300LG	ENSCJPG00005021534		18	ortholog_one2one	1
ENSGALG00000012555	7	CCDC148	ENSCJPG00005020789	CCDC148	7	ortholog_one2one	1
ENSGALG00000012000	4	METTL14	ENSCJPG00005003753	METTL14	4	ortholog_one2one	1
ENSGALG00000029298	1	F5	ENSCJPG00005017471	F5	1	ortholog_one2one	1
ENSGALG00000001121	28	SH3GL1	ENSCJPG00005010319	SH3GL1	28	ortholog_one2one	1
ENSGALG00000030487	12		ENSCJPG00005016011		12	ortholog_one2one	1
ENSGALG00000016409	3	KIDINS220	ENSCJPG00005008683	KIDINS220	3	ortholog_one2one	1
ENSGALG00000003597	23	AK2	ENSCJPG00005001420	AK2	23	ortholog_one2one	1
ENSGALG00000031332	27	NPEPPS	ENSCJPG00005000955	NPEPPS	27	ortholog_one2one	1
ENSGALG00000006826	10	KLHL25	ENSCJPG00005020402	KLHL25	10	ortholog_one2one	1
ENSGALG00000009086	3	EHD3	ENSCJPG00005001263	EHD3	3	ortholog_one2one	1
ENSGALG00000002056	15	TANGO2	ENSCJPG00005019153	TANGO2	15	ortholog_one2one	1
ENSGALG00000015218	1	SLC19A2	ENSCJPG00005017472	SLC19A2	1	ortholog_one2one	1
ENSGALG00000024631	5		ENSCJPG00005013562		5	ortholog_one2one	1
ENSGALG00000012561	7	PKP4	ENSCJPG00005020790	PKP4	7	ortholog_one2one	1
ENSGALG00000008332	5	F2	ENSCJPG00005013566		5	ortholog_one2one	1
ENSGALG00000006306	12	UROC1	ENSCJPG00005016013	UROC1	12	ortholog_one2one	1
ENSGALG00000009066	1	KCND2	ENSCJPG00005012143	KCND2	1	ortholog_one2one	1
ENSGALG00000012145	5	TBPL2	ENSCJPG00005006225	TBPL2	5	ortholog_one2one	1
ENSGALG00000038109	27	MRPL45	ENSCJPG00005000986	MRPL45	27	ortholog_one2one	1
ENSGALG00000040619	5	BAAT	ENSCJPG00005013158	BAAT	5	ortholog_one2one	1
ENSGALG00000054629	11	PDCD2L	ENSCJPG00005014632		11	ortholog_one2one	1
ENSGALG00000006253	9	ILKAP	ENSCJPG00005001698	ILKAP	9	ortholog_one2one	1
ENSGALG00000015221	1	CCDC181	ENSCJPG00005017473	CCDC181	1	ortholog_one2one	1
ENSGALG00000017189	1	C1H11ORF70	ENSCJPG00005003768	CFAP300	1	ortholog_one2one	1
ENSGALG00000015691	Z	SMC2	ENSCJPG00005002290	SMC2	Z	ortholog_one2one	1
ENSGALG00000009069	3	CAPN14	ENSCJPG00005001274	CAPN14	3	ortholog_one2one	1
ENSGALG00000016412	3	MBOAT2	ENSCJPG00005011009	MBOAT2	3	ortholog_one2one	1
ENSGALG00000003895	17	PRDM12	ENSCJPG00005001974	PRDM12	17	ortholog_one2one	1
ENSGALG00000003614	23	AZIN2	ENSCJPG00005001454	AZIN2	23	ortholog_one2one	1
ENSGALG00000006657	20	MAPRE1	ENSCJPG00005005282	MAPRE1	20	ortholog_one2one	1
ENSGALG00000001126	28	CHAF1A	ENSCJPG00005010320	CHAF1A	28	ortholog_one2one	1
ENSGALG00000012275	3	EPM2A	ENSCJPG00005005632	EPM2A	3	ortholog_one2one	1
ENSGALG00000006325	12		ENSCJPG00005016121		12	ortholog_one2one	1
ENSGALG00000015225	1	BLZF1	ENSCJPG00005017474	BLZF1	1	ortholog_one2one	1
ENSGALG00000017190	1	CEP126	ENSCJPG00005003770	CEP126	1	ortholog_one2one	1
ENSGALG00000009078	3	GALNT14	ENSCJPG00005001296	GALNT14	3	ortholog_one2one	1
ENSGALG00000019543	2	OTULIN	ENSCJPG00005015510	OTULIN	2	ortholog_one2one	1
ENSGALG00000006328	12	CHCHD4	ENSCJPG00005016122	CHCHD4	12	ortholog_one2one	1
ENSGALG00000042357	5	ARHGAP1	ENSCJPG00005013573	ARHGAP1	5	ortholog_one2one	1
ENSGALG00000001146	28	UBXN6	ENSCJPG00005010321	UBXN6	28	ortholog_one2one	1
ENSGALG00000017191	1	ANGPTL5	ENSCJPG00005003777	ANGPTL5	1	ortholog_one2one	1
ENSGALG00000050797	27	SOCS7	ENSCJPG00005001011	SOCS7	27	ortholog_one2one	1
ENSGALG00000040373	17	EXOSC2	ENSCJPG00005001981	EXOSC2	17	ortholog_one2one	1
ENSGALG00000012004	4	PRSS12	ENSCJPG00005003756	PRSS12	4	ortholog_one2one	1
ENSGALG00000006345	12	TMEM43	ENSCJPG00005016123	TMEM43	12	ortholog_one2one	1
ENSGALG00000007650	18	SLC9A3R1	ENSCJPG00005021539	SLC9A3R1	18	ortholog_one2one	1
ENSGALG00000020084	3	CAPN13	ENSCJPG00005001316	CAPN13	3	ortholog_one2one	1
ENSGALG00000012148	5	ATG14	ENSCJPG00005006230	ATG14	5	ortholog_one2one	1
ENSGALG00000032563	5	FBXO34	ENSCJPG00005006231	FBXO34	5	ortholog_one2one	1
ENSGALG00000041684	3	FBXO30	ENSCJPG00005005635	FBXO30	3	ortholog_one2one	1
ENSGALG00000033126	15	DGCR8	ENSCJPG00005019155	DGCR8	15	ortholog_one2one	1
ENSGALG00000003923	7	COL6A3	ENSCJPG00005014145	COL6A3	7	ortholog_one2one	1
ENSGALG00000053599	15		ENSCJPG00005019154		15	ortholog_one2one	1
ENSGALG00000003625	23	NDUFS5	ENSCJPG00005001463	NDUFS5	23	ortholog_one2one	1
ENSGALG00000025271	15		ENSCJPG00005019157		15	ortholog_one2one	1
ENSGALG00000006357	12	XPC	ENSCJPG00005016125	XPC	12	ortholog_one2one	1
ENSGALG00000016419	3	ASAP2	ENSCJPG00005011015	ASAP2	3	ortholog_one2one	1
ENSGALG00000012965	2	FAM105A	ENSCJPG00005015509	OTULINL	2	ortholog_one2one	1
ENSGALG00000012289	3	SHPRH	ENSCJPG00005005637	SHPRH	3	ortholog_one2one	1
ENSGALG00000027068	28	HDGFRP2	ENSCJPG00005010322	HDGFL2	28	ortholog_one2one	1
ENSGALG00000002094	15	TRMT2A	ENSCJPG00005019158	TRMT2A	15	ortholog_one2one	1
ENSGALG00000012165	5	DLGAP5	ENSCJPG00005006235	DLGAP5	5	ortholog_one2one	1
ENSGALG00000002490	14	UQCRC2	ENSCJPG00005018802		14	ortholog_one2one	1
ENSGALG00000005093	19		ENSCJPG00005017248		19	ortholog_one2one	1
ENSGALG00000007723	18	NAT9	ENSCJPG00005021540	NAT9	18	ortholog_one2one	1
ENSGALG00000002107	15	RANBP1	ENSCJPG00005019160	RANBP1	15	ortholog_one2one	1
ENSGALG00000006662	20	BPIFB3	ENSCJPG00005005281		20	ortholog_one2one	1
ENSGALG00000014381	13	HNRNPAB	ENSCJPG00005005218	HNRNPAB	13	ortholog_one2one	1
ENSGALG00000009056	3	LCLAT1	ENSCJPG00005001334	LCLAT1	3	ortholog_one2one	1
ENSGALG00000008850	8	TTLL7	ENSCJPG00005008366	TTLL7	8	ortholog_one2one	1
ENSGALG00000029416	1	TRPC6	ENSCJPG00005003793	TRPC6	1	ortholog_one2one	1
ENSGALG00000017858	4	SNORA24	ENSCJPG00005003760	SNORA24	4	ortholog_one2one	1
ENSGALG00000015230	1	NME7	ENSCJPG00005017475	NME7	1	ortholog_one2one	1
ENSGALG00000005103	19	GDPD1	ENSCJPG00005017249	GDPD1	19	ortholog_one2one	1
ENSGALG00000036530	5	PRPF19	ENSCJPG00005013161	PRPF19	5	ortholog_one2one	1
ENSGALG00000003875	17	ABL1	ENSCJPG00005002012	ABL1	17	ortholog_one2one	1
ENSGALG00000012010	4	NDST3	ENSCJPG00005003762	NDST3	4	ortholog_one2one	1
ENSGALG00000012173	5	LGALS3	ENSCJPG00005006236	LGALS3	5	ortholog_one2one	1
ENSGALG00000014768	Z	SGTB	ENSCJPG00005010731	SGTB	Z	ortholog_one2one	1
ENSGALG00000029746	1	NT5DC3	ENSCJPG00005002866	NT5DC3	1	ortholog_one2one	1
ENSGALG00000008408	4	GAB3	ENSCJPG00005017234	GAB3	4	ortholog_one2one	1
ENSGALG00000028801	19	YPEL2	ENSCJPG00005017270	YPEL2	19	ortholog_one2one	1
ENSGALG00000025587	15		ENSCJPG00005019161		15	ortholog_one2one	1
ENSGALG00000006425	12	SLC6A6	ENSCJPG00005016131	SLC6A6	12	ortholog_one2one	1
ENSGALG00000003866	17	FIBCD1	ENSCJPG00005002254	FIBCD1	17	ortholog_one2one	1
ENSGALG00000012570	7	TANC1	ENSCJPG00005020796	TANC1	7	ortholog_one2one	1
ENSGALG00000017195	1	PGR	ENSCJPG00005003805	PGR	1	ortholog_one2one	1
ENSGALG00000023920	13	PHYKPL	ENSCJPG00005005220	PHYKPL	13	ortholog_one2one	1
ENSGALG00000007747	18	TMEM104	ENSCJPG00005021541	TMEM104	18	ortholog_one2one	1
ENSGALG00000002124	15	ZDHHC8	ENSCJPG00005019162	ZDHHC8	15	ortholog_one2one	1
ENSGALG00000005126	19	DHX40	ENSCJPG00005017271	DHX40	19	ortholog_one2one	1
ENSGALG00000032628	27	SRCIN1	ENSCJPG00005002304	SRCIN1	27	ortholog_one2one	1
ENSGALG00000039710	33	HDAC7	ENSCJPG00005019960	HDAC7	LGE22C19W28_E50C23	ortholog_one2one	1
ENSGALG00000012297	3	GRM1	ENSCJPG00005005684	GRM1	3	ortholog_one2one	1
ENSGALG00000035490	5	MAPK1IP1L	ENSCJPG00005006239	MAPK1IP1L	5	ortholog_one2one	1
ENSGALG00000014769	Z	NLN	ENSCJPG00005010268	NLN	Z	ortholog_one2one	1
ENSGALG00000039245	1	STAB2	ENSCJPG00005000083	STAB2	1	ortholog_one2one	1
ENSGALG00000009052	3	LBH	ENSCJPG00005001339	LBH	3	ortholog_one2one	1
ENSGALG00000021972	28	PLIN4	ENSCJPG00005010323		28	ortholog_one2one	1
ENSGALG00000029834	17	AIF1L	ENSCJPG00005003463	AIF1L	17	ortholog_one2one	1
ENSGALG00000008347	5	ATG13	ENSCJPG00005013688	ATG13	5	ortholog_one2one	1
ENSGALG00000012179	5	SOCS4	ENSCJPG00005006240	SOCS4	5	ortholog_one2one	1
ENSGALG00000008431	4	SMARCA1	ENSCJPG00005017238	SMARCA1	4	ortholog_one2one	1
ENSGALG00000030250	10	SV2B	ENSCJPG00005020404	SV2B	10	ortholog_one2one	1
ENSGALG00000016421	3	ITGB1BP1	ENSCJPG00005011017	ITGB1BP1	3	ortholog_one2one	1
ENSGALG00000005139	19	CLTC	ENSCJPG00005017272	CLTC	19	ortholog_one2one	1
ENSGALG00000017196	1	ARHGAP42	ENSCJPG00005003808	ARHGAP42	1	ortholog_one2one	1
ENSGALG00000041298	14		ENSCJPG00005018804		14	ortholog_one2one	1
ENSGALG00000020943	9	AGXT	ENSCJPG00005002074	AGXT	9	ortholog_one2one	1
ENSGALG00000009047	3	YPEL5	ENSCJPG00005001342	YPEL5	3	ortholog_one2one	1
ENSGALG00000006666	20	BPIFB2	ENSCJPG00005004618		20	ortholog_one2one	1
ENSGALG00000006871	10	SLCO3A1	ENSCJPG00005020405	SLCO3A1	10	ortholog_one2one	1
ENSGALG00000006044	9	MAB21L4	ENSCJPG00005002089	MAB21L4	9	ortholog_one2one	1
ENSGALG00000014773	Z	ERBIN	ENSCJPG00005008093	ERBIN	Z	ortholog_one2one	1
ENSGALG00000041111	17	NUP214	ENSCJPG00005003464	NUP214	17	ortholog_one2one	1
ENSGALG00000002137	15	PGAM5	ENSCJPG00005019163	PGAM5	15	ortholog_one2one	1
ENSGALG00000012199	5	WDHD1	ENSCJPG00005006242	WDHD1	5	ortholog_one2one	1
ENSGALG00000015702	Z	PTGR1	ENSCJPG00005003524	PTGR1	Z	ortholog_one2one	1
ENSGALG00000015233	1	ATP1B1	ENSCJPG00005017476	ATP1B1	1	ortholog_one2one	1
ENSGALG00000012574	7	WDSUB1	ENSCJPG00005020808	WDSUB1	7	ortholog_one2one	1
ENSGALG00000033385	7	COPS8	ENSCJPG00005013762	COPS8	7	ortholog_one2one	1
ENSGALG00000006882	10	ST8SIA2	ENSCJPG00005020407	ST8SIA2	10	ortholog_one2one	1
ENSGALG00000043569	13	NME5	ENSCJPG00005005216	NME5	13	ortholog_one2one	1
ENSGALG00000008442	4	TENM1	ENSCJPG00005017430	TENM1	4	ortholog_one2one	1
ENSGALG00000036789	8	ADGRL2	ENSCJPG00005008376	ADGRL2	8	ortholog_one2one	1
ENSGALG00000053989	2	TRIQK	ENSCJPG00005000478	TRIQK	2	ortholog_one2one	1
ENSGALG00000043596	9	SNED1	ENSCJPG00005002116	SNED1	9	ortholog_one2one	1
ENSGALG00000017197	1	CNTN5	ENSCJPG00005003828	CNTN5	1	ortholog_one2one	1
ENSGALG00000031735	5	CD5	ENSCJPG00005013177		5	ortholog_one2one	1
ENSGALG00000012200	5	GCH1	ENSCJPG00005006250	GCH1	5	ortholog_one2one	1
ENSGALG00000051676	6	INA	ENSCJPG00005019995	INA	6	ortholog_one2one	1
ENSGALG00000009110	1	LSM8	ENSCJPG00005012150	LSM8	1	ortholog_one2one	1
ENSGALG00000051148	28		ENSCJPG00005010324		28	ortholog_one2one	1
ENSGALG00000054364	27		ENSCJPG00005002306		27	ortholog_one2one	1
ENSGALG00000002143	15	ANKLE2	ENSCJPG00005019164	ANKLE2	15	ortholog_one2one	1
ENSGALG00000008354	5	HARBI1	ENSCJPG00005013781	HARBI1	5	ortholog_one2one	1
ENSGALG00000027587	28		ENSCJPG00005010325		28	ortholog_one2one	1
ENSGALG00000034693	27	MLLT6	ENSCJPG00005002307	MLLT6	27	ortholog_one2one	1
ENSGALG00000053585	14		ENSCJPG00005018806		14	ortholog_one2one	1
ENSGALG00000001171	28	SEMA6B	ENSCJPG00005010326	SEMA6B	28	ortholog_one2one	1
ENSGALG00000005150	19	PTRH2	ENSCJPG00005017316	PTRH2	19	ortholog_one2one	1
ENSGALG00000008230	6	PCGF6	ENSCJPG00005019996	PCGF6	6	ortholog_one2one	1
ENSGALG00000021031	7	CXCR7	ENSCJPG00005013761	ACKR3	7	ortholog_one2one	1
ENSGALG00000027415	18	GRIN2C	ENSCJPG00005021542	GRIN2C	18	ortholog_one2one	1
ENSGALG00000039376	1	DPT	ENSCJPG00005017477	DPT	1	ortholog_one2one	1
ENSGALG00000037082	1	ASCL1	ENSCJPG00005020359	ASCL1	1	ortholog_one2one	1
ENSGALG00000009134	1	CTTNBP2	ENSCJPG00005012154	CTTNBP2	1	ortholog_one2one	1
ENSGALG00000009041	3		ENSCJPG00005001344		3	ortholog_one2one	1
ENSGALG00000002158	15	GOLGA3	ENSCJPG00005019165	GOLGA3	15	ortholog_one2one	1
ENSGALG00000018815	27	PCGF2	ENSCJPG00005002309	PCGF2	27	ortholog_one2one	1
ENSGALG00000040220	33	TWIST3	ENSCJPG00005019961		LGE22C19W28_E50C23	ortholog_one2one	1
ENSGALG00000035816	18	FDXR	ENSCJPG00005021544	FDXR	18	ortholog_one2one	1
ENSGALG00000006887	10	FAM174B	ENSCJPG00005020408	FAM174B	10	ortholog_one2one	1
ENSGALG00000041790	5	SAMD4A	ENSCJPG00005006252	SAMD4A	5	ortholog_one2one	1
ENSGALG00000012754	1	PAH	ENSCJPG00005020356	PAH	1	ortholog_one2one	1
ENSGALG00000015235	1	XCL1	ENSCJPG00005017478		1	ortholog_one2one	1
ENSGALG00000035129	2	RBM12B	ENSCJPG00005000490	RBM12B	2	ortholog_one2one	1
ENSGALG00000012015	4	NDST4	ENSCJPG00005003779	NDST4	4	ortholog_one2one	1
ENSGALG00000005160	19	VMP1	ENSCJPG00005017317	VMP1	19	ortholog_one2one	1
ENSGALG00000003980	7	IQCA1	ENSCJPG00005013760	IQCA1	7	ortholog_one2one	1
ENSGALG00000006949	10	CHD2	ENSCJPG00005020410		10	ortholog_one2one	1
ENSGALG00000001245	28	SIRT6	ENSCJPG00005010328	SIRT6	28	ortholog_one2one	1
ENSGALG00000041505	17	PRRC2B	ENSCJPG00005003775	PRRC2B	17	ortholog_one2one	1
ENSGALG00000002180	15	CHFR	ENSCJPG00005019219	CHFR	15	ortholog_one2one	1
ENSGALG00000038541	5	VPS37C	ENSCJPG00005013178	VPS37C	5	ortholog_one2one	1
ENSGALG00000006016	9	PASK	ENSCJPG00005002204	PASK	9	ortholog_one2one	1
ENSGALG00000012018	4	UGT8	ENSCJPG00005003794	UGT8	4	ortholog_one2one	1
ENSGALG00000046564	7	ASB18	ENSCJPG00005013759	ASB18	7	ortholog_one2one	1
ENSGALG00000036380	33	SLC48A1	ENSCJPG00005019962	SLC48A1	LGE22C19W28_E50C23	ortholog_one2one	1
ENSGALG00000012206	5	CGRRF1	ENSCJPG00005006258	CGRRF1	5	ortholog_one2one	1
ENSGALG00000039173	10	RGMA	ENSCJPG00005020589	RGMA	10	ortholog_one2one	1
ENSGALG00000012997	2	DNAH5	ENSCJPG00005014950	DNAH5	2	ortholog_one2one	1
ENSGALG00000015244	1	TBX19	ENSCJPG00005017479	TBX19	1	ortholog_one2one	1
ENSGALG00000029287	2	TMEM67	ENSCJPG00005000497	TMEM67	2	ortholog_one2one	1
ENSGALG00000045738	27		ENSCJPG00005002310		27	ortholog_one2one	1
ENSGALG00000008241	6	TAF5	ENSCJPG00005019997	TAF5	6	ortholog_one2one	1
ENSGALG00000031766	9	PPP1R7	ENSCJPG00005002206		9	ortholog_one2one	1
ENSGALG00000012208	5	GMFB	ENSCJPG00005006265	GMFB	5	ortholog_one2one	1
ENSGALG00000001597	27	PSMB3	ENSCJPG00005002312	PSMB3	27	ortholog_one2one	1
ENSGALG00000013342	7	GBX2	ENSCJPG00005013758	GBX2	7	ortholog_one2one	1
ENSGALG00000008365	5	CHRM4	ENSCJPG00005013889	CHRM4	5	ortholog_one2one	1
ENSGALG00000043775	33	RAPGEF3	ENSCJPG00005019963	RAPGEF3	LGE22C19W28_E50C23	ortholog_one2one	1
ENSGALG00000030157	10	MCTP2	ENSCJPG00005020603	MCTP2	10	ortholog_one2one	1
ENSGALG00000039242	5	PGA5	ENSCJPG00005013179		5	ortholog_one2one	1
ENSGALG00000019300	1		ENSCJPG00005020354		1	ortholog_one2one	1
ENSGALG00000029445	18	FADS6	ENSCJPG00005021545	FADS6	18	ortholog_one2one	1
ENSGALG00000001252	28	CREB3L3	ENSCJPG00005010329	CREB3L3	28	ortholog_one2one	1
ENSGALG00000034876	2	PDP1	ENSCJPG00005000526	PDP1	2	ortholog_one2one	1
ENSGALG00000032986	1	CFTR	ENSCJPG00005012155	CFTR	1	ortholog_one2one	1
ENSGALG00000003757	17	POMT1	ENSCJPG00005005203	POMT1	17	ortholog_one2one	1
ENSGALG00000001610	27	PIP4K2B	ENSCJPG00005002314	PIP4K2B	27	ortholog_one2one	1
ENSGALG00000004045	7	AGAP1	ENSCJPG00005013461	AGAP1	7	ortholog_one2one	1
ENSGALG00000038923	11		ENSCJPG00005014635		11	ortholog_one2one	1
ENSGALG00000001267	28	MAP2K2	ENSCJPG00005010330		28	ortholog_one2one	1
ENSGALG00000001624	27	CWC25	ENSCJPG00005002318		27	ortholog_one2one	1
ENSGALG00000039970	33	ENDOU	ENSCJPG00005020081	ENDOU	LGE22C19W28_E50C23	ortholog_one2one	1
ENSGALG00000015246	1	TIPRL	ENSCJPG00005017480	TIPRL	1	ortholog_one2one	1
ENSGALG00000008367	5	MDK	ENSCJPG00005013890	MDK	5	ortholog_one2one	1
ENSGALG00000007000	10	NR2F2	ENSCJPG00005020621	NR2F2	10	ortholog_one2one	1
ENSGALG00000037494	13	WNT8A	ENSCJPG00005005215	WNT8A	13	ortholog_one2one	1
ENSGALG00000034645	6	USMG5	ENSCJPG00005019998		6	ortholog_one2one	1
ENSGALG00000012300	3	RAB32	ENSCJPG00005005739	RAB32	3	ortholog_one2one	1
ENSGALG00000037545	12	GRIP2	ENSCJPG00005016132	GRIP2	12	ortholog_one2one	1
ENSGALG00000014784	Z	MAST4	ENSCJPG00005008080	MAST4	Z	ortholog_one2one	1
ENSGALG00000002205	15	FBRSL1	ENSCJPG00005019229	FBRSL1	15	ortholog_one2one	1
ENSGALG00000035023	5	CNIH1	ENSCJPG00005006270	CNIH1	5	ortholog_one2one	1
ENSGALG00000038769	18	USH1G	ENSCJPG00005021546	USH1G	18	ortholog_one2one	1
ENSGALG00000035094	2	CDH17	ENSCJPG00005000528	CDH17	2	ortholog_one2one	1
ENSGALG00000015247	1	GPR161	ENSCJPG00005017481	GPR161	1	ortholog_one2one	1
ENSGALG00000009024	3	CLIP4	ENSCJPG00005001389	CLIP4	3	ortholog_one2one	1
ENSGALG00000001634	27	RPL23	ENSCJPG00005002323	RPL23	27	ortholog_one2one	1
ENSGALG00000041640	2	TWIST1	ENSCJPG00005011925	TWIST1	2	ortholog_one2one	1
ENSGALG00000008482	4	STAG2	ENSCJPG00005018779	STAG2	4	ortholog_one2one	1
ENSGALG00000038984	23		ENSCJPG00005005009		23	ortholog_one2one	1
ENSGALG00000043610	KZ626838.1		ENSCJPG00005003154		KQ966698.1	ortholog_one2one	1
ENSGALG00000050272	22	REEP4	ENSCJPG00005002406	REEP4	KQ966862.1	ortholog_one2one	1
ENSGALG00000006459	12	CCDC174	ENSCJPG00005016139	CCDC174	12	ortholog_one2one	1
ENSGALG00000007791	18	OTOP2	ENSCJPG00005021547	OTOP2	18	ortholog_one2one	1
ENSGALG00000027522	10		ENSCJPG00005020625		10	ortholog_one2one	1
ENSGALG00000001273	28	C2CD4C	ENSCJPG00005010331	C2CD4C	28	ortholog_one2one	1
ENSGALG00000010862	2	FERD3L	ENSCJPG00005011927	FERD3L	2	ortholog_one2one	1
ENSGALG00000007012	10	ARRDC4	ENSCJPG00005020636	ARRDC4	10	ortholog_one2one	1
ENSGALG00000017850	27		ENSCJPG00005002327		27	ortholog_one2one	1
ENSGALG00000008491	4	BIRC8	ENSCJPG00005018782	XIAP	4	ortholog_one2one	1
ENSGALG00000009007	3	PCARE	ENSCJPG00005001403	PCARE	3	ortholog_one2one	1
ENSGALG00000039299	27	LASP1	ENSCJPG00005002328	LASP1	27	ortholog_one2one	1
ENSGALG00000001289	28		ENSCJPG00005010332		28	ortholog_one2one	1
ENSGALG00000025279	10	gga-mir-1813-2	ENSCJPG00005020637		10	ortholog_one2one	1
ENSGALG00000028214	18	OTOP3	ENSCJPG00005021548	OTOP3	18	ortholog_one2one	1
ENSGALG00000010863	2	TWISTNB	ENSCJPG00005011963	POLR1F	2	ortholog_one2one	1
ENSGALG00000041706	13	FAM13B	ENSCJPG00005005213	FAM13B	13	ortholog_one2one	1
ENSGALG00000008998	3	FAM179A	ENSCJPG00005001419	TOGARAM2	3	ortholog_one2one	1
ENSGALG00000032506	2	GEM	ENSCJPG00005000534	GEM	2	ortholog_one2one	1
ENSGALG00000008265	6	PDCD11	ENSCJPG00005019999	PDCD11	6	ortholog_one2one	1
ENSGALG00000012755	1	IGF-I	ENSCJPG00005020352	IGF1	1	ortholog_one2one	1
ENSGALG00000007808	18	HID1	ENSCJPG00005021549	HID1	18	ortholog_one2one	1
ENSGALG00000007016	10		ENSCJPG00005020640		10	ortholog_one2one	1
ENSGALG00000001317	28		ENSCJPG00005010333		28	ortholog_one2one	1
ENSGALG00000015240	1		ENSCJPG00005017483		1	ortholog_one2one	1
ENSGALG00000019738	27	FBXO47	ENSCJPG00005002329	FBXO47	27	ortholog_one2one	1
ENSGALG00000021733	19	gga-mir-21	ENSCJPG00005017350	MIR21	19	ortholog_one2one	1
ENSGALG00000034306	33	NEUROD4	ENSCJPG00005020082	NEUROD4	LGE22C19W28_E50C23	ortholog_one2one	1
ENSGALG00000005132	11	CIAO2B	ENSCJPG00005014636	CIAO2B	11	ortholog_one2one	1
ENSGALG00000012220	5	CDKN3	ENSCJPG00005006275	CDKN3	5	ortholog_one2one	1
ENSGALG00000013383	23	PPIE	ENSCJPG00005005012	PPIE	23	ortholog_one2one	1
ENSGALG00000033286	4	ARSJ	ENSCJPG00005003806	ARSJ	4	ortholog_one2one	1
ENSGALG00000005173	19	TUBD1	ENSCJPG00005017351	TUBD1	19	ortholog_one2one	1
ENSGALG00000008270	6	CALHM2	ENSCJPG00005020000	CALHM2	6	ortholog_one2one	1
ENSGALG00000002242	15	GALNT9	ENSCJPG00005019234	GALNT9	15	ortholog_one2one	1
ENSGALG00000005140	11	RRAD	ENSCJPG00005014637	RRAD	11	ortholog_one2one	1
ENSGALG00000041911	22	AAK1	ENSCJPG00005011953	AAK1	22	ortholog_one2one	1
ENSGALG00000006465	12		ENSCJPG00005016142		12	ortholog_one2one	1
ENSGALG00000006120	13	PKD2L2	ENSCJPG00005005207	PKD2L2	13	ortholog_one2one	1
ENSGALG00000016424	3	CPSF3	ENSCJPG00005011027	CPSF3	3	ortholog_one2one	1
ENSGALG00000023881	27	PLXDC1	ENSCJPG00005002330	PLXDC1	27	ortholog_one2one	1
ENSGALG00000008380	5	DGKZ	ENSCJPG00005013891	DGKZ	5	ortholog_one2one	1
ENSGALG00000012756	1	PARPBP	ENSCJPG00005020349	PARPBP	1	ortholog_one2one	1
ENSGALG00000008271	6	CALHM1	ENSCJPG00005020001	CALHM1	6	ortholog_one2one	1
ENSGALG00000043597	2	RAD54B	ENSCJPG00005000540	RAD54B	2	ortholog_one2one	1
ENSGALG00000041635	4	CAMK2D	ENSCJPG00005003811		4	ortholog_one2one	1
ENSGALG00000015704	Z	TXN	ENSCJPG00005003525	TXN	Z	ortholog_one2one	1
ENSGALG00000012228	5	MDGA2	ENSCJPG00005006314	MDGA2	5	ortholog_one2one	1
ENSGALG00000004116	7	TRPM8	ENSCJPG00005013064	TRPM8	7	ortholog_one2one	1
ENSGALG00000026295	18	CDR2L	ENSCJPG00005021550	CDR2L	18	ortholog_one2one	1
ENSGALG00000008273	6	CALHM3	ENSCJPG00005020002	CALHM3	6	ortholog_one2one	1
ENSGALG00000003800	23	PABPC4	ENSCJPG00005005022	PABPC4	23	ortholog_one2one	1
ENSGALG00000007022	10	PGPEP1L	ENSCJPG00005020641	PGPEP1L	10	ortholog_one2one	1
ENSGALG00000033720	11	CA7	ENSCJPG00005014640	CA7	11	ortholog_one2one	1
ENSGALG00000007822	18	MRPL58	ENSCJPG00005021551	MRPL58	18	ortholog_one2one	1
ENSGALG00000010868	2	MACC1	ENSCJPG00005011998	MACC1	2	ortholog_one2one	1
ENSGALG00000034574	1	ASZ1	ENSCJPG00005012161	ASZ1	1	ortholog_one2one	1
ENSGALG00000025788	27	CACNB1	ENSCJPG00005002337	CACNB1	27	ortholog_one2one	1
ENSGALG00000026157	8		ENSCJPG00005008382		8	ortholog_one2one	1
ENSGALG00000043089	5	VWCE	ENSCJPG00005013181	VWCE	5	ortholog_one2one	1
ENSGALG00000017846	23		ENSCJPG00005005025		23	ortholog_one2one	1
ENSGALG00000008281	6	NEURL1	ENSCJPG00005020003	NEURL1	6	ortholog_one2one	1
ENSGALG00000013489	1	CCDC82	ENSCJPG00005003846	CCDC82	1	ortholog_one2one	1
ENSGALG00000031826	13	MYOT	ENSCJPG00005005204	MYOT	13	ortholog_one2one	1
ENSGALG00000008507	4	THOC2	ENSCJPG00005018783	THOC2	4	ortholog_one2one	1
ENSGALG00000017847	23		ENSCJPG00005005030		23	ortholog_one2one	1
ENSGALG00000040651	10	IGF1R	ENSCJPG00005020642	IGF1R	10	ortholog_one2one	1
ENSGALG00000017848	23		ENSCJPG00005005031		23	ortholog_one2one	1
ENSGALG00000042333	5	DDB1	ENSCJPG00005013182	DDB1	5	ortholog_one2one	1
ENSGALG00000006526	12	PLXNB3	ENSCJPG00005016149	PLXNB1	12	ortholog_one2one	1
ENSGALG00000002272	15	NOC4L	ENSCJPG00005019236	NOC4L	15	ortholog_one2one	1
ENSGALG00000015252	1	ST3GAL6	ENSCJPG00005017484	ST3GAL6	1	ortholog_one2one	1
ENSGALG00000023411	Z	CD180	ENSCJPG00005008077	CD180	Z	ortholog_one2one	1
ENSGALG00000038957	11	NAE1	ENSCJPG00005014641	NAE1	11	ortholog_one2one	1
ENSGALG00000012336	3	STXBP5	ENSCJPG00005005911	STXBP5	3	ortholog_one2one	1
ENSGALG00000034986	23	HEYL	ENSCJPG00005005032	HEYL	23	ortholog_one2one	1
ENSGALG00000032529	3	WDR43	ENSCJPG00005001449	WDR43	3	ortholog_one2one	1
ENSGALG00000008890	8	ADGRL4	ENSCJPG00005008404	ADGRL4	8	ortholog_one2one	1
ENSGALG00000005198	19	RPS6KB1	ENSCJPG00005017352		19	ortholog_one2one	1
ENSGALG00000003816	23	NT5C1A	ENSCJPG00005005035	NT5C1A	23	ortholog_one2one	1
ENSGALG00000010875	2	ITGB8	ENSCJPG00005011999	ITGB8	2	ortholog_one2one	1
ENSGALG00000015721	Z	SVEP1	ENSCJPG00005003526	SVEP1	Z	ortholog_one2one	1
ENSGALG00000021235	13	NPY6R	ENSCJPG00005005202		13	ortholog_one2one	1
ENSGALG00000003732	17	UCK1	ENSCJPG00005005442	UCK1	17	ortholog_one2one	1
ENSGALG00000012757	1	PMCH	ENSCJPG00005020351	PMCH	1	ortholog_one2one	1
ENSGALG00000030173	1	WNT2	ENSCJPG00005012164	WNT2	1	ortholog_one2one	1
ENSGALG00000035386	33	NCKAP1L	ENSCJPG00005020092	NCKAP1L	LGE22C19W28_E50C23	ortholog_one2one	1
ENSGALG00000006160	13	HNRNPA0	ENSCJPG00005005201	HNRNPA0	13	ortholog_one2one	1
ENSGALG00000007926	18	ATP5PD	ENSCJPG00005021552	ATP5PD	18	ortholog_one2one	1
ENSGALG00000046795	5	Metazoa_SRP	ENSCJPG00005006386	Metazoa_SRP	5	ortholog_one2one	1
ENSGALG00000030200	22	NFU1	ENSCJPG00005011959	NFU1	22	ortholog_one2one	1
ENSGALG00000034109	4	GRIA3	ENSCJPG00005018784	GRIA3	4	ortholog_one2one	1
ENSGALG00000037933	2	FSBP	ENSCJPG00005000549	FSBP	2	ortholog_one2one	1
ENSGALG00000016425	3	IAH1	ENSCJPG00005011028	IAH1	3	ortholog_one2one	1
ENSGALG00000008293	6	SH3PXD2A	ENSCJPG00005020004	SH3PXD2A	6	ortholog_one2one	1
ENSGALG00000039124	13	KLHL3	ENSCJPG00005005200	KLHL3	13	ortholog_one2one	1
ENSGALG00000003829	23	HPCAL4	ENSCJPG00005005037	HPCAL4	23	ortholog_one2one	1
ENSGALG00000012759	1	NUP37	ENSCJPG00005020348	NUP37	1	ortholog_one2one	1
ENSGALG00000034803	2		ENSCJPG00005000553		2	ortholog_one2one	1
ENSGALG00000030075	KZ626838.1		ENSCJPG00005003145		KQ966698.1	ortholog_one2one	1
ENSGALG00000031212	5	MGAT2	ENSCJPG00005006389	MGAT2	5	ortholog_one2one	1
ENSGALG00000028341	28		ENSCJPG00005010334		28	ortholog_one2one	1
ENSGALG00000031131	2	VIRMA	ENSCJPG00005000561	VIRMA	2	ortholog_one2one	1
ENSGALG00000010901	2		ENSCJPG00005012000		2	ortholog_one2one	1
ENSGALG00000015728	Z	MUSK	ENSCJPG00005003566	MUSK	Z	ortholog_one2one	1
ENSGALG00000006258	13	SPOCK1	ENSCJPG00005005199	SPOCK1	13	ortholog_one2one	1
ENSGALG00000016427	3	ADAM17	ENSCJPG00005011030	ADAM17	3	ortholog_one2one	1
ENSGALG00000007934	18	KCTD2	ENSCJPG00005021553	KCTD2	18	ortholog_one2one	1
ENSGALG00000003838	23		ENSCJPG00005005044		23	ortholog_one2one	1
ENSGALG00000014786	Z	PIK3R1	ENSCJPG00005008055	PIK3R1	Z	ortholog_one2one	1
ENSGALG00000003712	17	RAPGEF1	ENSCJPG00005005477	RAPGEF1	17	ortholog_one2one	1
ENSGALG00000026780	28	TPGS1	ENSCJPG00005010335	TPGS1	28	ortholog_one2one	1
ENSGALG00000037206	1	ST7	ENSCJPG00005012165		1	ortholog_one2one	1
ENSGALG00000031076	2	ESRP1	ENSCJPG00005000569	ESRP1	2	ortholog_one2one	1
ENSGALG00000039354	8	VTG1	ENSCJPG00005008413		8	ortholog_one2one	1
ENSGALG00000037854	5	TKFC	ENSCJPG00005013183	TKFC	5	ortholog_one2one	1
ENSGALG00000027915	3		ENSCJPG00005001455		3	ortholog_one2one	1
ENSGALG00000028420	3	SAMD5	ENSCJPG00005005947	SAMD5	3	ortholog_one2one	1
ENSGALG00000017200	1	MTMR2	ENSCJPG00005003852	MTMR2	1	ortholog_one2one	1
ENSGALG00000024332	28	CDC34	ENSCJPG00005010336	CDC34	28	ortholog_one2one	1
ENSGALG00000028735	3		ENSCJPG00005001459		3	ortholog_one2one	1
ENSGALG00000027994	3		ENSCJPG00005001460		3	ortholog_one2one	1
ENSGALG00000008901	8	PTGFR	ENSCJPG00005008414	PTGFR	8	ortholog_one2one	1
ENSGALG00000008304	6	STN1	ENSCJPG00005020005	STN1	6	ortholog_one2one	1
ENSGALG00000012237	5	POLE2	ENSCJPG00005006404	POLE2	5	ortholog_one2one	1
ENSGALG00000027343	3		ENSCJPG00005001462		3	ortholog_one2one	1
ENSGALG00000004129	7	SPP2	ENSCJPG00005013063	SPP2	7	ortholog_one2one	1
ENSGALG00000015729	Z	LPAR1	ENSCJPG00005003567	LPAR1	Z	ortholog_one2one	1
ENSGALG00000032051	5	CYB561A3	ENSCJPG00005013184	CYB561A3	5	ortholog_one2one	1
ENSGALG00000005205	19	RNFT1	ENSCJPG00005017376	RNFT1	19	ortholog_one2one	1
ENSGALG00000012760	1	WASHC3	ENSCJPG00005020347	WASHC3	1	ortholog_one2one	1
ENSGALG00000008979	3	TRMT61B	ENSCJPG00005001466	TRMT61B	3	ortholog_one2one	1
ENSGALG00000012342	3	SASH1	ENSCJPG00005005963	SASH1	3	ortholog_one2one	1
ENSGALG00000039222	2	DPY19L4	ENSCJPG00005000587	DPY19L4	2	ortholog_one2one	1
ENSGALG00000001328	28	BSG	ENSCJPG00005010337	BSG	28	ortholog_one2one	1
ENSGALG00000006297	13	TRPC7	ENSCJPG00005005195	TRPC7	13	ortholog_one2one	1
ENSGALG00000014787	Z	SLC30A5	ENSCJPG00005008039	SLC30A5	Z	ortholog_one2one	1
ENSGALG00000012044	4	ANK2	ENSCJPG00005003829	ANK2	4	ortholog_one2one	1
ENSGALG00000002336	15	EP400	ENSCJPG00005019237	EP400	15	ortholog_one2one	1
ENSGALG00000007048	10	SYNM	ENSCJPG00005020644	SYNM	10	ortholog_one2one	1
ENSGALG00000013002	2	DAP	ENSCJPG00005014944	DAP	2	ortholog_one2one	1
ENSGALG00000012345	3	UST	ENSCJPG00005006187	UST	3	ortholog_one2one	1
ENSGALG00000003683	17	MED27	ENSCJPG00005006101	MED27	17	ortholog_one2one	1
ENSGALG00000015753	Z		ENSCJPG00005003584		Z	ortholog_one2one	1
ENSGALG00000005823	9	HDLBP	ENSCJPG00005002244	HDLBP	9	ortholog_one2one	1
ENSGALG00000033089	2		ENSCJPG00005000614		2	ortholog_one2one	1
ENSGALG00000012761	1	DRAM1	ENSCJPG00005020344	DRAM1	1	ortholog_one2one	1
ENSGALG00000012356	3	TAB2	ENSCJPG00005006196	TAB2	3	ortholog_one2one	1
ENSGALG00000005214	11	TERB1	ENSCJPG00005014642	TERB1	11	ortholog_one2one	1
ENSGALG00000035725	2	SP8	ENSCJPG00005012005	SP8	2	ortholog_one2one	1
ENSGALG00000008916	8	DNAJB4	ENSCJPG00005008417	DNAJB4	8	ortholog_one2one	1
ENSGALG00000007955	18	SLC16A5	ENSCJPG00005021554	SLC16A5	18	ortholog_one2one	1
ENSGALG00000038328	2	ANKRD33B	ENSCJPG00005014943	ANKRD33B	2	ortholog_one2one	1
ENSGALG00000017392	3	SPDYA	ENSCJPG00005001470	SPDYA	3	ortholog_one2one	1
ENSGALG00000006544	12		ENSCJPG00005016486		12	ortholog_one2one	1
ENSGALG00000012364	3	PPIL4	ENSCJPG00005006198	PPIL4	3	ortholog_one2one	1
ENSGALG00000013005	2	SNRNP48	ENSCJPG00005014942	SNRNP48	2	ortholog_one2one	1
ENSGALG00000039454	2	SP4	ENSCJPG00005012018	SP4	2	ortholog_one2one	1
ENSGALG00000012763	1	GNPTAB	ENSCJPG00005020341	GNPTAB	1	ortholog_one2one	1
ENSGALG00000003677	17	NTNG2	ENSCJPG00005006108	NTNG2	17	ortholog_one2one	1
ENSGALG00000003851	23	TRIT1	ENSCJPG00005005054	TRIT1	23	ortholog_one2one	1
ENSGALG00000006571	12	SETD5	ENSCJPG00005016488	SETD5	12	ortholog_one2one	1
ENSGALG00000052743	7	ARL4C	ENSCJPG00005013058	ARL4C	7	ortholog_one2one	1
ENSGALG00000001658	27	RPL19	ENSCJPG00005002343	RPL19	27	ortholog_one2one	1
ENSGALG00000007965	18	HN1	ENSCJPG00005021555	JPT1	18	ortholog_one2one	1
ENSGALG00000013006	2	ROPN1L	ENSCJPG00005014941	ROPN1L	2	ortholog_one2one	1
ENSGALG00000003661	17	SETX	ENSCJPG00005006122	SETX	17	ortholog_one2one	1
ENSGALG00000012766	1		ENSCJPG00005020340		1	ortholog_one2one	1
ENSGALG00000004140	7	SH3BP4	ENSCJPG00005013057	SH3BP4	7	ortholog_one2one	1
ENSGALG00000008939	8	FUBP1	ENSCJPG00005008428	FUBP1	8	ortholog_one2one	1
ENSGALG00000001342	28	HCN2	ENSCJPG00005010338	HCN2	28	ortholog_one2one	1
ENSGALG00000035978	2	CDCA7L	ENSCJPG00005012021	CDCA7L	2	ortholog_one2one	1
ENSGALG00000005230	19	MED13	ENSCJPG00005017378	MED13	19	ortholog_one2one	1
ENSGALG00000004196	7	UGT1A1	ENSCJPG00005012805		7	ortholog_one2one	1
ENSGALG00000001377	28	POLRMT	ENSCJPG00005010339	POLRMT	28	ortholog_one2one	1
ENSGALG00000012241	5	KLHDC1	ENSCJPG00005006635	KLHDC1	5	ortholog_one2one	1
ENSGALG00000041822	28	FGF22	ENSCJPG00005010340	FGF22	28	ortholog_one2one	1
ENSGALG00000044780	7		ENSCJPG00005012799		7	ortholog_one2one	1
ENSGALG00000012370	3	GINM1	ENSCJPG00005006199	GINM1	3	ortholog_one2one	1
ENSGALG00000002354	15	PUS1	ENSCJPG00005019549	PUS1	15	ortholog_one2one	1
ENSGALG00000024047	23	MYCL	ENSCJPG00005005060	MYCL	23	ortholog_one2one	1
ENSGALG00000012769	1	CHPT1	ENSCJPG00005020339	CHPT1	1	ortholog_one2one	1
ENSGALG00000004228	7	USP40	ENSCJPG00005012796	USP40	7	ortholog_one2one	1
ENSGALG00000008969	3	EPCAM	ENSCJPG00005001489	EPCAM	3	ortholog_one2one	1
ENSGALG00000003879	23	MFSD2A	ENSCJPG00005005062	MFSD2A	23	ortholog_one2one	1
ENSGALG00000003545	17	CFAP77	ENSCJPG00005006401	CFAP77	17	ortholog_one2one	1
ENSGALG00000002403	15	ULK1	ENSCJPG00005019550	ULK1	15	ortholog_one2one	1
ENSGALG00000042948	28	RNF126	ENSCJPG00005010341	RNF126	28	ortholog_one2one	1
ENSGALG00000006601	12	MTMR14	ENSCJPG00005016493	MTMR14	12	ortholog_one2one	1
ENSGALG00000001682	27	FBXL20	ENSCJPG00005002346	FBXL20	27	ortholog_one2one	1
ENSGALG00000029480	5	TMEM138	ENSCJPG00005013185	TMEM138	5	ortholog_one2one	1
ENSGALG00000043217	17	BARHL1	ENSCJPG00005006405	BARHL1	17	ortholog_one2one	1
ENSGALG00000034024	2	RAPGEF5	ENSCJPG00005012022	RAPGEF5	2	ortholog_one2one	1
ENSGALG00000036391	22	GFPT1	ENSCJPG00005011966	GFPT1	22	ortholog_one2one	1
ENSGALG00000005809	9	SEPTIN2	ENSCJPG00005004473	SEPTIN2	9	ortholog_one2one	1
ENSGALG00000035699	2	MARCHF6	ENSCJPG00005014940	MARCHF6	2	ortholog_one2one	1
ENSGALG00000007971	18	SUMO2	ENSCJPG00005021556		18	ortholog_one2one	1
ENSGALG00000036294	23	CAP1	ENSCJPG00005005065	CAP1	23	ortholog_one2one	1
ENSGALG00000049840	4		ENSCJPG00005018786		4	ortholog_one2one	1
ENSGALG00000016433	3	YWHAQ	ENSCJPG00005011031	YWHAQ	3	ortholog_one2one	1
ENSGALG00000005269	19	INTS2	ENSCJPG00005017384	INTS2	19	ortholog_one2one	1
ENSGALG00000014788	Z	CENPH	ENSCJPG00005008038	CENPH	Z	ortholog_one2one	1
ENSGALG00000037955	2	INTS8	ENSCJPG00005000619	INTS8	2	ortholog_one2one	1
ENSGALG00000012378	3	KATNA1	ENSCJPG00005006212	KATNA1	3	ortholog_one2one	1
ENSGALG00000017201	1	CEP57	ENSCJPG00005003853	CEP57	1	ortholog_one2one	1
ENSGALG00000008513	4	C1GALT1C1	ENSCJPG00005018790		4	ortholog_one2one	1
ENSGALG00000003936	23	PPT1	ENSCJPG00005005071	PPT1	23	ortholog_one2one	1
ENSGALG00000001708	27	MED1	ENSCJPG00005002350	MED1	27	ortholog_one2one	1
ENSGALG00000017202	1	FAM76B	ENSCJPG00005003854	FAM76B	1	ortholog_one2one	1
ENSGALG00000008517	4	MCTS1	ENSCJPG00005018792		4	ortholog_one2one	1
ENSGALG00000005788	9	FARP2	ENSCJPG00005004476	FARP2	9	ortholog_one2one	1
ENSGALG00000002487	15	SFSWAP	ENSCJPG00005019636	SFSWAP	15	ortholog_one2one	1
ENSGALG00000007974	18	NUP85	ENSCJPG00005021557	NUP85	18	ortholog_one2one	1
ENSGALG00000012244	5	KLHDC2	ENSCJPG00005006648	KLHDC2	5	ortholog_one2one	1
ENSGALG00000008962	3	MSH2	ENSCJPG00005001491	MSH2	3	ortholog_one2one	1
ENSGALG00000001731	27	CDK12	ENSCJPG00005002353	CDK12	27	ortholog_one2one	1
ENSGALG00000008960	3	KCNK12	ENSCJPG00005001496	KCNK12	3	ortholog_one2one	1
ENSGALG00000017204	1	SESN3	ENSCJPG00005003931	SESN3	1	ortholog_one2one	1
ENSGALG00000020523	Z	TOPORS	ENSCJPG00005003599	TOPORS	Z	ortholog_one2one	1
ENSGALG00000039633	27	NEUROD2	ENSCJPG00005002357	NEUROD2	27	ortholog_one2one	1
ENSGALG00000008318	6	SLK	ENSCJPG00005020006	SLK	6	ortholog_one2one	1
ENSGALG00000008957	3	MSH6	ENSCJPG00005001501	MSH6	3	ortholog_one2one	1
ENSGALG00000033529	12	BRPF1	ENSCJPG00005016572	BRPF1	12	ortholog_one2one	1
ENSGALG00000017205	1	ENDOD1	ENSCJPG00005003932	ENDOD1	1	ortholog_one2one	1
ENSGALG00000004272	7	ASB1	ENSCJPG00005012794	ASB1	7	ortholog_one2one	1
ENSGALG00000037739	9	STK25	ENSCJPG00005005276	STK25	9	ortholog_one2one	1
ENSGALG00000008944	3	FBXO11	ENSCJPG00005001507	FBXO11	3	ortholog_one2one	1
ENSGALG00000015799	Z	ELAVL2	ENSCJPG00005003604	ELAVL2	Z	ortholog_one2one	1
ENSGALG00000002536	15	STX2	ENSCJPG00005019642	STX2	15	ortholog_one2one	1
ENSGALG00000017207	1	CWC15	ENSCJPG00005003933	CWC15	1	ortholog_one2one	1
ENSGALG00000008559	4	CUL4B	ENSCJPG00005018794	CUL4B	4	ortholog_one2one	1
ENSGALG00000004274	7	TWIST2	ENSCJPG00005012791	TWIST2	7	ortholog_one2one	1
ENSGALG00000040962	5	CPSF7	ENSCJPG00005013187	CPSF7	5	ortholog_one2one	1
ENSGALG00000028180	1		ENSCJPG00005012166		1	ortholog_one2one	1
ENSGALG00000014789	Z	MRPS36	ENSCJPG00005008037	MRPS36	Z	ortholog_one2one	1
ENSGALG00000012048	4	LARP7	ENSCJPG00005006784	LARP7	4	ortholog_one2one	1
ENSGALG00000040794	2	CCNE2	ENSCJPG00005000624	CCNE2	2	ortholog_one2one	1
ENSGALG00000030378	23	RPL11	ENSCJPG00005005075		23	ortholog_one2one	1
ENSGALG00000043437	1	CAPZA2	ENSCJPG00005012167	CAPZA2	1	ortholog_one2one	1
ENSGALG00000040632	5	SDHAF2	ENSCJPG00005013188		5	ortholog_one2one	1
ENSGALG00000005251	11	CMTM4	ENSCJPG00005014644	CMTM4	11	ortholog_one2one	1
ENSGALG00000040194	33		ENSCJPG00005001889		KQ967114.1	ortholog_one2one	1
ENSGALG00000008942	3	FOXN2	ENSCJPG00005001519	FOXN2	3	ortholog_one2one	1
ENSGALG00000012386	3	LATS1	ENSCJPG00005006283	LATS1	3	ortholog_one2one	1
ENSGALG00000000424	11	CMTM3	ENSCJPG00005014645	CMTM3	11	ortholog_one2one	1
ENSGALG00000008572	4	LAMP2	ENSCJPG00005018796	LAMP2	4	ortholog_one2one	1
ENSGALG00000014607	27	STARD3	ENSCJPG00005002363	STARD3	27	ortholog_one2one	1
ENSGALG00000015253	1	COL8A1	ENSCJPG00005017485	COL8A1	1	ortholog_one2one	1
ENSGALG00000038495	3	TAF1B	ENSCJPG00005011034	GRHL1	3	ortholog_one2one	1
ENSGALG00000012387	3	NUP43	ENSCJPG00005006287	NUP43	3	ortholog_one2one	1
ENSGALG00000004288	7	HDAC4	ENSCJPG00005012790	HDAC4	7	ortholog_one2one	1
ENSGALG00000014790	Z	CDK7	ENSCJPG00005008035	CDK7	Z	ortholog_one2one	1
ENSGALG00000005279	19	BRIP1	ENSCJPG00005017387	BRIP1	19	ortholog_one2one	1
ENSGALG00000045169	5	LRRC10B	ENSCJPG00005013190	LRRC10B	5	ortholog_one2one	1
ENSGALG00000053690	27	PNMT	ENSCJPG00005002372	PNMT	27	ortholog_one2one	1
ENSGALG00000029856	2	TOMM7	ENSCJPG00005012064	TOMM7	2	ortholog_one2one	1
ENSGALG00000047833	KZ626839.1	MED11	ENSCJPG00005006560	MED11	KQ966762.1	ortholog_one2one	1
ENSGALG00000030603	22	ANTXR1	ENSCJPG00005011971	ANTXR1	22	ortholog_one2one	1
ENSGALG00000005772	9	BOK	ENSCJPG00005005445	BOK	9	ortholog_one2one	1
ENSGALG00000022030	27	PGAP3	ENSCJPG00005002375	PGAP3	27	ortholog_one2one	1
ENSGALG00000042356	28	FSTL3	ENSCJPG00005010342	FSTL3	28	ortholog_one2one	1
ENSGALG00000001765	Z	CAAP1	ENSCJPG00005003615	CAAP1	Z	ortholog_one2one	1
ENSGALG00000043139	5	SYT7	ENSCJPG00005013191	SYT7	5	ortholog_one2one	1
ENSGALG00000025204	2		ENSCJPG00005012065		2	ortholog_one2one	1
ENSGALG00000015258	1	DCBLD2	ENSCJPG00005017487	DCBLD2	1	ortholog_one2one	1
ENSGALG00000041353	2	TP53INP1	ENSCJPG00005000627	TP53INP1	2	ortholog_one2one	1
ENSGALG00000012388	3	PCMT1	ENSCJPG00005006305	PCMT1	3	ortholog_one2one	1
ENSGALG00000031529	27	ERBB2	ENSCJPG00005002394	ERBB2	27	ortholog_one2one	1
ENSGALG00000036492	5	DAGLA	ENSCJPG00005013192	DAGLA	5	ortholog_one2one	1
ENSGALG00000034625	23	TCEB3	ENSCJPG00005005081		23	ortholog_one2one	1
ENSGALG00000001782	Z	PLAA	ENSCJPG00005003616	PLAA	Z	ortholog_one2one	1
ENSGALG00000039187	22	GKN2	ENSCJPG00005011974	GKN2	22	ortholog_one2one	1
ENSGALG00000031016	17	GTF3C4	ENSCJPG00005006410	GTF3C4	17	ortholog_one2one	1
ENSGALG00000035762	28		ENSCJPG00005010343	PRSS57	28	ortholog_one2one	1
ENSGALG00000017208	1	AMOTL1	ENSCJPG00005003951	AMOTL1	1	ortholog_one2one	1
ENSGALG00000036883	1	MET	ENSCJPG00005012168	MET	1	ortholog_one2one	1
ENSGALG00000022718	1	FUT4	ENSCJPG00005003953	FUT4	1	ortholog_one2one	1
ENSGALG00000040923	17		ENSCJPG00005006421		17	ortholog_one2one	1
ENSGALG00000012579	7	BAZ2B	ENSCJPG00005020810	BAZ2B	7	ortholog_one2one	1
ENSGALG00000014798	Z	SERINC5	ENSCJPG00005008033	SERINC5	Z	ortholog_one2one	1
ENSGALG00000032366	10	MEF2A	ENSCJPG00005020647	MEF2A	10	ortholog_one2one	1
ENSGALG00000026055	28	PALM	ENSCJPG00005010344	PALM	28	ortholog_one2one	1
ENSGALG00000010925	2	FAM126A	ENSCJPG00005012067	FAM126A	2	ortholog_one2one	1
ENSGALG00000017210	1	ANKRD49	ENSCJPG00005003958	ANKRD49	1	ortholog_one2one	1
ENSGALG00000041253	5	MYRF	ENSCJPG00005013193	MYRF	5	ortholog_one2one	1
ENSGALG00000007992	18	GGA3	ENSCJPG00005021558	GGA3	18	ortholog_one2one	1
ENSGALG00000000120	22	BMP10	ENSCJPG00005011975	BMP10	22	ortholog_one2one	1
ENSGALG00000040366	2	NDUFAF6	ENSCJPG00005000633	NDUFAF6	2	ortholog_one2one	1
ENSGALG00000012783	1	MYBPC1	ENSCJPG00005020301	MYBPC1	1	ortholog_one2one	1
ENSGALG00000007092	10	LYSMD4	ENSCJPG00005020648	LYSMD4	10	ortholog_one2one	1
ENSGALG00000035194	22	ARHGAP25	ENSCJPG00005011976	ARHGAP25	22	ortholog_one2one	1
ENSGALG00000006309	13	SMAD5	ENSCJPG00005005192	SMAD5	13	ortholog_one2one	1
ENSGALG00000008937	3	PPP1R21	ENSCJPG00005001525	PPP1R21	3	ortholog_one2one	1
ENSGALG00000021771	4	gga-mir-302b	ENSCJPG00005006787	MIR302B	4	ortholog_one2one	1
ENSGALG00000005285	19	TBX4	ENSCJPG00005017390	TBX4	19	ortholog_one2one	1
ENSGALG00000003509	17	SPACA9	ENSCJPG00005006432	SPACA9	17	ortholog_one2one	1
ENSGALG00000021773	4	gga-mir-302c	ENSCJPG00005006788	MIR302C	4	ortholog_one2one	1
ENSGALG00000017211	1	MRE11	ENSCJPG00005003960	MRE11	1	ortholog_one2one	1
ENSGALG00000038688	10	ADAMTS17	ENSCJPG00005020649	ADAMTS17	10	ortholog_one2one	1
ENSGALG00000026328	27	MIEN1	ENSCJPG00005002396	MIEN1	27	ortholog_one2one	1
ENSGALG00000040248	2	PLEKHF2	ENSCJPG00005000636	PLEKHF2	2	ortholog_one2one	1
ENSGALG00000003986	23	PITHD1	ENSCJPG00005005097	PITHD1	23	ortholog_one2one	1
ENSGALG00000006688	12	TADA3	ENSCJPG00005016577	TADA3	12	ortholog_one2one	1
ENSGALG00000001801	Z	IFT74	ENSCJPG00005003620	IFT74	Z	ortholog_one2one	1
ENSGALG00000004302	7	NDUFA10	ENSCJPG00005012787	NDUFA10	7	ortholog_one2one	1
ENSGALG00000012263	5	NEMF	ENSCJPG00005006660	NEMF	5	ortholog_one2one	1
ENSGALG00000044985	28		ENSCJPG00005010345		28	ortholog_one2one	1
ENSGALG00000034297	19	TBX2	ENSCJPG00005017393	TBX2	19	ortholog_one2one	1
ENSGALG00000006691	12	ARPC4	ENSCJPG00005016578	ARPC4	12	ortholog_one2one	1
ENSGALG00000005768	9	ETV5	ENSCJPG00005005451	ETV5	9	ortholog_one2one	1
ENSGALG00000033781	5	FEN1	ENSCJPG00005013196	FEN1	5	ortholog_one2one	1
ENSGALG00000026923	15		ENSCJPG00005019639		15	ortholog_one2one	1
ENSGALG00000049101	5		ENSCJPG00005013197		5	ortholog_one2one	1
ENSGALG00000034216	11	TK2	ENSCJPG00005014647	TK2	11	ortholog_one2one	1
ENSGALG00000038219	33	NAA40	ENSCJPG00005000425	NAA40	KQ966785.1	ortholog_one2one	1
ENSGALG00000029429	13	TGFBI	ENSCJPG00005005188	TGFBI	13	ortholog_one2one	1
ENSGALG00000004002	23	LYPLA2	ENSCJPG00005005098	LYPLA2	23	ortholog_one2one	1
ENSGALG00000038971	2	CFAP418	ENSCJPG00005000637	CFAP418	2	ortholog_one2one	1
ENSGALG00000008593	4	ATP1B4	ENSCJPG00005018798	ATP1B4	4	ortholog_one2one	1
ENSGALG00000015263	1		ENSCJPG00005017488		1	ortholog_one2one	1
ENSGALG00000002557	15	ADGRD1	ENSCJPG00005019640	ADGRD1	15	ortholog_one2one	1
ENSGALG00000043408	5	OLFR4	ENSCJPG00005013199		5	ortholog_one2one	1
ENSGALG00000041575	3	PPP1R14C	ENSCJPG00005006377	PPP1R14C	3	ortholog_one2one	1
ENSGALG00000037228	5	OR8D4	ENSCJPG00005013201		5	ortholog_one2one	1
ENSGALG00000003478	17	GFI1B	ENSCJPG00005006841	GFI1B	17	ortholog_one2one	1
ENSGALG00000012392	3	IYD	ENSCJPG00005006409	IYD	3	ortholog_one2one	1
ENSGALG00000005295	19	BCAS3	ENSCJPG00005017398	BCAS3	19	ortholog_one2one	1
ENSGALG00000012584	7	MARCHF7	ENSCJPG00005007637	MARCHF7	KQ966666.1	ortholog_one2one	1
ENSGALG00000006323	13	LECT2	ENSCJPG00005005186		13	ortholog_one2one	1
ENSGALG00000014624	10	CERS3	ENSCJPG00005020650	CERS3	10	ortholog_one2one	1
ENSGALG00000035925	2		ENSCJPG00005014923		2	ortholog_one2one	1
ENSGALG00000033295	1	CAV2	ENSCJPG00005012172	CAV2	1	ortholog_one2one	1
ENSGALG00000007999	18	MRPS7	ENSCJPG00005021560	MRPS7	18	ortholog_one2one	1
ENSGALG00000038269	5		ENSCJPG00005013208		5	ortholog_one2one	1
ENSGALG00000005721	9	DGKG	ENSCJPG00005005455	DGKG	9	ortholog_one2one	1
ENSGALG00000031797	12	JAGN1	ENSCJPG00005016581	JAGN1	12	ortholog_one2one	1
ENSGALG00000031934	1	TES	ENSCJPG00005012177	TES	1	ortholog_one2one	1
ENSGALG00000023742	7	AHR2	ENSCJPG00005012786		7	ortholog_one2one	1
ENSGALG00000007112	10	LINS1	ENSCJPG00005020651	LINS1	10	ortholog_one2one	1
ENSGALG00000013033	2		ENSCJPG00005014922		2	ortholog_one2one	1
ENSGALG00000012395	3	PLEKHG1	ENSCJPG00005006423	PLEKHG1	3	ortholog_one2one	1
ENSGALG00000036069	5	TCIRG1	ENSCJPG00005013233	TCIRG1	5	ortholog_one2one	1
ENSGALG00000012074	4	ALPK1	ENSCJPG00005006791	ALPK1	4	ortholog_one2one	1
ENSGALG00000001962	28	PTBP1	ENSCJPG00005010347	PTBP1	28	ortholog_one2one	1
ENSGALG00000029319	2	UQCRB	ENSCJPG00005000646	UQCRB	2	ortholog_one2one	1
ENSGALG00000015267	1	CMSS1	ENSCJPG00005017489	CMSS1	1	ortholog_one2one	1
ENSGALG00000013481	27	IKZF3	ENSCJPG00005002411	IKZF3	27	ortholog_one2one	1
ENSGALG00000008604	4	TMEM255A	ENSCJPG00005018799	TMEM255A	4	ortholog_one2one	1
ENSGALG00000004047	23	GALE	ENSCJPG00005005105	GALE	23	ortholog_one2one	1
ENSGALG00000034436	17	CEL	ENSCJPG00005006842	CEL	17	ortholog_one2one	1
ENSGALG00000016440	3	KLF11	ENSCJPG00005011036	KLF11	3	ortholog_one2one	1
ENSGALG00000054572	12		ENSCJPG00005016582		12	ortholog_one2one	1
ENSGALG00000014804	Z	THBS4	ENSCJPG00005008032		Z	ortholog_one2one	1
ENSGALG00000012412	3	MTHFD1L	ENSCJPG00005006446	MTHFD1L	3	ortholog_one2one	1
ENSGALG00000008393	5	CREB3L1	ENSCJPG00005013892	CREB3L1	5	ortholog_one2one	1
ENSGALG00000042387	12	CRELD1	ENSCJPG00005016584	CRELD1	12	ortholog_one2one	1
ENSGALG00000006327	13	FBXL21	ENSCJPG00005005182		13	ortholog_one2one	1
ENSGALG00000013484	27	ZPBP2	ENSCJPG00005002415	ZPBP2	27	ortholog_one2one	1
ENSGALG00000035610	19	PPM1D	ENSCJPG00005017402	PPM1D	19	ortholog_one2one	1
ENSGALG00000008611	4	ZBTB33	ENSCJPG00005018805	ZBTB33	4	ortholog_one2one	1
ENSGALG00000028807	4	AP1AR	ENSCJPG00005006795	AP1AR	4	ortholog_one2one	1
ENSGALG00000012587	7	NAA20	ENSCJPG00005007636	NAA20	KQ966666.1	ortholog_one2one	1
ENSGALG00000048138	11		ENSCJPG00005014648		11	ortholog_one2one	1
ENSGALG00000036240	3	AKAP12	ENSCJPG00005007509	AKAP12	3	ortholog_one2one	1
ENSGALG00000030406	22	CDS2	ENSCJPG00005011977	CDS2	22	ortholog_one2one	1
ENSGALG00000036044	5		ENSCJPG00005013238		5	ortholog_one2one	1
ENSGALG00000004057	23	HMGCL	ENSCJPG00005005108	HMGCL	23	ortholog_one2one	1
ENSGALG00000004322	7		ENSCJPG00005012785		7	ortholog_one2one	1
ENSGALG00000054799	1	SPIC	ENSCJPG00005020299	SPIC	1	ortholog_one2one	1
ENSGALG00000020262	4	NKAPL	ENSCJPG00005018808	NKAP	4	ortholog_one2one	1
ENSGALG00000016442	3	RRM2	ENSCJPG00005011038	RRM2	3	ortholog_one2one	1
ENSGALG00000005314	19	APPBP2	ENSCJPG00005017404	APPBP2	19	ortholog_one2one	1
ENSGALG00000013035	2	SBK2	ENSCJPG00005014921	SBK2	2	ortholog_one2one	1
ENSGALG00000003441	17	GTF3C5	ENSCJPG00005006845	GTF3C5	17	ortholog_one2one	1
ENSGALG00000005266	11	BEAN1	ENSCJPG00005014649		11	ortholog_one2one	1
ENSGALG00000012966	3	ZBTB2	ENSCJPG00005007510	ZBTB2	3	ortholog_one2one	1
ENSGALG00000008403	5	PHF21A	ENSCJPG00005013893	PHF21A	5	ortholog_one2one	1
ENSGALG00000032783	9	SUMO3	ENSCJPG00005005478	SUMO3	9	ortholog_one2one	1
ENSGALG00000040557	1	TFEC	ENSCJPG00005012178	TFEC	1	ortholog_one2one	1
ENSGALG00000040511	2	MTERF3	ENSCJPG00005000648	MTERF3	2	ortholog_one2one	1
ENSGALG00000013041	2	CCT5	ENSCJPG00005014920	CCT5	2	ortholog_one2one	1
ENSGALG00000007115	10	ASB7	ENSCJPG00005020652	ASB7	10	ortholog_one2one	1
ENSGALG00000042492	4	PITX2	ENSCJPG00005006843		4	ortholog_one2one	1
ENSGALG00000047241	5	Metazoa_SRP	ENSCJPG00005006956	Metazoa_SRP	5	ortholog_one2one	1
ENSGALG00000032349	11	CDH5	ENSCJPG00005014650	CDH5	11	ortholog_one2one	1
ENSGALG00000012968	3	RMND1	ENSCJPG00005007512	RMND1	3	ortholog_one2one	1
ENSGALG00000005667	9	UBE2G2	ENSCJPG00005005480	UBE2G2	9	ortholog_one2one	1
ENSGALG00000014807	Z	MTX3	ENSCJPG00005008011	MTX3	Z	ortholog_one2one	1
ENSGALG00000047347	5	Metazoa_SRP	ENSCJPG00005006957	Metazoa_SRP	5	ortholog_one2one	1
ENSGALG00000008945	8	NEXN	ENSCJPG00005008430	NEXN	8	ortholog_one2one	1
ENSGALG00000026715	18	MIF4GD	ENSCJPG00005021561	MIF4GD	18	ortholog_one2one	1
ENSGALG00000016443	3	HPCAL1	ENSCJPG00005011043	HPCAL1	3	ortholog_one2one	1
ENSGALG00000054841	5	Metazoa_SRP	ENSCJPG00005006958	Metazoa_SRP	5	ortholog_one2one	1
ENSGALG00000006776	12	KLHDC8B	ENSCJPG00005016589	KLHDC8B	12	ortholog_one2one	1
ENSGALG00000020982	20		ENSCJPG00005004611		20	ortholog_one2one	1
ENSGALG00000020261	4	AKAP14	ENSCJPG00005018811		4	ortholog_one2one	1
ENSGALG00000026944	5	ARF6	ENSCJPG00005006959	ARF6	5	ortholog_one2one	1
ENSGALG00000017212	1	GPR83	ENSCJPG00005003962	GPR83	1	ortholog_one2one	1
ENSGALG00000031410	4	ENPEP	ENSCJPG00005006861	ENPEP	4	ortholog_one2one	1
ENSGALG00000006329	13	IL9	ENSCJPG00005005181		13	ortholog_one2one	1
ENSGALG00000003412	17		ENSCJPG00005006859		17	ortholog_one2one	1
ENSGALG00000039347	5	UNC93B1	ENSCJPG00005013270	UNC93B1	5	ortholog_one2one	1
ENSGALG00000005631	9	TRPM2	ENSCJPG00005005486	TRPM2	9	ortholog_one2one	1
ENSGALG00000003340	17	GBGT1	ENSCJPG00005006862	GBGT1	17	ortholog_one2one	1
ENSGALG00000008613	4	NDUFA1	ENSCJPG00005018813	NDUFA1	4	ortholog_one2one	1
ENSGALG00000010938	2	KLHL7	ENSCJPG00005012069	KLHL7	2	ortholog_one2one	1
ENSGALG00000006787	12	CCDC71	ENSCJPG00005016590	CCDC71	12	ortholog_one2one	1
ENSGALG00000026838	1	MDFIC	ENSCJPG00005012181	MDFIC	1	ortholog_one2one	1
ENSGALG00000030185	2	PTDSS1	ENSCJPG00005000651	PTDSS1	2	ortholog_one2one	1
ENSGALG00000033365	10	ALDH1A3	ENSCJPG00005020654	ALDH1A3	10	ortholog_one2one	1
ENSGALG00000005350	19		ENSCJPG00005017423		19	ortholog_one2one	1
ENSGALG00000001840	Z	TEK	ENSCJPG00005003628	TEK	Z	ortholog_one2one	1
ENSGALG00000039751	1	PANX1	ENSCJPG00005003965	PANX1	1	ortholog_one2one	1
ENSGALG00000008011	18	SLC25A19	ENSCJPG00005021562	SLC25A19	18	ortholog_one2one	1
ENSGALG00000012273	5	SOS2	ENSCJPG00005006965	SOS2	5	ortholog_one2one	1
ENSGALG00000008618	4	UPF3B	ENSCJPG00005018814	UPF3B	4	ortholog_one2one	1
ENSGALG00000046326	1	IL1R2	ENSCJPG00005013202	IL1R2	1	ortholog_one2one	1
ENSGALG00000046187	1	PARP12	ENSCJPG00005020298	PARP12	1	ortholog_one2one	1
ENSGALG00000002569	15	RAN	ENSCJPG00005019641	RAN	15	ortholog_one2one	1
ENSGALG00000012971	3	CCDC170	ENSCJPG00005007525	CCDC170	3	ortholog_one2one	1
ENSGALG00000052051	9	COPS9	ENSCJPG00005005516	COPS9	9	ortholog_one2one	1
ENSGALG00000009424	1	FOXP2	ENSCJPG00005012184	FOXP2	1	ortholog_one2one	1
ENSGALG00000008951	8	MIGA1	ENSCJPG00005008431	MIGA1	8	ortholog_one2one	1
ENSGALG00000012282	5	L2HGDH	ENSCJPG00005007283	L2HGDH	5	ortholog_one2one	1
ENSGALG00000032249	5	MAX	ENSCJPG00005013271	MAX	5	ortholog_one2one	1
ENSGALG00000029142	27	ORMDL3	ENSCJPG00005002419	ORMDL3	27	ortholog_one2one	1
ENSGALG00000039985	11	CDH11	ENSCJPG00005014655	CDH11	11	ortholog_one2one	1
ENSGALG00000030511	7	SLC19A1	ENSCJPG00005012783	SLC19A1	7	ortholog_one2one	1
ENSGALG00000026031	19	ZNHIT3	ENSCJPG00005017771	ZNHIT3	19	ortholog_one2one	1
ENSGALG00000008931	3	COMMD1	ENSCJPG00005001529	COMMD1	3	ortholog_one2one	1
ENSGALG00000029292	22	PCNA	ENSCJPG00005011978	PCNA	22	ortholog_one2one	1
ENSGALG00000013495	27	GSDMA	ENSCJPG00005002422		27	ortholog_one2one	1
ENSGALG00000006341	13	SLC25A48	ENSCJPG00005005179	SLC25A48	13	ortholog_one2one	1
ENSGALG00000005554	9	ADIPOQ	ENSCJPG00005005522	ADIPOQ	9	ortholog_one2one	1
ENSGALG00000008016	18	GRB2	ENSCJPG00005000047	GRB2	18	ortholog_one2one	1
ENSGALG00000043044	1	IL1R1	ENSCJPG00005013203		1	ortholog_one2one	1
ENSGALG00000012287	5	ATP5S	ENSCJPG00005007298	DMAC2L	5	ortholog_one2one	1
ENSGALG00000038143	5		ENSCJPG00005013272		5	ortholog_one2one	1
ENSGALG00000008974	8	USP33	ENSCJPG00005008432	USP33	8	ortholog_one2one	1
ENSGALG00000008620	4	RPL39L	ENSCJPG00005018815	RPL39	4	ortholog_one2one	1
ENSGALG00000004112	23	FUCA1	ENSCJPG00005005110	FUCA1	23	ortholog_one2one	1
ENSGALG00000006738	20	CDK5RAP1	ENSCJPG00005004591	CDK5RAP1	20	ortholog_one2one	1
ENSGALG00000045529	5	RAB15	ENSCJPG00005013309	RAB15	5	ortholog_one2one	1
ENSGALG00000005360	19	CA4	ENSCJPG00005017770	CA4	19	ortholog_one2one	1
ENSGALG00000028629	1	TM4SF1a	ENSCJPG00005003973		1	ortholog_one2one	1
ENSGALG00000031424	2	SDC2	ENSCJPG00005000654	SDC2	2	ortholog_one2one	1
ENSGALG00000008988	8	ZZZ3	ENSCJPG00005009039	ZZZ3	8	ortholog_one2one	1
ENSGALG00000017857	4		ENSCJPG00005018816		4	ortholog_one2one	1
ENSGALG00000008930	3	B3GNT2	ENSCJPG00005001536	B3GNT2	3	ortholog_one2one	1
ENSGALG00000008418	5	LARGE2	ENSCJPG00005014313	LARGE2	5	ortholog_one2one	1
ENSGALG00000006346	13	CXCL14	ENSCJPG00005005173	CXCL14	13	ortholog_one2one	1
ENSGALG00000036876	22	TMEM230	ENSCJPG00005011979	TMEM230	22	ortholog_one2one	1
ENSGALG00000008023	18	TMEM94	ENSCJPG00005000082	TMEM94	18	ortholog_one2one	1
ENSGALG00000026553	Z		ENSCJPG00005008010		Z	ortholog_one2one	1
ENSGALG00000031652	8	AK5	ENSCJPG00005009040	AK5	8	ortholog_one2one	1
ENSGALG00000005550	9	ST6GAL1	ENSCJPG00005005531	ST6GAL1	9	ortholog_one2one	1
ENSGALG00000013043	2	ATPSCKMT	ENSCJPG00005014919	ATPSCKMT	2	ortholog_one2one	1
ENSGALG00000016444	3	ODC1	ENSCJPG00005011044	ODC1	3	ortholog_one2one	1
ENSGALG00000010942	2	NUP42	ENSCJPG00005012070	NUP42	2	ortholog_one2one	1
ENSGALG00000004394	7		ENSCJPG00005012781		7	ortholog_one2one	1
ENSGALG00000002579	15	RIMBP2	ENSCJPG00005019643	RIMBP2	15	ortholog_one2one	1
ENSGALG00000008633	4	2024-09-06	ENSCJPG00005018817	SEPTIN6	4	ortholog_one2one	1
ENSGALG00000014810	Z	TENT2	ENSCJPG00005008009	TENT2	Z	ortholog_one2one	1
ENSGALG00000006775	20	TGM2	ENSCJPG00005004553	TGM2	20	ortholog_one2one	1
ENSGALG00000005374	19	MYO19	ENSCJPG00005017772	MYO19	19	ortholog_one2one	1
ENSGALG00000012295	5	CDKL1	ENSCJPG00005007299	CDKL1	5	ortholog_one2one	1
ENSGALG00000054319	4	ELOVL6	ENSCJPG00005006876	ELOVL6	4	ortholog_one2one	1
ENSGALG00000007141	10	LRRK1	ENSCJPG00005020655	LRRK1	10	ortholog_one2one	1
ENSGALG00000030526	1		ENSCJPG00005013204		1	ortholog_one2one	1
ENSGALG00000006824	12	USP19	ENSCJPG00005016606	USP19	12	ortholog_one2one	1
ENSGALG00000026491	3	TMEM17	ENSCJPG00005011798	TMEM17	3	ortholog_one2one	1
ENSGALG00000029692	13	NEUROG1	ENSCJPG00005005172	NEUROG1	13	ortholog_one2one	1
ENSGALG00000017216	1		ENSCJPG00005003974		1	ortholog_one2one	1
ENSGALG00000004133	23	SRSF10	ENSCJPG00005005121	SRSF10	23	ortholog_one2one	1
ENSGALG00000008034	18	CASKIN2	ENSCJPG00005000438	CASKIN2	18	ortholog_one2one	1
ENSGALG00000016785	1	IL1RL1	ENSCJPG00005013205	IL1RL1	1	ortholog_one2one	1
ENSGALG00000023554	19	PIGW	ENSCJPG00005017775	PIGW	19	ortholog_one2one	1
ENSGALG00000030866	2	CPQ	ENSCJPG00005000656	CPQ	2	ortholog_one2one	1
ENSGALG00000040348	3	EHBP1	ENSCJPG00005011795	EHBP1	3	ortholog_one2one	1
ENSGALG00000012973	3	ESR1	ENSCJPG00005007531	ESR1	3	ortholog_one2one	1
ENSGALG00000012321	5	MAP4K5	ENSCJPG00005007300	MAP4K5	5	ortholog_one2one	1
ENSGALG00000026468	10	CHSY1	ENSCJPG00005020677	CHSY1	10	ortholog_one2one	1
ENSGALG00000001856	Z	MOB3B	ENSCJPG00005003636	MOB3B	Z	ortholog_one2one	1
ENSGALG00000012155	4	EGF	ENSCJPG00005006885	EGF	4	ortholog_one2one	1
ENSGALG00000025681	2	SNORD123	ENSCJPG00005014916	SNORD123	2	ortholog_one2one	1
ENSGALG00000004141	23	LBFABP	ENSCJPG00005005122		23	ortholog_one2one	1
ENSGALG00000008421	5	PEX16	ENSCJPG00005014314	PEX16	5	ortholog_one2one	1
ENSGALG00000040141	13	H2AFY	ENSCJPG00005005171	MACROH2A1	13	ortholog_one2one	1
ENSGALG00000006788	20	RPRD1B	ENSCJPG00005004550	RPRD1B	20	ortholog_one2one	1
[truncated: 10,788 more rows]
