# Supplementary material for: RNA sequencing analysis of sexual dimorphism in Japanese quail
Source: Front Vet Sci. 2024 Jul 22;11:1441021. doi: 10.3389/fvets.2024.1441021 (PMC11299063; doi:10.3389/fvets.2024.1441021)
Supplement: Supplementary file 11 [file Table_10.xlsx]

## Sheet: E4.5
Supplementary Table S10. A total of 3,907 sex-biased genes identified at E4.5 stage in chickens
Gene Symbol	Gene Name	Chromosome	Gene Type	logFC	logCPM	adjPvalue
ENSGALG00000000003	PANX2	1	protein_coding	-1.1184	1.81755	0.0267036
ENSGALG00000000055	LAMTOR3	4	protein_coding	0.291127	6.34892	0.000612971
ENSGALG00000000081	IL4I1	16	protein_coding	3.27124	0.0951122	0.0375942
ENSGALG00000000109	AFMID	18	protein_coding	0.576176	3.87128	0.00569887
ENSGALG00000000112	PLP1	4	protein_coding	-1.37597	1.26502	0.0400566
ENSGALG00000000115	HEP21	16	protein_coding	3.27124	0.0951119	0.0375942
ENSGALG00000000146	SUPT6H	19	protein_coding	0.82162	3.18263	0.00213907
ENSGALG00000000151	ADAMTS19	Z	protein_coding	1.05527	2.00203	0.0176032
ENSGALG00000000156	BRD2	16	protein_coding	0.214739	6.90845	0.00253105
ENSGALG00000000168	ADORA1	26	protein_coding	1.33134	1.16551	0.0490802
ENSGALG00000000184	SLC27A6	Z	protein_coding	3.27124	0.0951122	0.0375942
ENSGALG00000000189	YTHDC2	Z	protein_coding	0.988094	2.45972	0.00614081
ENSGALG00000000195	SLC23A2	22	protein_coding	0.959051	3.21619	0.000236616
ENSGALG00000000201	PLEKHM1	27	protein_coding	0.730765	3.21618	0.00616343
ENSGALG00000000209	PRNP	22	protein_coding	0.518064	5.03542	9.43742e-05
ENSGALG00000000215	DCP2	Z	protein_coding	0.792463	5.48772	1.59271e-13
ENSGALG00000000218	SRP19	Z	protein_coding	1.0418	6.93535	1.27573e-60
ENSGALG00000000220	APC	Z	protein_coding	0.337016	4.87655	0.0231984
ENSGALG00000000227	DPYSL2	22	protein_coding	-0.261824	6.21491	0.00419142
ENSGALG00000000241	STARD4	Z	protein_coding	0.603508	3.43857	0.0151807
ENSGALG00000000242	EBF2	22	protein_coding	-3.98865	0.358131	0.00674013
ENSGALG00000000247	WDR36	Z	protein_coding	0.873301	4.9853	1.4194e-11
ENSGALG00000000253	SLC25A46	Z	protein_coding	2.00144	2.16555	9.73232e-07
ENSGALG00000000284	HOXB4	27	protein_coding	1.51106	1.13075	0.0286806
ENSGALG00000000296	PCNX1	5	protein_coding	-0.799519	3.4666	0.0011267
ENSGALG00000000313	TNNI1	26	protein_coding	1.46391	1.77321	0.00270909
ENSGALG00000000314	NEFL	22	protein_coding	-1.82609	1.19942	0.00982339
ENSGALG00000000317	NEFM	22	protein_coding	-0.468289	6.26072	3.38713e-08
ENSGALG00000000336	PPP1R12B	26	protein_coding	-1.85155	1.65579	0.000827636
ENSGALG00000000377	HNRNPM	28	protein_coding	0.362373	5.25912	0.00411275
ENSGALG00000000378	SLC25A37	22	protein_coding	-0.40984	5.52791	0.000325962
ENSGALG00000000379	ITGB3	27	protein_coding	0.549143	4.44924	0.000940115
ENSGALG00000000394	SLC6A17	26	protein_coding	3.27124	0.0951124	0.0375942
ENSGALG00000000399	DUSP28	9	protein_coding	5.3961	0.902488	7.00245e-07
ENSGALG00000000402	LOXL2	22	protein_coding	1.43096	3.23271	1.7808e-08
ENSGALG00000000419	LAMTOR5	26	protein_coding	-0.156512	7.56329	0.00704037
ENSGALG00000000424	CMTM3	11	protein_coding	0.207978	5.88962	0.04906
ENSGALG00000000478	TANC2	27	protein_coding	-2.76148	0.580522	0.014446
ENSGALG00000000498	ACE	27	protein_coding	0.463548	5.12204	0.000353944
ENSGALG00000000505	KCNH6	27	protein_coding	0.911964	2.5281	0.00966513
ENSGALG00000000511	KCTD20	26	protein_coding	-0.56985	4.64651	0.000270282
ENSGALG00000000529	LIMD2	27	protein_coding	0.427772	6.34427	1.53691e-07
ENSGALG00000000541	ZC3H11B	26	protein_coding	0.287307	5.27909	0.0262367
ENSGALG00000000542	ZNF593	23	protein_coding	0.185822	9.28792	1.16796e-09
ENSGALG00000000550	STRADA	27	protein_coding	-0.676171	5.51608	7.75937e-10
ENSGALG00000000564	CCDC47	27	protein_coding	0.415047	4.50797	0.0133537
ENSGALG00000000576	METTL25B	25	protein_coding	-0.484482	3.78436	0.0314379
ENSGALG00000000581	DDX42	27	protein_coding	-0.235254	5.7787	0.0325638
ENSGALG00000000584		26	protein_coding	-3.80893	0.296731	0.0120688
ENSGALG00000000585	MYL4	27	protein_coding	-0.56561	7.4956	5.22635e-26
ENSGALG00000000608	CDH1	11	protein_coding	-1.1586	2.69199	0.000568879
ENSGALG00000000615	NWD1	23	protein_coding	0.207874	6.6659	0.00801026
ENSGALG00000000618	ZCCHC17	23	protein_coding	-0.594818	6.10936	1.82262e-11
ENSGALG00000000619	ANGPTL4	28	protein_coding	0.57029	4.53816	0.00035757
ENSGALG00000000639	LRRN2	26	protein_coding	-0.86656	2.13071	0.0478114
ENSGALG00000000650	NIP7	11	protein_coding	0.304276	7.55501	1.4073e-08
ENSGALG00000000668	RBBP5	26	protein_coding	0.726489	4.84213	1.48001e-07
ENSGALG00000000678	CITED4	23	protein_coding	-0.553859	3.38046	0.0352361
ENSGALG00000000690	GDPD4	1	protein_coding	-5.10719	0.860619	2.04711e-05
ENSGALG00000000695	MFSD4A	26	protein_coding	-1.85135	0.81756	0.0379474
ENSGALG00000000699	WWP2	11	protein_coding	0.672545	3.37315	0.00761859
ENSGALG00000000707	PSMD7	11	protein_coding	-0.166892	7.79387	0.00160417
ENSGALG00000000708	NUCKS1	26	protein_coding	-0.111882	9.20692	0.000791765
ENSGALG00000000713	ZFHX3	11	protein_coding	-0.413789	6.03152	9.90258e-06
ENSGALG00000000719	RPL22	21	protein_coding	0.0993045	11.4085	2.14163e-10
ENSGALG00000000726	ELAVL1	28	protein_coding	0.332726	6.85365	1.41297e-06
ENSGALG00000000729	PPP1R8	23	protein_coding	-0.258341	5.44374	0.0375239
ENSGALG00000000737	SMPDL3B	23	protein_coding	0.713074	3.05863	0.0127516
ENSGALG00000000748	TJP3	28	protein_coding	-4.42309	0.528053	0.00119695
ENSGALG00000000751	ARNT	25	protein_coding	0.315041	5.03065	0.0253778
ENSGALG00000000764	SSR2	25	protein_coding	0.20582	8.17454	3.90291e-06
ENSGALG00000000777	EYA3	23	protein_coding	0.329962	4.82854	0.0298594
ENSGALG00000000787	DHX38	11	protein_coding	-0.23339	5.58205	0.0489167
ENSGALG00000000791		26	protein_coding	0.762422	4.65292	2.69299e-07
ENSGALG00000000811	IST1	11	protein_coding	0.27216	6.0645	0.00437404
ENSGALG00000000812	OAZ1	28	protein_coding	0.43786	5.88844	6.04774e-06
ENSGALG00000000814	HNRNPR	23	protein_coding	0.146331	8.05078	0.002593
ENSGALG00000000817	ZNF821	11	protein_coding	0.462502	4.30464	0.0100309
ENSGALG00000000820		23	protein_coding	-0.85083	2.37306	0.0305378
ENSGALG00000000835	PLEKHJ1	28	protein_coding	0.629779	5.00456	1.62333e-06
ENSGALG00000000839	WNT11	1	protein_coding	1.49161	2.29679	9.25811e-05
ENSGALG00000000843	DOT1L	28	protein_coding	-0.814891	3.29668	0.00195693
ENSGALG00000000853	SLC2A8	17	protein_coding	0.92379	4.05407	6.11951e-07
ENSGALG00000000864	FBXW2	17	protein_coding	0.490126	4.62503	0.00176637
ENSGALG00000000870	DCAKD	27	protein_coding	2.07779	0.943121	0.00770669
ENSGALG00000000884	CXXC5	13	protein_coding	0.158833	6.9607	0.028675
ENSGALG00000000905	PSMB4	25	protein_coding	0.0831975	9.15198	0.0180304
ENSGALG00000000906	RALGPS1	17	protein_coding	2.25006	0.817589	0.00831319
ENSGALG00000000907	KARS	11	protein_coding	0.188629	7.27526	0.00269954
ENSGALG00000000908	ADAT1	11	protein_coding	0.612217	3.11307	0.0315369
ENSGALG00000000934	ZBTB43	17	protein_coding	0.918176	2.45972	0.0115572
ENSGALG00000000966	NPHP4	21	protein_coding	-3.36411	0.165489	0.0375942
ENSGALG00000000977	MAPKAP1	17	protein_coding	-0.683286	3.55448	0.00430454
ENSGALG00000000990	SRSF6	20	protein_coding	0.330454	7.94503	9.60644e-13
ENSGALG00000000993	GAPVD1	17	protein_coding	0.351586	4.5806	0.0347685
ENSGALG00000000997	GJC3	27	protein_coding	-0.73776	4.14376	8.36141e-05
ENSGALG00000001006	TP73	21	protein_coding	2.49741	0.35815	0.0404068
ENSGALG00000001022	CCDC43	27	protein_coding	-0.350899	5.92021	0.000418691
ENSGALG00000001024	TPRG1L	21	protein_coding	0.247496	6.42799	0.00320609
ENSGALG00000001030	SCAMP4	28	protein_coding	-0.269232	5.21604	0.0454227
ENSGALG00000001034	AAR2	20	protein_coding	0.437155	5.43155	0.000158787
ENSGALG00000001036	ELAC2	18	protein_coding	0.788413	2.98268	0.00702021
ENSGALG00000001043	REXO1	28	protein_coding	-0.708156	6.8934	9.81036e-27
ENSGALG00000001054	C20H20ORF24	20	protein_coding	-0.199232	7.25069	0.00171038
ENSGALG00000001058	ARHGEF16	21	protein_coding	-4.42309	0.528052	0.00119695
ENSGALG00000001076	LIMK1	19	protein_coding	0.805383	3.64362	0.000278061
ENSGALG00000001080	NR5A1	17	protein_coding	0.963648	4.91553	3.06045e-13
ENSGALG00000001096	UQCR11	28	protein_coding	0.0758261	9.24485	0.0279342
ENSGALG00000001099	ANKHD1	13	protein_coding	-0.340187	5.16968	0.0110769
ENSGALG00000001108	MIER2	28	protein_coding	1.70006	0.943118	0.0281079
ENSGALG00000001109	GTSF1	27	protein_coding	-2.144	6.70314	2.65719e-165
ENSGALG00000001118	NEK6	17	protein_coding	0.557362	6.07728	2.44528e-10
ENSGALG00000001121	SH3GL1	28	protein_coding	0.304921	5.44572	0.0111658
ENSGALG00000001126	CHAF1A	28	protein_coding	-0.496838	4.85521	0.000649591
ENSGALG00000001136		21	protein_coding	-1.31192	6.55607	2.13716e-66
ENSGALG00000001141	HES5	21	protein_coding	-0.873863	6.36319	9.64877e-28
ENSGALG00000001157	DENND1A	17	protein_coding	-0.433983	4.35807	0.0160614
ENSGALG00000001168	POLR2C	11	protein_coding	0.329154	6.93276	9.1905e-07
ENSGALG00000001171	SEMA6B	28	protein_coding	0.687521	3.46673	0.00443297
ENSGALG00000001183	MYH10	18	protein_coding	0.304313	7.89724	1.38503e-10
ENSGALG00000001184	COQ9	11	protein_coding	-0.261259	6.83969	0.000292179
ENSGALG00000001225	RABGAP1	17	protein_coding	-0.269818	5.27493	0.0399242
ENSGALG00000001229	SKI	21	protein_coding	0.34018	5.49611	0.00335644
ENSGALG00000001239	SLC26A2	13	protein_coding	-3.6036	0.232603	0.0213295
ENSGALG00000001252	CREB3L3	28	protein_coding	-1.21368	1.41702	0.0492327
ENSGALG00000001262	CLIC4	23	protein_coding	-0.293218	5.39879	0.0184627
ENSGALG00000001270	PRKCZ	21	protein_coding	-1.13853	3.02104	9.73787e-05
ENSGALG00000001275	PDCL	17	protein_coding	-0.532286	4.47352	0.0015713
ENSGALG00000001289		28	protein_coding	-1.01711	4.19089	1.91095e-08
ENSGALG00000001313	EIF4H	19	protein_coding	0.187805	7.84968	0.000222543
ENSGALG00000001316	CPNE2	11	protein_coding	-0.478329	5.33907	7.76521e-05
ENSGALG00000001325	CYP1A1	10	protein_coding	4.01309	0.29675	0.00444716
ENSGALG00000001329	EPB41	23	protein_coding	-0.401011	4.60282	0.0149587
ENSGALG00000001334	GNB1	21	protein_coding	0.14308	8.0661	0.00313417
ENSGALG00000001335	FAM18B1	18	protein_coding	-0.603943	6.16943	2.90289e-12
ENSGALG00000001375	COX10	18	protein_coding	-0.621921	3.93801	0.00254331
ENSGALG00000001377	POLRMT	28	protein_coding	-2.71959	1.265	0.000195264
ENSGALG00000001382	CDC2L1	21	protein_coding	-0.507567	6.02084	3.90059e-08
ENSGALG00000001383	HTR4	13	protein_coding	-2.18045	1.19942	0.00251995
ENSGALG00000001392	MMP23B	21	protein_coding	0.806952	2.78445	0.011307
ENSGALG00000001412	SEMA7A	10	protein_coding	1.894	1.55457	0.000552755
ENSGALG00000001420	RALGAPB	20	protein_coding	-0.774553	2.89208	0.0137297
ENSGALG00000001428	EFHD1	9	protein_coding	0.28908	5.47373	0.0156951
ENSGALG00000001434	STOM	17	protein_coding	-1.46066	4.38398	8.33077e-18
ENSGALG00000001437	NTM	24	protein_coding	-1.41394	4.87616	1.02381e-23
ENSGALG00000001439	RANBP10	11	protein_coding	-3.98866	0.358131	0.00674013
ENSGALG00000001445	FABP6	13	protein_coding	-1.78742	3.54122	1.09322e-13
ENSGALG00000001446	GSN	17	protein_coding	-0.278798	6.76869	0.000152135
ENSGALG00000001449	STRA6	10	protein_coding	0.704705	4.7217	1.2163e-06
ENSGALG00000001459	TNNC1	12	protein_coding	0.699783	5.31838	1.29156e-09
ENSGALG00000001472	JAM3	24	protein_coding	0.348813	6.40734	1.83256e-05
ENSGALG00000001473	MIB2	21	protein_coding	1.0518	1.70394	0.0401153
ENSGALG00000001475	STMN1	23	protein_coding	0.419437	11.2429	2.01213e-155
ENSGALG00000001476		26	protein_coding	0.319111	6.3038	0.0001947
ENSGALG00000001491	NCAPD3	24	protein_coding	0.768302	3.21618	0.0037749
ENSGALG00000001492	NDRG3	20	protein_coding	-0.822956	6.38089	4.23813e-25
ENSGALG00000001501	MAPK3	15	protein_coding	0.456558	4.38428	0.00875054
ENSGALG00000001504	DDX20	26	protein_coding	0.337628	4.80393	0.0273498
ENSGALG00000001513	CNTRL	17	protein_coding	-0.493588	5.38772	3.00605e-05
ENSGALG00000001521	VPS26B	24	protein_coding	-0.310657	5.3315	0.0144126
ENSGALG00000001522	PHF20	20	protein_coding	-0.628619	5.75304	4.62882e-10
ENSGALG00000001529	THYN1	24	protein_coding	0.289241	5.73041	0.00740377
ENSGALG00000001536		20	protein_coding	-1.37392	1.50108	0.020227
ENSGALG00000001545	RAB40B	18	protein_coding	-1.47465	1.94307	0.00185263
ENSGALG00000001546	ZZEF1	19	protein_coding	1.54856	1.26505	0.015319
ENSGALG00000001555	AURKAIP1	21	protein_coding	-0.381119	6.80487	5.92219e-08
ENSGALG00000001557	ACAD8	24	protein_coding	0.634564	3.79006	0.00293182
ENSGALG00000001561	MXRA8	21	protein_coding	0.608399	4.31244	0.000459094
ENSGALG00000001565	C5	17	protein_coding	-3.50541	1.417	1.62333e-06
ENSGALG00000001571	MYO1F	28	protein_coding	2.98493	0.52808	0.00662091
ENSGALG00000001572	COMMD4	10	protein_coding	0.511551	8.00576	6.05753e-31
ENSGALG00000001597	PSMB3	27	protein_coding	0.162644	8.00384	0.00085894
ENSGALG00000001620		17	protein_coding	1.23102	2.14826	0.00267813
ENSGALG00000001634	RPL23	27	protein_coding	0.195853	12.669	1.78916e-209
ENSGALG00000001637	PSMD5	17	protein_coding	4.19452	0.358152	0.00218878
ENSGALG00000001642	GLT8D1	12	protein_coding	-0.370423	5.39876	0.00220114
ENSGALG00000001651	TTI2	22	protein_coding	0.556295	3.61244	0.017184
ENSGALG00000001655	SPCS1	12	protein_coding	0.169554	8.17764	0.000203946
ENSGALG00000001663	MAK16	22	protein_coding	-0.38302	6.39131	3.09709e-06
ENSGALG00000001688	2024-09-05	15	protein_coding	-0.375117	4.34297	0.0408446
ENSGALG00000001689	SCAMP2	10	protein_coding	0.311366	5.22035	0.0174692
ENSGALG00000001692	CAMSAP1	17	protein_coding	-0.661796	2.97281	0.0313838
ENSGALG00000001701		21	protein_coding	0.9512	1.83929	0.0490802
ENSGALG00000001708	MED1	27	protein_coding	-0.247503	5.50779	0.0408303
ENSGALG00000001711	PPCDC	10	protein_coding	0.765936	3.13078	0.00536686
ENSGALG00000001714	PUSL1	21	protein_coding	1.43764	2.26508	0.000205658
ENSGALG00000001717	SLC16A1	26	protein_coding	-0.318936	6.24058	0.000327439
ENSGALG00000001718	CCNG1	13	protein_coding	-0.721379	6.17791	3.98128e-17
ENSGALG00000001722	E2F4	11	protein_coding	0.663738	4.36948	8.04277e-05
ENSGALG00000001726	NUDCD2	13	protein_coding	0.308736	5.38431	0.0120645
ENSGALG00000001729	CD276	10	protein_coding	0.373516	5.68773	0.000460161
ENSGALG00000001749	ACSBG2	28	protein_coding	-2.21943	2.34297	6.34232e-08
ENSGALG00000001750	MAT2B	13	protein_coding	-0.242938	5.96411	0.017184
ENSGALG00000001777	MFSD11	18	protein_coding	-0.71274	4.42769	2.11962e-05
ENSGALG00000001779	KIAA0895L	11	protein_coding	-1.30343	1.92289	0.00634429
ENSGALG00000001782	PLAA	Z	protein_coding	1.37788	5.10447	4.93636e-29
ENSGALG00000001791		11	protein_coding	0.61309	4.14396	0.000945237
ENSGALG00000001793	MYL10	19	protein_coding	2.23234	3.33558	1.00823e-18
ENSGALG00000001798	BBS4	10	protein_coding	0.672536	3.37315	0.00761859
ENSGALG00000001803	IWS1	9	protein_coding	0.164285	6.60463	0.0464984
ENSGALG00000001837	ORAI3	19	protein_coding	-0.836457	4.98242	3.94485e-10
ENSGALG00000001845	PHTF1	26	protein_coding	-0.595945	4.40607	0.000511793
ENSGALG00000001864	C9orf72	Z	protein_coding	0.907181	3.68616	2.53849e-05
ENSGALG00000001926	HSPB1	19	protein_coding	0.45176	5.5791	3.30295e-05
ENSGALG00000001932	SRRM3	19	protein_coding	-1.04512	2.23258	0.0118164
ENSGALG00000001946	RSPO1	23	protein_coding	0.84905	2.45971	0.0203481
ENSGALG00000001947	ELP1	Z	protein_coding	1.35527	5.28536	6.08117e-32
ENSGALG00000001954	APTX	Z	protein_coding	1.04913	4.45636	2.43433e-11
ENSGALG00000001956	OLFML3	26	protein_coding	0.908398	6.41045	1.13328e-32
ENSGALG00000001965	AARS	11	protein_coding	0.236162	6.14618	0.0122887
ENSGALG00000001968	SYT6	26	protein_coding	1.31994	1.26505	0.038701
ENSGALG00000001972		8	protein_coding	-0.256441	6.52537	0.00162409
ENSGALG00000001973	GNL2	23	protein_coding	-0.411051	5.57876	0.000237077
ENSGALG00000001975	TMEM120A	19	protein_coding	0.499105	3.62497	0.0339754
ENSGALG00000001986	VCP	Z	protein_coding	1.01365	7.29214	3.52517e-73
ENSGALG00000001995	LIMS2	9	protein_coding	-3.36411	0.165489	0.0375942
ENSGALG00000002009	FANCG	Z	protein_coding	1.10659	2.70397	0.000571567
ENSGALG00000002010	SNIP1	23	protein_coding	0.574369	4.28503	0.00112914
ENSGALG00000002014	SMU1	Z	protein_coding	0.234972	5.83129	0.0278607
ENSGALG00000002015	SNCG	6	protein_coding	-1.69041	1.68004	0.00184741
ENSGALG00000002022	B4GALT1	Z	protein_coding	1.02622	4.13964	7.96702e-09
ENSGALG00000002024	COMT	15	protein_coding	-0.444673	4.15682	0.022543
ENSGALG00000002042		14	protein_coding	-0.229687	6.52789	0.00522602
ENSGALG00000002044	EEF2KMT	14	protein_coding	0.698267	4.03066	0.000272544
ENSGALG00000002056	TANGO2	15	protein_coding	-0.389248	5.06539	0.00452646
ENSGALG00000002062	SRP68	18	protein_coding	-0.743126	4.52793	3.61989e-06
ENSGALG00000002069	FAM214B	Z	protein_coding	-3.80893	0.296731	0.0120688
ENSGALG00000002070	SAP130	9	protein_coding	0.363672	5.07478	0.00742583
ENSGALG00000002085	FZR1	28	protein_coding	-0.650915	3.64347	0.00491621
ENSGALG00000002089		6	protein_coding	-0.222618	6.82554	0.00251995
ENSGALG00000002095	CHMP4B	20	protein_coding	0.174181	7.65688	0.00155107
ENSGALG00000002099		12	protein_coding	-1.98965	3.22427	7.375e-13
ENSGALG00000002103	TPPP3	11	protein_coding	2.14668	0.773192	0.0141901
ENSGALG00000002106	CLCC1	8	protein_coding	1.14857	2.34308	0.00225789
ENSGALG00000002107	RANBP1	15	protein_coding	-0.234713	8.49361	2.98367e-09
ENSGALG00000002110	TSTD2	Z	protein_coding	0.98719	2.7956	0.00149937
ENSGALG00000002116	TEN1	18	protein_coding	-0.937392	5.04206	6.62491e-13
ENSGALG00000002125	TMOD1	Z	protein_coding	1.16452	4.66824	8.11605e-16
ENSGALG00000002127	LSM10	23	protein_coding	-0.613497	5.12394	1.84887e-06
ENSGALG00000002132	KCNIP1	13	protein_coding	-1.82281	2.24886	1.20243e-05
ENSGALG00000002138	HYAL2	12	protein_coding	0.432473	4.11754	0.0269694
ENSGALG00000002139	CSDE1	26	protein_coding	0.196082	7.42316	0.000926633
ENSGALG00000002142	DGKQ	Z	protein_coding	-2.9921	0.680054	0.00522602
ENSGALG00000002144	THRAP3	23	protein_coding	-0.174621	7.24971	0.00678269
ENSGALG00000002145	CAMSAP2	8	protein_coding	0.695472	3.04935	0.0159027
ENSGALG00000002150	CPEB1	10	protein_coding	-1.32473	4.13933	9.34241e-13
ENSGALG00000002152	GABRP	13	protein_coding	-3.80893	0.296732	0.0120688
ENSGALG00000002155	HS6ST1	9	protein_coding	0.592686	4.0816	0.00189488
ENSGALG00000002157	RPS17	10	protein_coding	0.218621	12.4832	3.41109e-186
ENSGALG00000002158	GOLGA3	15	protein_coding	-0.952339	4.66477	2.57166e-10
ENSGALG00000002160	B2M	10	protein_coding	-0.648554	5.71689	2.14224e-10
ENSGALG00000002162	ACO1	Z	protein_coding	0.352451	4.42429	0.0458331
ENSGALG00000002169	PLEKHB2	9	protein_coding	0.453951	5.09748	0.000543258
ENSGALG00000002187	HSD17B4	Z	protein_coding	1.18846	5.07042	1.20951e-21
ENSGALG00000002198	FHOD1	11	protein_coding	1.51106	1.13075	0.0286806
ENSGALG00000002201	PPL	14	protein_coding	-3.36411	0.165489	0.0375942
ENSGALG00000002210	PPIB	10	protein_coding	0.079819	9.74745	0.00556112
ENSGALG00000002222	NOC2L	21	protein_coding	0.376945	5.20166	0.00337595
ENSGALG00000002223	LHX9	8	protein_coding	0.88093	3.35821	0.000368504
ENSGALG00000002225	RFFL	19	protein_coding	-0.61548	3.5869	0.00989124
ENSGALG00000002250	DTWD2	Z	protein_coding	0.799447	3.49435	0.000690604
ENSGALG00000002260	CISH	12	protein_coding	1.95581	1.47365	0.000644331
ENSGALG00000002262	ETF1	13	protein_coding	0.581668	4.35071	0.000703912
ENSGALG00000002266	OGDHL	6	protein_coding	-2.11782	1.16547	0.00382037
ENSGALG00000002272	NOC4L	15	protein_coding	0.331869	5.51308	0.00407185
ENSGALG00000002277	KLHL24	9	protein_coding	-0.759246	5.64016	3.69889e-13
ENSGALG00000002288	LIG3	19	protein_coding	0.444607	4.8122	0.00251668
ENSGALG00000002289	CHAT	6	protein_coding	-3.36411	0.16549	0.0375942
ENSGALG00000002294	SEMA6A	Z	protein_coding	1.16741	4.86092	3.88627e-18
ENSGALG00000002305	ZBTB41	8	protein_coding	-1.04082	2.61862	0.00277439
ENSGALG00000002308	COMMD10	Z	protein_coding	0.553302	6.23398	2.76786e-11
ENSGALG00000002315		9	protein_coding	0.260289	5.36759	0.0385973
ENSGALG00000002341	AP3S1	Z	protein_coding	0.482801	6.76868	2.39452e-12
ENSGALG00000002345	ATG12	Z	protein_coding	0.375825	5.58069	0.000708373
ENSGALG00000002354	PUS1	15	protein_coding	0.304293	4.88178	0.0418229
ENSGALG00000002362	MANF	12	protein_coding	0.419053	8.16	4.11628e-23
ENSGALG00000002363	HSPA9	13	protein_coding	-0.210498	7.64435	0.000114833
ENSGALG00000002364	SEC16A	17	protein_coding	-1.29865	1.83924	0.00909485
ENSGALG00000002377	ENO1	21	protein_coding	0.585088	10.2352	1.22974e-159
ENSGALG00000002394	RGP1	Z	protein_coding	1.13108	3.99732	1.60035e-09
ENSGALG00000002399		Z	protein_coding	0.51337	4.29682	0.00385377
ENSGALG00000002408	NCDN	23	protein_coding	0.3373	4.51134	0.0490802
ENSGALG00000002412	GBA2	Z	protein_coding	0.362185	4.47368	0.036529
ENSGALG00000002419	KIAA1328	Z	protein_coding	1.06362	2.29678	0.00585746
ENSGALG00000002427	SMIM5	18	protein_coding	1.42481	1.96304	0.00137141
ENSGALG00000002430	SMN	Z	protein_coding	0.306194	6.22252	0.000555124
ENSGALG00000002443	FBXL16	14	protein_coding	-3.66198	1.02108	8.11346e-05
ENSGALG00000002457	SIL1	13	protein_coding	-0.617014	4.53461	0.000146799
ENSGALG00000002458	VAC14	11	protein_coding	-0.863956	4.10398	4.51931e-06
ENSGALG00000002467	MTSS2	11	protein_coding	1.16089	2.00203	0.00850511
ENSGALG00000002469	CDC73	8	protein_coding	-0.348007	4.90752	0.0188463
ENSGALG00000002473	GPR157	21	protein_coding	-0.917244	2.70387	0.00652059
ENSGALG00000002485	PHKG1	19	protein_coding	-0.224445	6.59238	0.00527282
ENSGALG00000002490	UQCRC2	14	protein_coding	0.227997	7.219	0.000287653
ENSGALG00000002497	RHOT2	14	protein_coding	0.356645	4.59662	0.0307273
ENSGALG00000002499		23	protein_coding	0.384617	4.83936	0.00946876
ENSGALG00000002506	SPSB1	21	protein_coding	1.07312	3.78453	1.55375e-07
ENSGALG00000002507	MBL2	6	protein_coding	4.01309	0.29675	0.00444716
ENSGALG00000002510	IP6K1	12	protein_coding	1.02683	2.03999	0.0188463
ENSGALG00000002517	TMEM35B	23	protein_coding	0.655162	5.80553	1.07332e-11
ENSGALG00000002519	SLC25A33	21	protein_coding	-0.436288	4.55773	0.00863819
ENSGALG00000002523	CREB3	Z	protein_coding	0.510748	5.04712	0.000113049
ENSGALG00000002546	COL5A1	17	protein_coding	0.829656	7.87508	2.801e-73
ENSGALG00000002551	CFAP70	14	protein_coding	-1.83594	1.02109	0.0195686
ENSGALG00000002556	NGF	26	protein_coding	-2.56925	1.98258	2.65618e-07
ENSGALG00000002558	ASL1	19	protein_coding	-5.10719	0.860619	2.04711e-05
ENSGALG00000002563	TPM4	28	protein_coding	0.406524	6.35936	6.03516e-07
ENSGALG00000002564	RGS4	8	protein_coding	-1.77185	4.6026	1.59728e-28
ENSGALG00000002576	ASL2	19	protein_coding	1.32789	2.14826	0.00115829
ENSGALG00000002577		13	protein_coding	-1.66238	1.77315	0.00131842
ENSGALG00000002579	RIMBP2	15	protein_coding	-1.87114	1.90242	0.000142449
ENSGALG00000002581		8	protein_coding	-0.585216	5.20137	2.9603e-06
ENSGALG00000002599	ARHGEF39	Z	protein_coding	0.669896	5.06569	1.51945e-07
ENSGALG00000002605	MRPL17	Z	protein_coding	1.01895	8.28248	3.18926e-142
ENSGALG00000002612	U2SURP	9	protein_coding	-0.269111	6.37662	0.00168754
ENSGALG00000002615	DEF6	26	protein_coding	0.629772	3.24083	0.0190793
ENSGALG00000002618	KCTD7	19	protein_coding	0.341834	4.94319	0.0179768
ENSGALG00000002634	HDAC3	13	protein_coding	-0.35956	4.5213	0.0371303
ENSGALG00000002645	PIWIL1	15	protein_coding	-0.742042	2.96296	0.0152732
ENSGALG00000002646	FAM171B	7	protein_coding	-0.576473	3.99227	0.00446024
ENSGALG00000002653	NCBP3	19	protein_coding	-0.385084	5.3467	0.00174928
ENSGALG00000002659	WDR5B	17	protein_coding	-0.33625	6.54359	1.88554e-05
ENSGALG00000002679	GLT1D1	15	protein_coding	-0.462979	3.87116	0.0340768
ENSGALG00000002686	ECD	6	protein_coding	0.37668	4.26909	0.0430665
ENSGALG00000002693	FAM149B1	6	protein_coding	-1.43861	1.29672	0.0297281
ENSGALG00000002701	DNAJC9	6	protein_coding	-0.339063	7.4766	8.93476e-10
ENSGALG00000002708	LINGO1	10	protein_coding	0.708062	4.1656	9.53174e-05
ENSGALG00000002714	TMEM132C	15	protein_coding	0.931868	4.56777	7.14257e-10
ENSGALG00000002726	KIF1B	21	protein_coding	0.257528	5.46502	0.0347376
ENSGALG00000002728	SLC16A3	18	protein_coding	-0.940541	3.78989	1.026e-05
ENSGALG00000002729	GK5	9	protein_coding	-0.577733	3.22435	0.0379268
ENSGALG00000002734	UHMK1	8	protein_coding	-0.268497	5.23048	0.0448396
ENSGALG00000002759	PEAK1	10	protein_coding	-2.76148	0.580522	0.014446
ENSGALG00000002763	FRZB	7	protein_coding	0.170942	6.74846	0.0284008
ENSGALG00000002765	NBR1	27	protein_coding	0.717236	2.99239	0.0149362
ENSGALG00000002771	CRIP1	8	protein_coding	0.536878	4.75629	0.000272686
ENSGALG00000002774	TSPAN3	10	protein_coding	0.376173	6.96772	8.33025e-09
ENSGALG00000002781	BRCA1	27	protein_coding	-0.387064	4.61859	0.0185484
ENSGALG00000002802	PACSIN1	26	protein_coding	-1.20952	1.70389	0.0231761
ENSGALG00000002813	RPS10	26	protein_coding	0.162758	11.1887	8.13112e-23
ENSGALG00000002830	NUDT3	26	protein_coding	0.654239	2.98267	0.0286746
ENSGALG00000002836	PEX14	21	protein_coding	-1.18441	2.00197	0.0101185
ENSGALG00000002837	RPL27	27	protein_coding	0.123546	11.3325	7.53282e-15
ENSGALG00000002840	GRM4	26	protein_coding	2.25006	0.817588	0.00831319
ENSGALG00000002845	CTNNA3	6	protein_coding	-4.62168	2.23252	7.8729e-16
ENSGALG00000002850	RASA2	9	protein_coding	-0.511327	4.06773	0.0102906
ENSGALG00000002853	CFDP1	11	protein_coding	0.205531	6.74275	0.00696969
ENSGALG00000002863	ERGIC1	13	protein_coding	-0.544896	4.51791	0.00096289
ENSGALG00000002870	LEMD2	26	protein_coding	-0.834992	2.692	0.014446
ENSGALG00000002881	C26H6ORF125	26	protein_coding	0.316648	7.57902	2.26403e-09
ENSGALG00000002892		6	protein_coding	-3.5054	1.417	1.62333e-06
ENSGALG00000002897	SLC16A14	9	protein_coding	-1.47964	3.4735	1.09501e-09
ENSGALG00000002911	MOXD1	3	protein_coding	-0.790241	6.19794	1.42711e-20
ENSGALG00000002921	LANCL1	7	protein_coding	0.300776	5.39167	0.014446
ENSGALG00000002922	NOTCH2	8	protein_coding	0.398504	4.81767	0.00738615
ENSGALG00000002925	ETFA	10	protein_coding	0.218666	7.60087	6.58406e-05
ENSGALG00000002932	NME2	18	protein_coding	0.0570262	11.6565	9.63272e-05
ENSGALG00000002942	JMJD1C	6	protein_coding	-0.299059	5.76456	0.00530393
ENSGALG00000002952	NRG4	10	protein_coding	-0.492271	3.86058	0.023663
ENSGALG00000002959	NRBF2	6	protein_coding	-0.335193	5.48386	0.0045604
ENSGALG00000002960	HMGCS2	8	protein_coding	-3.6036	0.232602	0.0213295
ENSGALG00000002964	DHX37	15	protein_coding	-0.338507	6.87023	1.03769e-06
ENSGALG00000002974	SPHKAP	9	protein_coding	-2.24065	2.54129	2.69672e-09
ENSGALG00000002984	RAB24	13	protein_coding	0.298908	5.86608	0.00337851
ENSGALG00000002990	PRELID1	13	protein_coding	-0.0907706	9.51553	0.00313882
ENSGALG00000002993	CA10	18	protein_coding	-0.963387	3.61229	2.6239e-05
ENSGALG00000003014	CHRNA3	10	protein_coding	-2.71985	3.59953	4.67281e-26
ENSGALG00000003015	SERPINF1	19	protein_coding	1.24451	4.35835	2.01086e-14
ENSGALG00000003024	ARMC6	28	protein_coding	0.315877	4.70399	0.0483457
ENSGALG00000003046	PSMA4	10	protein_coding	-0.263416	8.50863	1.49658e-11
ENSGALG00000003047	SUGP2	28	protein_coding	-0.749913	3.25694	0.00530385
ENSGALG00000003052	AGFG1	9	protein_coding	0.485816	5.83004	6.97642e-07
ENSGALG00000003053	PRDX6	8	protein_coding	0.190991	7.76894	0.000260003
ENSGALG00000003063	HYKK	10	protein_coding	0.806815	2.83931	0.00942407
ENSGALG00000003067	MRPL44	9	protein_coding	-0.634411	7.3875	3.74831e-30
ENSGALG00000003075	SLC34A1	13	protein_coding	2.82579	0.817592	0.00139577
ENSGALG00000003078	MMD	18	protein_coding	0.170845	6.60936	0.0375942
ENSGALG00000003081	SUCO	8	protein_coding	-1.19568	2.43135	0.00151828
ENSGALG00000003082	DPH1	19	protein_coding	0.417746	5.5148	0.000208936
ENSGALG00000003085	CDK1	6	protein_coding	-0.186806	8.07912	7.31272e-05
ENSGALG00000003092	ERLIN2	22	protein_coding	-0.565076	6.52095	1.1757e-13
ENSGALG00000003099	PCTP	18	protein_coding	-1.98376	1.09509	0.00883807
ENSGALG00000003101	PLPBP	22	protein_coding	-0.44504	5.63563	4.09146e-05
ENSGALG00000003106	TOX2	20	protein_coding	-0.630765	3.23256	0.0223407
ENSGALG00000003108	SMG6	19	protein_coding	0.427589	5.37138	0.000318056
ENSGALG00000003123	CNTNAP1	27	protein_coding	1.24078	1.50112	0.0283034
ENSGALG00000003131	DGKE	18	protein_coding	-2.34982	1.05856	0.00306117
ENSGALG00000003136	IKZF2	7	protein_coding	1.45447	1.32779	0.0184908
ENSGALG00000003142	PRLHRL	22	protein_coding	-2.18045	1.19942	0.00251995
ENSGALG00000003146	CCDC92	15	protein_coding	-1.15698	4.69181	9.25328e-15
ENSGALG00000003147	TRPC4AP	20	protein_coding	-0.329156	5.90745	0.00105882
ENSGALG00000003148	SPAG16	7	protein_coding	-2.29237	1.79551	1.71444e-05
ENSGALG00000003153	COPE	28	protein_coding	0.298427	7.71107	4.12272e-09
ENSGALG00000003160	CERS1	28	protein_coding	-3.36411	0.16549	0.0375942
ENSGALG00000003161	GDF3	28	protein_coding	-1.0922	2.77313	0.000772969
ENSGALG00000003162		27	protein_coding	-1.67124	0.94309	0.0406392
ENSGALG00000003181	SURF2	17	protein_coding	-0.414919	5.32571	0.000752716
ENSGALG00000003183	C11H16orf70	11	protein_coding	0.528998	3.61243	0.0241041
ENSGALG00000003185	SCPEP1	18	protein_coding	-0.564734	4.48388	0.000712751
ENSGALG00000003193	CRABP-I	10	protein_coding	-0.463834	6.40494	7.98818e-09
ENSGALG00000003194	ATP6V0A2	15	protein_coding	0.412797	4.83667	0.00493543
ENSGALG00000003197	RPL7A	17	protein_coding	0.0674082	11.8347	1.77095e-07
ENSGALG00000003199	MLX	27	protein_coding	0.514246	5.58074	1.58034e-06
ENSGALG00000003204	MED22	17	protein_coding	-0.407938	5.39326	0.000687053
ENSGALG00000003205	EIF4EBP1	22	protein_coding	-0.0816842	9.86011	0.00320915
ENSGALG00000003211	POLDIP2	19	protein_coding	-0.335906	5.51788	0.00397559
ENSGALG00000003212	TSPO2	26	protein_coding	-0.529223	9.35717	2.19562e-75
ENSGALG00000003221	WDR61	10	protein_coding	0.204216	6.24803	0.0271986
ENSGALG00000003226	APOBEC2	26	protein_coding	-2.11782	1.16547	0.00382037
ENSGALG00000003228	OARD1	26	protein_coding	-0.611449	6.04081	1.56996e-11
ENSGALG00000003238	GNA11	28	protein_coding	-0.676762	4.77865	3.67585e-06
ENSGALG00000003243	RAD54L2	12	protein_coding	-1.38703	2.70386	3.43245e-05
ENSGALG00000003245	LSM1	22	protein_coding	0.362696	6.7094	5.08187e-07
ENSGALG00000003247	NFYA	26	protein_coding	-0.624468	5.04214	2.49196e-06
ENSGALG00000003254	BAG4	22	protein_coding	0.356031	4.60297	0.0306272
ENSGALG00000003259	EIF2B1	15	protein_coding	-0.266935	5.81335	0.0124345
ENSGALG00000003272	KHDRBS1	23	protein_coding	-0.296724	5.58363	0.0101707
ENSGALG00000003273	HSDL1	11	protein_coding	-0.405719	4.0539	0.0474994
ENSGALG00000003283		28	protein_coding	1.89092	0.860656	0.0208581
ENSGALG00000003284	CRLF3	18	protein_coding	0.356521	5.09971	0.00823132
ENSGALG00000003288	TARS	Z	protein_coding	1.13207	5.58098	4.03702e-28
ENSGALG00000003293	MBTPS1	11	protein_coding	-0.375418	5.07457	0.00625235
ENSGALG00000003294	ATAD5	18	protein_coding	-0.349719	5.81468	0.000732553
ENSGALG00000003295	ADAMTS12	Z	protein_coding	5.15458	0.773201	6.47641e-06
ENSGALG00000003299	NSD3	22	protein_coding	-0.379442	5.85248	0.000181137
ENSGALG00000003314	RILPL1	15	protein_coding	-1.28684	5.41662	2.77761e-29
ENSGALG00000003319	ADAP2	18	protein_coding	1.63606	1.0586	0.0229782
ENSGALG00000003321	RILPL2	15	protein_coding	-0.224192	6.42676	0.00906847
ENSGALG00000003324	PRRX1	8	protein_coding	0.483438	4.23678	0.00846495
ENSGALG00000003326	AMACR	Z	protein_coding	1.71904	3.55469	2.01086e-14
ENSGALG00000003337	EIF3I	23	protein_coding	0.18017	8.13499	9.09927e-05
ENSGALG00000003340	GBGT1	17	protein_coding	1.34987	1.55456	0.0137102
ENSGALG00000003344	CLTB	13	protein_coding	0.204099	7.00222	0.00311515
ENSGALG00000003345		27	protein_coding	-0.682956	3.03992	0.0217745
ENSGALG00000003348		13	protein_coding	0.403937	9.30416	4.52907e-44
ENSGALG00000003357	FKBP8	28	protein_coding	0.494512	4.22446	0.00714966
ENSGALG00000003358	UBIAD1	21	protein_coding	-0.37395	4.53798	0.0282938
ENSGALG00000003359	RAB5C	27	protein_coding	0.145386	7.01353	0.042214
ENSGALG00000003362	ACSS2	20	protein_coding	-0.43697	3.82841	0.0497908
ENSGALG00000003365	RAD1	Z	protein_coding	0.845385	4.19115	1.65258e-06
ENSGALG00000003373	BRIX1	Z	protein_coding	0.889395	6.2983	4.49734e-29
ENSGALG00000003392	SBNO1	15	protein_coding	-0.567702	7.06258	1.13402e-19
ENSGALG00000003398	ADAM9	22	protein_coding	0.31923	4.74192	0.042214
ENSGALG00000003409	SOGA1	20	protein_coding	-1.03812	3.43843	2.36999e-05
ENSGALG00000003420	ZBTB8A	23	protein_coding	1.52425	1.72741	0.00225731
ENSGALG00000003426	RHBDL3	18	protein_coding	-3.36411	0.16549	0.0375942
ENSGALG00000003428		28	protein_coding	3.80551	0.232618	0.00922456
ENSGALG00000003438	NUF2	8	protein_coding	-0.475214	6.16736	6.27688e-08
ENSGALG00000003445	MGST3	8	protein_coding	0.206103	9.74386	2.98199e-15
ENSGALG00000003454	ZNF207	18	protein_coding	0.160342	7.71118	0.00323291
ENSGALG00000003467	BYSL	26	protein_coding	0.440758	6.09197	8.35456e-07
ENSGALG00000003470	ZMAT4	22	protein_coding	3.00128	0.902484	0.000418896
ENSGALG00000003475	ACLY	27	protein_coding	-0.746767	3.13068	0.0086278
ENSGALG00000003476	ERN1	18	protein_coding	0.629602	3.18261	0.0222059
ENSGALG00000003478	GFI1B	17	protein_coding	3.11662	0.580548	0.00349119
ENSGALG00000003483	GOLGA7	22	protein_coding	0.158811	7.15545	0.0184374
ENSGALG00000003484	BARD1	7	protein_coding	-0.471579	4.10403	0.0173401
ENSGALG00000003485	CCND3	26	protein_coding	0.19257	6.38801	0.0290544
ENSGALG00000003492	PPP1R3E	22	protein_coding	0.457706	5.50298	4.35131e-05
ENSGALG00000003495	ALDH9A1	8	protein_coding	0.410101	6.41643	2.60454e-07
ENSGALG00000003522	RBBP4	23	protein_coding	0.184213	7.99967	0.000134364
ENSGALG00000003523	IFT52	20	protein_coding	-1.1979	6.05565	4.58411e-40
ENSGALG00000003527	ARRDC2	28	protein_coding	-0.808496	4.62789	1.41994e-07
ENSGALG00000003529	SYNC	23	protein_coding	0.727802	3.02115	0.0121916
ENSGALG00000003532	DDX5	18	protein_coding	0.142928	9.05585	2.67167e-05
ENSGALG00000003533	ZNF511	6	protein_coding	0.481853	4.52816	0.00314325
ENSGALG00000003539	KIAA1522	23	protein_coding	0.897997	5.39738	4.50842e-16
ENSGALG00000003545	CFAP77	17	protein_coding	1.32689	3.82861	3.22221e-11
ENSGALG00000003547	SKP2	Z	protein_coding	0.502614	6.28724	9.0003e-10
ENSGALG00000003554	OPTC	26	protein_coding	1.13803	4.52158	9.92672e-14
ENSGALG00000003559	ACTR5	20	protein_coding	-1.35233	2.8175	2.17909e-05
ENSGALG00000003562	NPTX2	14	protein_coding	-1.05203	3.64959	2.8525e-06
ENSGALG00000003563	YARS	23	protein_coding	0.77066	5.42271	2.72256e-12
ENSGALG00000003569	TMEM130	14	protein_coding	0.69873	2.98267	0.0185349
ENSGALG00000003570	ATIC	7	protein_coding	0.195885	7.57358	0.000473447
ENSGALG00000003572	ARHGEF18	28	protein_coding	-0.410859	4.02105	0.0473805
ENSGALG00000003573	HPCA	23	protein_coding	-2.33758	2.21606	1.00419e-07
ENSGALG00000003578	FN1	7	protein_coding	0.403484	6.98732	3.81688e-10
ENSGALG00000003580	MMP2	11	protein_coding	0.808282	6.68452	1.98563e-31
ENSGALG00000003582	SLC1A3	Z	protein_coding	1.34889	4.39179	4.89503e-17
ENSGALG00000003584	KPNA2	18	protein_coding	0.171657	7.5275	0.00299816
ENSGALG00000003589	VTN	19	protein_coding	-0.527896	4.26094	0.00399234
ENSGALG00000003601	ATP2B4	26	protein_coding	0.469482	5.68027	6.47201e-06
ENSGALG00000003605		Z	protein_coding	0.801937	6.00002	1.68906e-19
ENSGALG00000003625	NDUFS5	23	protein_coding	0.241836	9.12956	1.70951e-14
ENSGALG00000003628	TLN2	10	protein_coding	-0.378303	6.30529	8.60292e-06
ENSGALG00000003631	CPLANE1	Z	protein_coding	0.943872	3.13957	0.000463837
ENSGALG00000003634	PTEN	6	protein_coding	0.562844	3.14826	0.0460557
ENSGALG00000003641	KAT6A	22	protein_coding	-0.374071	4.96044	0.00929915
ENSGALG00000003661	SETX	17	protein_coding	0.515414	4.87921	0.000260527
ENSGALG00000003665	PIGS	19	protein_coding	0.372452	4.74481	0.0160406
ENSGALG00000003670	MAFB	20	protein_coding	-0.390193	6.91553	6.72632e-09
ENSGALG00000003677	NTNG2	17	protein_coding	4.35567	0.417047	0.00106996
ENSGALG00000003681	TOP1	20	protein_coding	-0.165212	7.21126	0.0122793
ENSGALG00000003683	MED27	17	protein_coding	0.322431	5.12421	0.0173401
ENSGALG00000003688	NUP155	Z	protein_coding	0.815619	2.9729	0.00530182
ENSGALG00000003695	MINPP1	6	protein_coding	-2.63068	0.528055	0.0233136
ENSGALG00000003699	EBF1	13	protein_coding	-1.49275	1.77315	0.00373945
ENSGALG00000003702	CLINT1	13	protein_coding	0.308564	6.00337	0.00136005
ENSGALG00000003703	USE1	28	protein_coding	0.267289	5.49096	0.0259014
ENSGALG00000003709	PLAT	22	protein_coding	1.7925	1.13075	0.00943338
ENSGALG00000003731	FBXO42	21	protein_coding	2.49741	0.35815	0.0404068
ENSGALG00000003733	LIFR	Z	protein_coding	0.798876	5.64542	2.96408e-15
ENSGALG00000003748	ANO5	5	protein_coding	0.449443	4.38058	0.0101398
ENSGALG00000003750	PLCG1	20	protein_coding	0.274689	5.79845	0.00951862
ENSGALG00000003758	MREG	7	protein_coding	1.54857	1.26505	0.015319
ENSGALG00000003759	RORA	10	protein_coding	-1.59955	3.77864	1.45397e-13
ENSGALG00000003775	RICTOR	Z	protein_coding	1.32546	1.77321	0.00675373
ENSGALG00000003792	FYB	Z	protein_coding	-3.80894	0.296732	0.0120688
ENSGALG00000003793	GTF2A2	10	protein_coding	0.165575	7.8107	0.00154539
ENSGALG00000003794	SLC35E1	28	protein_coding	1.43711	2.09515	0.000593719
ENSGALG00000003795	DENR	15	protein_coding	-0.155197	7.76797	0.00393023
ENSGALG00000003798	GET4	14	protein_coding	-0.22606	5.7801	0.0397976
ENSGALG00000003806	RHOA	12	protein_coding	0.122768	9.92948	1.88593e-06
ENSGALG00000003812	UBE2F	7	protein_coding	-0.520594	7.64425	1.88593e-24
ENSGALG00000003878	PIN4	4	protein_coding	0.300814	8.77581	7.83014e-18
ENSGALG00000003891	ZNF423	11	protein_coding	0.240705	5.81495	0.0245409
ENSGALG00000003899	RAB17	7	protein_coding	-3.36411	0.165489	0.0375942
ENSGALG00000003901	P2RX4	15	protein_coding	1.31861	3.04939	1.56816e-06
ENSGALG00000003914	CALR3	28	protein_coding	-1.20487	4.40234	5.32779e-13
ENSGALG00000003919	MRPL22	13	protein_coding	0.236616	5.91668	0.0217289
ENSGALG00000003922	TOP2A	27	protein_coding	0.356115	7.64798	3.47531e-12
ENSGALG00000003923	COL6A3	7	protein_coding	1.07446	3.52816	2.20147e-06
ENSGALG00000003932	SDC4	20	protein_coding	0.496169	3.87652	0.0193025
ENSGALG00000003942	LONP2	11	protein_coding	-0.820464	4.71846	3.02312e-08
ENSGALG00000003947	HNRNPH3	6	protein_coding	0.163259	9.1212	6.18749e-07
ENSGALG00000003948	ALAS1	12	protein_coding	0.551146	4.95571	5.02835e-05
ENSGALG00000003952	RBPJL	20	protein_coding	-3.36411	0.16549	0.0375942
ENSGALG00000003959	AP1M1	28	protein_coding	-1.05487	4.14372	1.04364e-08
ENSGALG00000003966		19	protein_coding	-0.045874	12.3787	2.08697e-07
ENSGALG00000003977	TWF2	12	protein_coding	0.302643	4.99485	0.0353953
ENSGALG00000003986	PITHD1	23	protein_coding	0.42429	5.69521	5.14822e-05
ENSGALG00000003999	NAV2	5	protein_coding	-0.479699	4.86582	0.000973785
ENSGALG00000004003	AIFM1	4	protein_coding	-0.18296	6.30054	0.0471794
ENSGALG00000004004	PHKB	11	protein_coding	-1.05689	3.00194	0.000338923
ENSGALG00000004028	MATN4	20	protein_coding	-3.36411	0.16549	0.0375942
ENSGALG00000004034	CAPZB	21	protein_coding	-0.152341	7.71433	0.00563558
ENSGALG00000004037	DNA2	6	protein_coding	0.920074	3.66202	2.30516e-05
ENSGALG00000004038	ADAL	10	protein_coding	-0.572175	5.70957	2.86163e-08
ENSGALG00000004039	MINOS1	21	protein_coding	0.146371	9.34672	1.82785e-06
ENSGALG00000004045	AGAP1	7	protein_coding	-1.54422	1.05857	0.0415253
ENSGALG00000004046	LARP6	10	protein_coding	-4.14845	0.417023	0.0037749
ENSGALG00000004057	HMGCL	23	protein_coding	-3.6036	0.232603	0.0213295
ENSGALG00000004065	SLC25A16	6	protein_coding	-1.22898	1.52805	0.0353953
ENSGALG00000004082	TAOK1	19	protein_coding	-2.16958	1.98258	6.79885e-06
ENSGALG00000004097	LRRC38	21	protein_coding	1.27663	3.26512	3.70569e-07
ENSGALG00000004104	INTS1	14	protein_coding	-3.36411	0.165489	0.0375942
ENSGALG00000004107	ITM2A	4	protein_coding	0.340749	8.19973	7.44953e-16
ENSGALG00000004110		20	protein_coding	-0.332414	5.95292	0.000754435
ENSGALG00000004112	FUCA1	23	protein_coding	0.63995	4.08615	0.000709985
ENSGALG00000004123	PABPC1L	20	protein_coding	-1.53507	1.4736	0.01077
ENSGALG00000004129	SPP2	7	protein_coding	0.843807	4.83677	7.36633e-10
ENSGALG00000004140	SH3BP4	7	protein_coding	4.6323	0.528082	0.000258819
ENSGALG00000004143	YWHAB	20	protein_coding	-0.109323	8.60356	0.00825069
ENSGALG00000004161	CCNB1	10	protein_coding	0.334897	6.84363	1.30046e-06
ENSGALG00000004163	NPHS2	8	protein_coding	-0.884607	7.26947	2.20593e-52
ENSGALG00000004171	RNF111	10	protein_coding	0.640696	4.44218	9.43742e-05
ENSGALG00000004174	VPS26A	6	protein_coding	-0.515921	6.04786	1.60105e-08
ENSGALG00000004176	ATOX1	13	protein_coding	0.13406	8.90699	0.000208936
ENSGALG00000004179	ANAPC5	15	protein_coding	-0.48801	3.80103	0.0289739
ENSGALG00000004184	SPARC	13	protein_coding	0.740773	8.55856	1.33433e-91
ENSGALG00000004189	MAFK	14	protein_coding	-0.437251	5.89708	8.31383e-06
ENSGALG00000004195	KIF4B	4	protein_coding	-0.210241	7.01434	0.00231656
ENSGALG00000004196	UGT1A1	7	protein_coding	-1.68361	2.31228	2.81831e-05
ENSGALG00000004203	PSMG3	14	protein_coding	-0.440654	7.25896	7.31167e-14
ENSGALG00000004205	SOAT1	8	protein_coding	3.27124	0.0951122	0.0375942
ENSGALG00000004212	ADAM10	10	protein_coding	0.237101	6.39173	0.00559981
ENSGALG00000004222	HK1	6	protein_coding	0.484393	6.25529	6.01314e-09
ENSGALG00000004228	USP40	7	protein_coding	-1.2415	1.63114	0.0247163
ENSGALG00000004245	NUDT1	14	protein_coding	-0.271317	6.81459	0.000183884
ENSGALG00000004246	SLC6A4	19	protein_coding	3.27124	0.0951122	0.0375942
ENSGALG00000004247	MORN3	15	protein_coding	-4.94248	0.773158	6.73354e-05
ENSGALG00000004252		28	protein_coding	-2.52906	0.860624	0.00544582
ENSGALG00000004257	TSPAN15	6	protein_coding	-1.18745	3.18249	1.30707e-05
ENSGALG00000004261	AQP9	10	protein_coding	-1.4538	1.75043	0.00517922
ENSGALG00000004268	NIPAL3	23	protein_coding	-0.497416	3.58691	0.0403308
ENSGALG00000004270	ALDH1A2	10	protein_coding	0.579702	6.57291	2.21548e-15
ENSGALG00000004288	HDAC4	7	protein_coding	0.766094	4.37322	3.63109e-06
ENSGALG00000004290	ANGPTL1	8	protein_coding	0.601301	3.6921	0.00710373
ENSGALG00000004304	TCF12	10	protein_coding	0.217448	8.01026	3.7826e-06
ENSGALG00000004306	SYT12	5	protein_coding	-2.12957	0.680057	0.0334936
ENSGALG00000004310	TTYH3	14	protein_coding	0.226597	6.27516	0.0120688
ENSGALG00000004322		7	protein_coding	3.27124	0.0951118	0.0375942
ENSGALG00000004325	P4HA1	6	protein_coding	0.636315	5.31448	4.55292e-08
ENSGALG00000004339		Z	protein_coding	-3.36411	0.16549	0.0375942
ENSGALG00000004342	ORC6	11	protein_coding	-0.370863	5.70671	0.000553287
ENSGALG00000004348	BRAT1	14	protein_coding	1.25591	2.35819	0.000736394
ENSGALG00000004357	ANXA6	13	protein_coding	0.252919	6.70192	0.000801591
ENSGALG00000004362	MRPL21	5	protein_coding	0.282499	6.95275	3.05181e-05
ENSGALG00000004372	MICU1	6	protein_coding	-0.358976	4.90751	0.0150878
ENSGALG00000004376	KCNJ2	18	protein_coding	1.0254	5.4174	6.92306e-21
ENSGALG00000004383	TIMM22	19	protein_coding	-0.293146	6.36357	0.000595632
ENSGALG00000004387	CCPG1	10	protein_coding	-0.566224	5.81047	1.17554e-08
ENSGALG00000004390	AP3B1	Z	protein_coding	1.29662	3.1483	8.72055e-07
ENSGALG00000004398	CARD11	14	protein_coding	-2.76148	0.580521	0.014446
ENSGALG00000004416	TTC19	19	protein_coding	-0.696755	3.7561	0.001541
ENSGALG00000004424	SEC16B	8	protein_coding	-3.6036	0.232602	0.0213295
ENSGALG00000004425	SCAMP1	Z	protein_coding	1.04794	2.97291	0.000264722
ENSGALG00000004431	SAR1A	6	protein_coding	0.223135	6.67951	0.00384282
ENSGALG00000004437	LHFPL2	Z	protein_coding	-1.17752	1.50108	0.0460557
ENSGALG00000004442	PPA1	6	protein_coding	0.25819	7.13981	5.24785e-05
ENSGALG00000004460	FOXK1	14	protein_coding	-0.77486	2.95304	0.0114107
ENSGALG00000004467	CLIP1	15	protein_coding	-0.527887	4.26094	0.00399234
ENSGALG00000004486	ZCCHC8	15	protein_coding	-0.453399	4.13943	0.0207344
ENSGALG00000004489		11	protein_coding	-2.12957	0.680056	0.0334936
ENSGALG00000004492	PIGL	19	protein_coding	-0.912572	2.54133	0.0119797
ENSGALG00000004493	RSRC2	15	protein_coding	0.287417	6.42444	0.00051336
ENSGALG00000004506	URI1	11	protein_coding	-0.60199	5.37475	2.59809e-07
ENSGALG00000004514	PDE6G	18	protein_coding	-2.08521	2.24885	8.53525e-07
ENSGALG00000004529	VPS29	15	protein_coding	0.329931	7.0185	3.71772e-07
ENSGALG00000004530	MMD2	14	protein_coding	-1.96295	2.16544	6.79988e-06
ENSGALG00000004531	PLOD1	21	protein_coding	0.371714	5.95949	0.000109461
ENSGALG00000004532	ZNF507	11	protein_coding	-1.71512	2.47356	4.53366e-06
ENSGALG00000004533	KIAA2013	21	protein_coding	3.56297	0.165503	0.0188463
ENSGALG00000004569	UNC5B	6	protein_coding	0.368749	4.77889	0.0158113
ENSGALG00000004570	NCOA3	20	protein_coding	0.728882	2.50113	0.0450101
ENSGALG00000004573	LRRC8A	17	protein_coding	-0.799805	3.44554	0.00123423
ENSGALG00000004581	NDST1	13	protein_coding	4.01309	0.29675	0.00444716
ENSGALG00000004582	MYL2	15	protein_coding	0.95432	3.32015	0.000133745
ENSGALG00000004588	RPS14	13	protein_coding	0.160812	12.1488	1.97215e-59
ENSGALG00000004594	CD74	13	protein_coding	1.39728	4.0817	1.2509e-14
ENSGALG00000004597	ZBTB37	8	protein_coding	-1.44948	1.16548	0.0411862
ENSGALG00000004612	MTHFR	21	protein_coding	0.463319	4.25303	0.0115835
ENSGALG00000004623	AGTRAP	21	protein_coding	0.518524	4.15263	0.00585746
ENSGALG00000004629	RNF216	14	protein_coding	-0.746762	3.13068	0.0086278
ENSGALG00000004648	PDCD5	11	protein_coding	-0.292879	7.81807	3.11658e-09
ENSGALG00000004649	TRPV1	19	protein_coding	3.80551	0.232618	0.00922456
ENSGALG00000004669	ASPA	19	protein_coding	3.27124	0.0951122	0.0375942
ENSGALG00000004701	SET	17	protein_coding	-0.223626	9.83849	1.21733e-18
ENSGALG00000004702	DYNC2I2	17	protein_coding	-1.10074	2.56755	0.0019438
ENSGALG00000004705	BUD31	14	protein_coding	0.190851	8.02832	5.95773e-05
ENSGALG00000004714	CPSF4	14	protein_coding	-0.238751	5.85521	0.0249438
ENSGALG00000004736	STAU1	20	protein_coding	0.386242	6.85637	1.26707e-08
ENSGALG00000004749	TMEM11	14	protein_coding	-0.3257	5.50777	0.00557016
ENSGALG00000004756	CEP89	11	protein_coding	1.02103	2.65587	0.00194641
ENSGALG00000004760	TMEM116	15	protein_coding	-1.32671	1.58051	0.0193888
ENSGALG00000004778	SLC47A2	19	protein_coding	4.19452	0.358152	0.00218878
ENSGALG00000004783	C17H9orf16	17	protein_coding	-0.562292	6.47754	3.7348e-13
ENSGALG00000004800	C1orf50	21	protein_coding	0.39778	5.10197	0.00276489
ENSGALG00000004813	IARS1	12	protein_coding	0.481239	5.71591	2.58018e-06
ENSGALG00000004814		11	protein_coding	1.15303	3.8177	9.90914e-09
ENSGALG00000004818	RPL6	15	protein_coding	0.106984	11.1892	3.38676e-10
ENSGALG00000004825		4	protein_coding	-0.777357	6.65059	4.49839e-27
ENSGALG00000004831	RPS4Y1	4	protein_coding	-0.0761598	11.8414	1.99817e-09
ENSGALG00000004839	GPATCH1	11	protein_coding	-0.538955	4.54126	0.000993763
ENSGALG00000004845	TIMM10	5	protein_coding	0.104507	8.58105	0.0124279
ENSGALG00000004848	YBX1	21	protein_coding	0.138761	11.8818	2.51076e-31
ENSGALG00000004853	LRP3	11	protein_coding	0.889163	2.02113	0.0457843
ENSGALG00000004869	ISCU	15	protein_coding	-0.337311	6.7806	2.54506e-06
ENSGALG00000004874	PPIH	21	protein_coding	0.23529	7.74046	4.86095e-06
ENSGALG00000004899	PEPD	11	protein_coding	-0.211851	6.12289	0.0296029
ENSGALG00000004903	CHST8	11	protein_coding	-1.73538	1.81754	0.00064366
ENSGALG00000004908		4	protein_coding	0.63424	4.48754	8.41395e-05
ENSGALG00000004917	DOC2B	19	protein_coding	-1.65736	3.54123	3.68759e-12
ENSGALG00000004921	SLC6A1	12	protein_coding	-1.81392	2.5413	6.76027e-07
ENSGALG00000004935	LSM14A	11	protein_coding	-0.262075	6.05497	0.00708221
ENSGALG00000004937	VGLL4	12	protein_coding	0.335701	4.8922	0.0229521
ENSGALG00000004943	SS18L2	11	protein_coding	-1.15514	2.77312	0.00037507
ENSGALG00000004948	GLA	4	protein_coding	-1.98376	1.09509	0.00883807
ENSGALG00000004952	RPL36AL	4	protein_coding	0.257407	12.1161	1.22775e-144
ENSGALG00000004956	GPI	11	protein_coding	-0.473868	7.61439	4.96923e-20
ENSGALG00000004958	BTK	4	protein_coding	-1.0304	2.77313	0.00153867
ENSGALG00000004971	URM1	17	protein_coding	-0.0887394	8.9551	0.0179696
ENSGALG00000004974	PPARG	12	protein_coding	-4.8525	0.727356	0.000120903
ENSGALG00000004981	TSEN2	12	protein_coding	0.490182	4.15695	0.0096308
ENSGALG00000004986	CERCAM	17	protein_coding	0.525775	4.42073	0.00182784
ENSGALG00000004999	TAF7	4	protein_coding	5.53722	0.982662	1.57923e-07
ENSGALG00000005000	COMTD1	6	protein_coding	0.774873	4.33173	3.9874e-06
ENSGALG00000005001	CNBP	12	protein_coding	-0.129859	9.21567	7.27496e-05
ENSGALG00000005002	VDAC2	6	protein_coding	0.408737	9.64448	2.31056e-55
ENSGALG00000005016	ZNF608	Z	protein_coding	1.80112	2.78449	5.35797e-09
ENSGALG00000005020		12	protein_coding	3.56297	0.165503	0.0188463
ENSGALG00000005022	GP9	12	protein_coding	2.11729	0.528076	0.0418229
ENSGALG00000005030	DOCK10	9	protein_coding	1.79047	0.982648	0.0178336
ENSGALG00000005034	ACAD9	12	protein_coding	-0.207209	7.0915	0.00203275
ENSGALG00000005046	SHMT1	14	protein_coding	3.27124	0.0951122	0.0375942
ENSGALG00000005063	ST6GALNAC4	17	protein_coding	0.581704	4.22448	0.00126519
ENSGALG00000005064	PRPSAP2	14	protein_coding	-0.343473	5.9253	0.000552537
ENSGALG00000005065	PLA2G4A	8	protein_coding	2.24321	1.02113	0.00272242
ENSGALG00000005066	DPM2	17	protein_coding	-0.227174	5.76743	0.0396981
ENSGALG00000005071	MPP1	4	protein_coding	-0.536596	5.30828	9.26426e-06
ENSGALG00000005074	FAM102A	17	protein_coding	0.460434	4.36197	0.00872521
ENSGALG00000005084	TRIM37	19	protein_coding	-0.425852	5.13281	0.00129891
ENSGALG00000005086	PLAU	6	protein_coding	-1.00841	1.90244	0.0375942
ENSGALG00000005088	CAMK2G	6	protein_coding	-3.80894	0.296732	0.0120688
ENSGALG00000005095	SLC25A25	17	protein_coding	-0.957243	3.8711	3.3758e-06
ENSGALG00000005099	ORM1	17	protein_coding	3.27124	0.0951122	0.0375942
ENSGALG00000005108	CUL3	9	protein_coding	0.323065	5.82862	0.00163193
ENSGALG00000005118	FAM124B	9	protein_coding	1.91465	0.680081	0.0379474
ENSGALG00000005121	TAF4	20	protein_coding	4.35567	0.417047	0.00106996
ENSGALG00000005128	PTPDC1	12	protein_coding	-2.18045	1.19942	0.00251995
ENSGALG00000005135	SERPINE2	9	protein_coding	0.70224	6.89345	1.48438e-27
ENSGALG00000005140	RRAD	11	protein_coding	-1.09883	1.88168	0.0246334
ENSGALG00000005147	AMY1A	8	protein_coding	-1.00693	4.03515	1.73139e-07
ENSGALG00000005171	AP1S3	9	protein_coding	-0.920511	6.64436	5.51585e-37
ENSGALG00000005195	OSBPL2	20	protein_coding	0.618794	3.91791	0.0022932
ENSGALG00000005203	OLFM3	8	protein_coding	0.870983	4.94582	3.19481e-11
ENSGALG00000005204		15	protein_coding	-1.5182	2.34299	0.000119073
ENSGALG00000005206	ACSL3	9	protein_coding	-0.547541	3.27298	0.0458949
ENSGALG00000005208	S1PR1	8	protein_coding	0.888902	5.28324	1.31174e-14
ENSGALG00000005214	TERB1	11	protein_coding	-2.44931	3.53456	1.23227e-21
ENSGALG00000005217	MOGAT1	9	protein_coding	-0.800729	3.38044	0.00165129
ENSGALG00000005232	USP54	6	protein_coding	-1.40404	1.9826	0.00249741
ENSGALG00000005242		2	protein_coding	5.23966	0.817597	3.05864e-06
ENSGALG00000005243	PPP3CB	6	protein_coding	-0.827122	3.64346	0.000287653
ENSGALG00000005248	CDC14A	8	protein_coding	0.842419	2.65586	0.0120688
ENSGALG00000005258	SSTR5	14	protein_coding	-2.63068	0.528055	0.0233136
ENSGALG00000005263	SOX8	14	protein_coding	-0.71153	3.00196	0.0184374
ENSGALG00000005295	BCAS3	19	protein_coding	-1.81638	3.45955	3.03334e-13
ENSGALG00000005299	ANXA7	6	protein_coding	0.574664	4.34692	0.000837784
ENSGALG00000005305	ACKR2	2	protein_coding	-1.91174	1.05856	0.0132289
ENSGALG00000005309	TKT	12	protein_coding	0.468202	7.78175	1.72151e-22
ENSGALG00000005315	RPUSD1	14	protein_coding	2.10039	1.55457	0.000146799
ENSGALG00000005316	SRFBP1	Z	protein_coding	0.707248	4.48756	9.00545e-06
ENSGALG00000005321	LAMA5	20	protein_coding	0.634881	3.33547	0.0138489
ENSGALG00000005329	MFSD14A	8	protein_coding	0.761501	3.80669	0.00025792
ENSGALG00000005330	SNCAIP	Z	protein_coding	0.946358	3.45274	6.34345e-05
ENSGALG00000005337	SNX2	Z	protein_coding	0.872662	6.15524	1.92148e-25
ENSGALG00000005338	RPS21	20	protein_coding	0.271627	12.227	5.14211e-189
ENSGALG00000005340	SLC35A3	8	protein_coding	-1.4538	1.75043	0.00517922
ENSGALG00000005346	PPIC	Z	protein_coding	1.08582	5.91838	8.97992e-33
ENSGALG00000005350		19	protein_coding	1.58716	1.16551	0.0188463
ENSGALG00000005352	GATA5	20	protein_coding	1.52358	6.65933	9.51779e-102
ENSGALG00000005361		11	protein_coding	-2.12957	0.680058	0.0334936
ENSGALG00000005368	CEP120	Z	protein_coding	1.03364	3.1911	8.09402e-05
ENSGALG00000005369	BTBD10	5	protein_coding	-0.455168	4.22844	0.0160406
ENSGALG00000005385	ACTR8	12	protein_coding	0.305315	4.95068	0.0368714
ENSGALG00000005391	SELENOK	12	protein_coding	0.227136	7.35892	0.000142303
ENSGALG00000005393	ARF1	2	protein_coding	0.276168	8.5966	1.49181e-13
ENSGALG00000005395	POLR1E	Z	protein_coding	0.870093	6.1113	1.49839e-24
ENSGALG00000005397	GGNBP2	19	protein_coding	-0.568276	4.86316	7.66662e-05
ENSGALG00000005398	HAGH	14	protein_coding	-0.376864	6.16313	2.75793e-05
ENSGALG00000005407	AGL	8	protein_coding	-0.870082	2.47358	0.020349
ENSGALG00000005412	SNAP47	2	protein_coding	1.07077	1.83929	0.0257925
ENSGALG00000005423	GRHPR	Z	protein_coding	0.444079	5.04243	0.000948785
ENSGALG00000005426	FREM1	Z	protein_coding	1.23487	3.42434	1.56531e-07
ENSGALG00000005430	ALS2CL	2	protein_coding	-3.80894	0.296732	0.0120688
ENSGALG00000005441	NFIB	Z	protein_coding	0.745889	5.29306	1.28053e-10
ENSGALG00000005442	PALMD	8	protein_coding	1.41479	4.4704	1.37792e-19
ENSGALG00000005448	MYL3	2	protein_coding	-4.543	0.580518	0.000679613
ENSGALG00000005450	CCDC66	12	protein_coding	-1.10714	4.64641	2.98248e-13
ENSGALG00000005451	HELLS	6	protein_coding	-0.622757	8.07792	6.65462e-46
ENSGALG00000005456	SDR42E1	11	protein_coding	-1.05157	2.86059	0.00078362
ENSGALG00000005458	RPL3L	14	protein_coding	-1.75594	0.982616	0.0287608
ENSGALG00000005460	SLCO4A1	20	protein_coding	-1.76062	1.16548	0.014446
ENSGALG00000005468	SYNRG	19	protein_coding	-1.85135	0.817559	0.0379474
ENSGALG00000005474	PNAT10	11	protein_coding	1.15452	1.88173	0.0136442
ENSGALG00000005483	CDH13	11	protein_coding	1.76508	1.94315	9.12003e-05
ENSGALG00000005489	DDX52	19	protein_coding	-0.27307	5.32383	0.0347465
ENSGALG00000005490	RPS2	14	protein_coding	-0.133949	11.897	8.88951e-30
ENSGALG00000005494	MLYCD	11	protein_coding	-0.652096	3.43846	0.0098159
ENSGALG00000005499	IL17RD	12	protein_coding	-1.49808	2.03993	0.00093639
ENSGALG00000005522	DYNLL2	19	protein_coding	-0.757865	7.56485	1.19892e-47
ENSGALG00000005531	MRGBP	20	protein_coding	-0.31705	5.86843	0.00196183
ENSGALG00000005541	GJB1	4	protein_coding	-0.820279	4.13062	1.151e-05
ENSGALG00000005549	CUEDC1	19	protein_coding	-0.81183	3.86055	0.000102637
ENSGALG00000005550	ST6GAL1	9	protein_coding	-1.73546	3.80091	1.09069e-15
ENSGALG00000005551	DKK3	5	protein_coding	-0.400217	5.5723	0.000367433
ENSGALG00000005553	NLGN3	4	protein_coding	-1.54422	1.05857	0.0415253
ENSGALG00000005559	MRPS23	19	protein_coding	0.225247	6.86814	0.00170898
ENSGALG00000005571	HCCS	8	protein_coding	-0.327899	5.77445	0.00194647
ENSGALG00000005575	AKAP1	19	protein_coding	-0.529478	5.12618	4.82734e-05
ENSGALG00000005587	EIF4G2	5	protein_coding	0.268372	9.35817	2.56573e-20
ENSGALG00000005589	SYNGR3	14	protein_coding	-1.76798	1.60604	0.00177615
ENSGALG00000005597	CNN3	8	protein_coding	0.381227	7.61024	1.52267e-13
ENSGALG00000005599		6	protein_coding	-1.83594	1.02109	0.0195686
ENSGALG00000005609	OGFR	20	protein_coding	1.04682	1.94313	0.022019
ENSGALG00000005610	SLC44A3	8	protein_coding	-1.90824	2.38783	1.19008e-06
ENSGALG00000005612	CCM2	2	protein_coding	1.08283	1.58055	0.0470138
ENSGALG00000005622	ARF4	12	protein_coding	0.269943	8.0187	3.9327e-09
ENSGALG00000005623	TFIP11	15	protein_coding	0.568819	4.74772	0.000110862
ENSGALG00000005630	CRYBB1	15	protein_coding	1.95589	1.0586	0.00680398
ENSGALG00000005631	TRPM2	9	protein_coding	-3.36411	0.16549	0.0375942
ENSGALG00000005634	CRYBA4	15	protein_coding	-2.77825	2.41695	3.5832e-11
ENSGALG00000005637	GBF1	6	protein_coding	0.264654	5.22653	0.0464562
ENSGALG00000005643	LYVE1	5	protein_coding	-0.951159	2.23258	0.0223411
ENSGALG00000005648		4	protein_coding	-1.38136	3.11294	8.72208e-07
ENSGALG00000005651	KLHL36	11	protein_coding	-0.611533	5.2406	6.63616e-07
ENSGALG00000005652	DIDO1	20	protein_coding	0.293409	5.52484	0.0121232
ENSGALG00000005654	PITPNB	15	protein_coding	0.441107	4.47716	0.00883807
ENSGALG00000005656	DENND6A	12	protein_coding	0.531691	4.28896	0.00275871
ENSGALG00000005667	UBE2G2	9	protein_coding	0.126199	7.40317	0.0449304
ENSGALG00000005668	WSB1	19	protein_coding	0.604207	5.82467	3.4146e-10
ENSGALG00000005674	USP10	11	protein_coding	-0.278695	6.26386	0.00177224
ENSGALG00000005676	TTC28	15	protein_coding	4.19452	0.358152	0.00218878
ENSGALG00000005684	FBXL15	6	protein_coding	-3.36411	0.16549	0.0375942
ENSGALG00000005689	PAX2	6	protein_coding	0.949112	3.92811	1.04679e-06
ENSGALG00000005694	GARS	2	protein_coding	0.191147	6.67119	0.0157648
ENSGALG00000005696	ABHD6	12	protein_coding	-0.718022	2.79551	0.0294841
ENSGALG00000005700	GID8	20	protein_coding	-0.34931	5.78005	0.000871824
ENSGALG00000005710	CTDSPL	2	protein_coding	0.189438	6.5038	0.0249401
ENSGALG00000005714	PKD1	14	protein_coding	-2.48684	0.473609	0.0375942
ENSGALG00000005739	SCD	6	protein_coding	-0.632	4.53461	9.75751e-05
ENSGALG00000005745	YTHDF1	20	protein_coding	0.438176	5.37696	0.000210942
ENSGALG00000005749	COX4I1	11	protein_coding	-0.101724	10.1777	2.9839e-05
ENSGALG00000005750	SWAP70	5	protein_coding	-0.651083	4.67994	1.99952e-05
ENSGALG00000005757	IRF8	11	protein_coding	-0.60661	3.43134	0.0174162
ENSGALG00000005762	BIRC7	20	protein_coding	-2.45835	1.35811	0.000282354
ENSGALG00000005768	ETV5	9	protein_coding	-0.460776	5.17606	0.000368505
ENSGALG00000005769	WEE1	5	protein_coding	-0.269762	5.58364	0.020885
ENSGALG00000005772	BOK	9	protein_coding	0.518527	4.15263	0.00585746
ENSGALG00000005774	NKAIN4	20	protein_coding	0.4541	6.53342	1.77344e-09
ENSGALG00000005776		8	protein_coding	2.67884	0.417045	0.0226914
ENSGALG00000005779	FBXO31	11	protein_coding	2.49741	0.35815	0.0404068
ENSGALG00000005794	BLOC1S2	6	protein_coding	0.258933	5.75914	0.017048
ENSGALG00000005796	XBP1	15	protein_coding	0.36788	6.55155	1.51965e-06
ENSGALG00000005800	DCAF12L2	Z	protein_coding	0.265103	6.06566	0.00563015
ENSGALG00000005801	CHRNA4	20	protein_coding	0.641751	2.95313	0.0345475
ENSGALG00000005802	FLT4	13	protein_coding	0.520655	4.01165	0.0090433
ENSGALG00000005806	KIF24	Z	protein_coding	-1.16585	1.68005	0.0309068
ENSGALG00000005820	RNF130	13	protein_coding	-0.316769	5.72578	0.00342906
ENSGALG00000005823	HDLBP	9	protein_coding	-0.207833	7.01017	0.00268356
ENSGALG00000005839	ARID3C	Z	protein_coding	2.46043	1.13075	0.000538187
ENSGALG00000005843	EEF1A2	20	protein_coding	0.723603	6.0613	1.03646e-16
ENSGALG00000005846	MPDZ	Z	protein_coding	0.473356	4.77891	0.00138161
ENSGALG00000005848	IL11RA	Z	protein_coding	1.58435	3.09521	4.05643e-09
ENSGALG00000005854	CLUH	19	protein_coding	-0.512342	4.72436	0.000806567
ENSGALG00000005856	TBC1D9B	13	protein_coding	-1.0697	2.1307	0.0138487
ENSGALG00000005858	DR1	8	protein_coding	0.393857	5.51311	0.000515948
ENSGALG00000005862	SBSPONL	15	protein_coding	1.70006	0.943118	0.0281079
ENSGALG00000005869	COPG1	12	protein_coding	0.315968	6.1054	0.000630675
ENSGALG00000005889	CCDC18	8	protein_coding	-0.796836	3.67999	0.000400968
ENSGALG00000005896		15	protein_coding	-3.6036	0.232602	0.0213295
ENSGALG00000005897	HMCES	12	protein_coding	-0.258867	6.83024	0.000352875
ENSGALG00000005900	E4F1	14	protein_coding	-3.80893	0.296731	0.0120688
ENSGALG00000005901	PCMTD2	20	protein_coding	-0.88217	3.43132	0.000375199
ENSGALG00000005902	RAB7A	12	protein_coding	0.134132	7.48849	0.0271095
ENSGALG00000005904	TMED5	8	protein_coding	-0.261023	7.59733	1.44675e-06
ENSGALG00000005905	ZDHHC4	14	protein_coding	-0.909365	2.03994	0.0459727
ENSGALG00000005907	RPN1	12	protein_coding	0.156027	7.91943	0.00204405
ENSGALG00000005909	GATA2	12	protein_coding	-0.440558	4.91006	0.00223277
ENSGALG00000005922	RPL5	8	protein_coding	-0.0797544	10.6042	0.000251049
ENSGALG00000005932	MYT1	20	protein_coding	-1.30744	3.19936	1.33268e-06
ENSGALG00000005936	AGTR2	4	protein_coding	0.930419	2.1826	0.0238552
ENSGALG00000005947	MYD88	2	protein_coding	0.734896	3.42429	0.00263668
ENSGALG00000005948	RPL27A	5	protein_coding	0.0948333	12.131	1.98083e-20
ENSGALG00000005956		6	protein_coding	0.896799	3.42431	0.000191352
ENSGALG00000005961	DGUOK	13	protein_coding	0.274089	6.87673	9.12615e-05
ENSGALG00000005971	RIC3	5	protein_coding	-0.676225	2.95305	0.0289359
ENSGALG00000005977	BTBD8	8	protein_coding	-1.46894	4.02093	5.63717e-14
ENSGALG00000005979	OXSR1	2	protein_coding	0.989802	2.02113	0.0252421
ENSGALG00000005982	KLHL9	4	protein_coding	-0.27319	5.14161	0.0483743
ENSGALG00000005995	SLC13A5	19	protein_coding	2.17311	1.16552	0.00150888
ENSGALG00000005998	RRAS	5	protein_coding	0.438456	5.51482	9.10688e-05
ENSGALG00000006001	PRPF6	20	protein_coding	0.311607	6.26723	0.000344172
ENSGALG00000006002	WHAMM	10	protein_coding	-1.0447	3.20774	0.000113064
ENSGALG00000006008	HOMER2	10	protein_coding	-0.883286	5.02088	1.92777e-11
ENSGALG00000006011	KIAA0753	19	protein_coding	-0.544613	4.32384	0.00225973
ENSGALG00000006019	EPHX4	8	protein_coding	0.975499	2.11306	0.0213295
ENSGALG00000006020	BTBD1	10	protein_coding	0.373978	5.76487	0.000301707
ENSGALG00000006038	TGFBR3	8	protein_coding	2.67884	0.417044	0.0226914
ENSGALG00000006041	BNC1	10	protein_coding	1.32553	2.48748	0.000158126
ENSGALG00000006043	RBBP6	14	protein_coding	-0.187647	7.19607	0.0040306
ENSGALG00000006052	WDR48	2	protein_coding	0.776531	4.24497	8.08919e-06
ENSGALG00000006053	SLC2A11	15	protein_coding	-3.6036	0.232603	0.0213295
ENSGALG00000006068	TNRC6A	14	protein_coding	1.12081	2.32781	0.0031277
ENSGALG00000006074	SOX6	5	protein_coding	-1.76939	1.72734	0.000884064
ENSGALG00000006087	GPC3	4	protein_coding	1.08964	3.68018	3.19138e-07
ENSGALG00000006094	PHF6	4	protein_coding	-0.313007	5.12182	0.022931
ENSGALG00000006096	RPS13	5	protein_coding	0.057843	11.5606	0.000172464
ENSGALG00000006098	HPRT1	4	protein_coding	0.457152	4.93316	0.00107532
ENSGALG00000006101	ARFRP1	20	protein_coding	0.357181	5.38986	0.00297223
ENSGALG00000006109	MAPK8	6	protein_coding	0.350624	5.1613	0.00785934
ENSGALG00000006117	UBFD1	14	protein_coding	-0.777773	3.75609	0.00037304
ENSGALG00000006121	PIK3C2A	5	protein_coding	-1.32246	1.4736	0.0277101
ENSGALG00000006123		20	protein_coding	-0.557342	3.25695	0.0430392
ENSGALG00000006127	FAM122A	4	protein_coding	0.496871	5.92572	1.32748e-07
ENSGALG00000006130	STMN3	20	protein_coding	-0.692437	3.17401	0.0137211
ENSGALG00000006131	FTCD	7	protein_coding	-4.29229	0.473606	0.00214186
ENSGALG00000006132	MOSPD1	4	protein_coding	0.282719	6.0366	0.00325892
ENSGALG00000006134	HOGA1	6	protein_coding	-0.955452	2.87116	0.00224186
ENSGALG00000006137		6	protein_coding	0.841867	4.31247	5.61268e-07
ENSGALG00000006141	POFUT2	7	protein_coding	2.49741	0.35815	0.0404068
ENSGALG00000006144	CDK10	11	protein_coding	0.500195	4.15263	0.00818064
ENSGALG00000006167	LRRC8B	8	protein_coding	-0.951188	3.14816	0.0006254
ENSGALG00000006173	XYLB	2	protein_coding	-1.04466	3.34296	4.35199e-05
ENSGALG00000006174	VSTM4	6	protein_coding	1.77249	2.97295	4.97236e-10
ENSGALG00000006179	RPL13	11	protein_coding	-0.026358	12.0309	0.0375942
ENSGALG00000006182	NSFL1C	20	protein_coding	0.227827	5.65133	0.0468624
ENSGALG00000006188	KYAT3	8	protein_coding	-0.429115	3.89207	0.0484379
ENSGALG00000006201	TBC1D20	20	protein_coding	1.6036	0.902476	0.0424372
ENSGALG00000006219	PRKAG2	2	protein_coding	-0.740417	6.17469	6.06624e-18
ENSGALG00000006241		9	protein_coding	-1.96204	4.47332	1.38651e-30
ENSGALG00000006242	PABPN1L	11	protein_coding	-1.69203	1.13071	0.020843
ENSGALG00000006252	LMO4	8	protein_coding	-0.342731	7.36657	2.59689e-09
ENSGALG00000006284	SH3GLB1	8	protein_coding	-0.169659	6.99278	0.0177388
ENSGALG00000006292		2	protein_coding	-0.695028	4.99217	2.27573e-07
ENSGALG00000006297	TRPC7	13	protein_coding	4.86433	0.631178	6.07715e-05
ENSGALG00000006305	DTYMK	9	protein_coding	0.366764	6.46345	3.55981e-06
ENSGALG00000006306	UROC1	12	protein_coding	-1.22898	1.52805	0.0353953
ENSGALG00000006331	STAMBPL1	6	protein_coding	0.926811	3.05864	0.000896132
ENSGALG00000006334	LAP3	4	protein_coding	-0.291451	6.47601	0.000371111
ENSGALG00000006341	SLC25A48	13	protein_coding	3.27124	0.0951122	0.0375942
ENSGALG00000006343	ACTA2	6	protein_coding	0.46816	6.58733	2.24022e-10
ENSGALG00000006346	CXCL14	13	protein_coding	0.284045	5.07247	0.042214
ENSGALG00000006350	DDTL	15	protein_coding	-0.503129	6.19284	6.213e-09
ENSGALG00000006351	FAS	6	protein_coding	1.42099	2.35819	0.000129638
ENSGALG00000006356	MKLN1	1	protein_coding	0.421898	4.8122	0.00436057
ENSGALG00000006368	PTPN5	5	protein_coding	-2.67101	2.4596	5.40218e-11
ENSGALG00000006393		4	protein_coding	3.27124	0.0951122	0.0375942
ENSGALG00000006395	WDR53	9	protein_coding	-0.351083	5.47175	0.00298613
ENSGALG00000006401	OSBPL5	5	protein_coding	-0.529571	4.77306	0.00040355
ENSGALG00000006403	MESDC2	10	protein_coding	-0.467552	6.94451	1.22203e-12
ENSGALG00000006404	DDX46	13	protein_coding	-0.141157	8.04083	0.00411761
ENSGALG00000006405	CEP19	9	protein_coding	-1.40947	3.71556	1.43581e-10
ENSGALG00000006409	PODXL	1	protein_coding	0.686988	8.3046	4.27424e-67
ENSGALG00000006411	CAMLG	13	protein_coding	0.500034	3.55459	0.0379474
ENSGALG00000006417	SEC24A	13	protein_coding	0.380039	5.21209	0.00297776
ENSGALG00000006418	PDPK1	14	protein_coding	0.227967	5.62969	0.0486503
ENSGALG00000006420	ABHD17C	10	protein_coding	-0.464156	4.03991	0.0225695
ENSGALG00000006424	JADE2	13	protein_coding	-1.60684	1.63113	0.0037749
ENSGALG00000006427	CARS	5	protein_coding	-0.494445	5.04451	0.000260437
ENSGALG00000006428	UBE2I	14	protein_coding	0.256612	7.31413	1.78506e-05
ENSGALG00000006431	PANK1	6	protein_coding	-0.371862	4.33154	0.0438967
ENSGALG00000006445	ARNT2	10	protein_coding	-3.80893	0.296732	0.0120688
ENSGALG00000006446	NAP1L4	5	protein_coding	0.192531	6.66284	0.0152547
ENSGALG00000006456	C14H16orf45	14	protein_coding	0.884671	8.22004	4.64357e-104
ENSGALG00000006457	RBMXL1	4	protein_coding	0.176789	7.7193	0.00098886
ENSGALG00000006461	UBE3C	2	protein_coding	-0.600993	2.99231	0.0498947
ENSGALG00000006473	PLXNA4	1	protein_coding	-0.757942	4.13063	5.64071e-05
ENSGALG00000006474	SKP1	13	protein_coding	0.1217	8.74873	0.00161721
ENSGALG00000006479	CCM2L	20	protein_coding	-3.09491	0.727358	0.00314918
ENSGALG00000006480	TCF7	13	protein_coding	-1.9807	3.1218	7.2509e-12
ENSGALG00000006482	FAH	10	protein_coding	-2.29791	3.14809	5.58056e-15
ENSGALG00000006488	RYK	9	protein_coding	0.466658	5.73049	4.88068e-06
ENSGALG00000006489	CHCHD3	1	protein_coding	-0.150444	7.11785	0.0297294
ENSGALG00000006490	SCN3B	24	protein_coding	-1.33351	2.71563	6.25938e-05
ENSGALG00000006491	ANKRD1	6	protein_coding	2.2108	3.19958	1.03322e-16
ENSGALG00000006502	PCGF5	6	protein_coding	-3.67268	1.52802	1.8641e-07
ENSGALG00000006505	ZFAND6	10	protein_coding	0.214747	6.35075	0.014973
ENSGALG00000006507	CLMP	24	protein_coding	0.637701	3.8922	0.00181685
ENSGALG00000006511	BCL2A1	10	protein_coding	2.49741	0.35815	0.0404068
ENSGALG00000006526	PLXNB3	12	protein_coding	-3.36411	0.165489	0.0375942
ENSGALG00000006530	TSSC4	5	protein_coding	-0.331992	5.58843	0.00348352
ENSGALG00000006531	TRA2B	9	protein_coding	0.266138	7.79255	9.4341e-08
ENSGALG00000006547	PROCR	9	protein_coding	0.740596	2.47365	0.0437898
ENSGALG00000006552	INS	5	protein_coding	-1.67927	1.55451	0.00370154
ENSGALG00000006563	SEMA3D	1	protein_coding	0.713075	3.05863	0.0127516
ENSGALG00000006564		9	protein_coding	0.286905	6.0483	0.00267284
ENSGALG00000006571	SETD5	12	protein_coding	0.483154	5.97065	1.93222e-07
ENSGALG00000006575	VIPR2	2	protein_coding	0.96374	3.24085	0.00018804
ENSGALG00000006583	LSP1P1	5	protein_coding	0.688644	7.45321	1.52172e-38
ENSGALG00000006594	POFUT1	20	protein_coding	-0.441947	4.88421	0.0023938
ENSGALG00000006596	SNRPD3	15	protein_coding	0.120267	9.05937	0.000527102
ENSGALG00000006597	DZIP1L	9	protein_coding	-3.36411	0.16549	0.0375942
ENSGALG00000006601	MTMR14	12	protein_coding	-0.374917	5.15245	0.00482531
ENSGALG00000006604	KIF3B	20	protein_coding	-0.934763	3.83917	7.73706e-06
ENSGALG00000006613	CTSD	5	protein_coding	-0.401946	5.66479	0.000208936
ENSGALG00000006617	BCCIP	6	protein_coding	0.19753	6.78808	0.00872
ENSGALG00000006622	FRA10AC1	6	protein_coding	-0.282452	5.49929	0.0187184
ENSGALG00000006623	ATP11C	4	protein_coding	-1.4538	1.75043	0.00517922
ENSGALG00000006630	COMMD7	20	protein_coding	-0.171158	7.28818	0.00725362
ENSGALG00000006633	TMEM243	1	protein_coding	0.631207	3.83934	0.00254263
ENSGALG00000006639	CEP55	6	protein_coding	-0.340541	4.85791	0.0245078
ENSGALG00000006648	SPECC1L	15	protein_coding	-0.694056	3.56102	0.00359175
ENSGALG00000006657	MAPRE1	20	protein_coding	-0.0890667	8.82528	0.02311
ENSGALG00000006672	LARP4B	2	protein_coding	-1.86071	1.52804	0.00166101
ENSGALG00000006673	POU2F3	24	protein_coding	3.56297	0.165503	0.0188463
ENSGALG00000006676	RLBP1	10	protein_coding	-1.30758	2.00196	0.00442812
ENSGALG00000006682	BEND7	1	protein_coding	-0.751442	5.6026	1.36325e-12
ENSGALG00000006688	TADA3	12	protein_coding	0.333979	4.77888	0.0308701
ENSGALG00000006690	ECHDC3	1	protein_coding	-0.505844	5.71987	1.05964e-06
ENSGALG00000006691	ARPC4	12	protein_coding	0.201012	8.55575	2.55327e-07
ENSGALG00000006697	TOLLIP	5	protein_coding	-0.825949	3.35054	0.00131529
ENSGALG00000006702	MFGE8	10	protein_coding	1.24443	6.73063	9.6693e-74
ENSGALG00000006703	GTPBP4	2	protein_coding	-0.44237	6.75792	4.00558e-10
ENSGALG00000006710	RAB36	15	protein_coding	-1.87114	1.90242	0.000142449
ENSGALG00000006715	OAF	24	protein_coding	0.505877	5.02362	0.000153292
ENSGALG00000006717		5	protein_coding	-4.543	0.580518	0.000679613
ENSGALG00000006743	YWHAH	15	protein_coding	0.312576	7.08073	9.55726e-07
ENSGALG00000006749	WDR37	2	protein_coding	0.530653	4.39898	0.00180205
ENSGALG00000006751	THY1	24	protein_coding	1.71726	2.77326	2.82593e-08
ENSGALG00000006753	ATP5C1	1	protein_coding	-0.0829454	8.82002	0.0367754
ENSGALG00000006760	CSTF2	4	protein_coding	0.245247	5.86869	0.0190579
ENSGALG00000006775	TGM2	20	protein_coding	0.620109	5.80827	1.40649e-10
ENSGALG00000006777	MRPS11	10	protein_coding	-0.238572	7.97269	5.49068e-07
ENSGALG00000006780	ARL6IP1	14	protein_coding	-0.285591	6.59712	0.000267978
ENSGALG00000006783	PLOD2	9	protein_coding	0.685348	5.73927	3.49013e-12
ENSGALG00000006787	CCDC71	12	protein_coding	-3.28087	0.817554	0.0011265
ENSGALG00000006788	RPRD1B	20	protein_coding	0.390529	6.05068	2.26076e-05
ENSGALG00000006792	VSTM2L	20	protein_coding	0.770128	3.95318	8.62826e-05
ENSGALG00000006817	CTNNBL1	20	protein_coding	-0.257521	5.31031	0.0482191
ENSGALG00000006826	KLHL25	10	protein_coding	-3.80893	0.296732	0.0120688
ENSGALG00000006834	CPB1	9	protein_coding	1.91465	0.680081	0.0379474
ENSGALG00000006835	TNNC2	20	protein_coding	1.90899	1.86068	5.06064e-05
ENSGALG00000006836	SNX21	20	protein_coding	0.966764	4.68027	2.28574e-11
ENSGALG00000006842	ACOT8	20	protein_coding	-0.328554	5.14159	0.0156525
ENSGALG00000006843	NCBP2	9	protein_coding	0.180089	7.32897	0.00364937
ENSGALG00000006854	NEURL2	20	protein_coding	-1.08141	1.94308	0.0227348
ENSGALG00000006856	CD151	5	protein_coding	0.350116	5.89229	0.000418241
ENSGALG00000006860	KIF3A	13	protein_coding	-0.430708	4.04458	0.0356746
ENSGALG00000006861	COQ7	14	protein_coding	0.287624	6.45727	0.000429598
ENSGALG00000006889	TMC7	14	protein_coding	-1.06623	2.79549	0.000922572
ENSGALG00000006898	EIF4ENIF1	15	protein_coding	-1.34711	2.41699	0.000391559
ENSGALG00000006899		24	protein_coding	0.306613	10.6859	1.07991e-57
ENSGALG00000006910	IMPDH2	12	protein_coding	0.22932	7.55531	3.45125e-05
ENSGALG00000006911	TMC5	14	protein_coding	-2.11516	1.35811	0.0013007
ENSGALG00000006921	DRG1	15	protein_coding	-0.251097	6.42942	0.00299529
ENSGALG00000006922		24	protein_coding	4.19452	0.358152	0.00218878
ENSGALG00000006925	CCP110	14	protein_coding	-2.39953	1.52803	9.75751e-05
ENSGALG00000006929	ZNF711	4	protein_coding	0.368132	5.07706	0.00662091
ENSGALG00000006939	PFKP	2	protein_coding	0.491618	6.34337	1.00365e-09
ENSGALG00000006956	ARIH2	12	protein_coding	-0.371862	4.33154	0.0438967
ENSGALG00000006963	ENDOV	18	protein_coding	0.745506	4.55796	1.31925e-06
ENSGALG00000006964	SDR42E2	14	protein_coding	-2.69126	1.50106	2.68664e-05
ENSGALG00000006969	USP28	24	protein_coding	-0.951214	4.36922	1.79331e-08
ENSGALG00000006974	DDX27	20	protein_coding	-0.218867	6.28874	0.0160901
ENSGALG00000006992	MMP9	20	protein_coding	-1.46108	2.09507	0.000916191
ENSGALG00000006995	APOD	9	protein_coding	3.10383	2.34312	4.88974e-14
ENSGALG00000006997	BRINP1	17	protein_coding	0.599353	4.58387	0.000123713
ENSGALG00000007000	NR2F2	10	protein_coding	0.822532	7.95318	7.52015e-76
ENSGALG00000007007		6	protein_coding	-1.83758	3.15677	7.10036e-11
ENSGALG00000007016		10	protein_coding	-1.15539	3.58685	5.32767e-07
ENSGALG00000007021	PCNT	7	protein_coding	-0.759309	5.64477	3.35673e-13
ENSGALG00000007030		14	protein_coding	0.489252	4.01642	0.0147753
ENSGALG00000007040	ACAP2	9	protein_coding	0.234772	5.58545	0.0450761
ENSGALG00000007042	CCDC40	18	protein_coding	-1.2411	2.45963	0.000853046
ENSGALG00000007044	METTL9	14	protein_coding	-0.289923	5.7489	0.00748778
ENSGALG00000007045	ADGRA1	6	protein_coding	-4.14845	0.417023	0.0037749
ENSGALG00000007047	GAL	5	protein_coding	-1.29477	7.304	8.15981e-108
ENSGALG00000007052	PXK	12	protein_coding	-0.747645	3.63109	0.00117522
ENSGALG00000007054	TBC1D16	18	protein_coding	-4.75653	0.680052	0.000216861
ENSGALG00000007058	LSG1	9	protein_coding	-0.322527	4.78712	0.0388314
ENSGALG00000007072	ACADS	15	protein_coding	0.600925	3.8231	0.00448289
ENSGALG00000007076	CCNY	2	protein_coding	4.35567	0.417047	0.00106996
ENSGALG00000007078	ENTPD1	6	protein_coding	-1.14056	1.75043	0.0288055
ENSGALG00000007079	PAPPA	17	protein_coding	3.80551	0.232618	0.00922456
ENSGALG00000007090	CPN1	6	protein_coding	-0.523381	4.26895	0.00423547
ENSGALG00000007109	APOA4	24	protein_coding	3.80551	0.232618	0.00922456
ENSGALG00000007114	APOA1	24	protein_coding	0.922797	9.04072	2.62191e-190
ENSGALG00000007123		4	protein_coding	-2.03731	0.902446	0.0174046
ENSGALG00000007127		5	protein_coding	-0.833183	5.33133	1.12633e-12
ENSGALG00000007131		4	protein_coding	0.205784	8.97519	9.39142e-10
ENSGALG00000007145	ITGB1	2	protein_coding	0.357578	7.31812	5.60464e-10
ENSGALG00000007149	CYTH3	14	protein_coding	-2.48684	0.473609	0.0375942
ENSGALG00000007151	BRWD3	4	protein_coding	0.377611	4.26108	0.0431596
ENSGALG00000007155	RMI2	14	protein_coding	-0.527746	5.02097	0.000102634
ENSGALG00000007157	TENT5D	4	protein_coding	1.18564	1.55456	0.0315062
ENSGALG00000007168	CFAP20DC	12	protein_coding	-1.21368	1.41702	0.0492327
ENSGALG00000007190	ATP6V1G1	17	protein_coding	0.088916	8.74395	0.0273841
ENSGALG00000007193		9	protein_coding	-1.54996	2.606	9.84361e-06
ENSGALG00000007195		15	protein_coding	0.216197	6.06677	0.0281711
ENSGALG00000007205	COX6A1	15	protein_coding	0.0566602	10.8362	0.00667583
ENSGALG00000007215	KIF5B	2	protein_coding	-0.484289	5.28675	8.66365e-05
ENSGALG00000007216	TVP23A	14	protein_coding	-1.57085	3.62479	7.87907e-12
ENSGALG00000007220	FTH1	5	protein_coding	-0.347002	12.9684	0
ENSGALG00000007222	UTS2B	9	protein_coding	1.49306	3.81226	1.30698e-13
ENSGALG00000007226	OSTN	9	protein_coding	1.71962	6.83743	3.51393e-142
ENSGALG00000007234	CLCN5	4	protein_coding	-0.789869	3.18252	0.00430454
ENSGALG00000007248		10	protein_coding	-1.17752	1.50108	0.0460557
ENSGALG00000007251	PCYT2	18	protein_coding	-0.519976	4.99705	0.000153059
ENSGALG00000007254	ARHGAP12	2	protein_coding	-0.674033	3.69197	0.00291331
ENSGALG00000007260	ZEB1	2	protein_coding	0.248304	5.56281	0.0351953
ENSGALG00000007262	SPG21	10	protein_coding	0.417743	5.95454	1.06129e-05
ENSGALG00000007269	GABRA3	4	protein_coding	1.83586	1.81761	0.000131663
ENSGALG00000007284	SYP	12	protein_coding	-1.36732	3.94795	8.61213e-12
ENSGALG00000007298	BACE1	24	protein_coding	-2.40688	1.32774	0.00044232
ENSGALG00000007299	THOC7	12	protein_coding	-0.171356	8.51563	2.39016e-05
ENSGALG00000007300	PYCR1	18	protein_coding	0.420862	5.78041	3.34403e-05
ENSGALG00000007305	NME1	18	protein_coding	-1.19501	1.60605	0.0332726
ENSGALG00000007311	CLDN2	4	protein_coding	3.27124	0.0951122	0.0375942
ENSGALG00000007315	PSMD6	12	protein_coding	0.175236	6.92692	0.0157648
ENSGALG00000007324	TP63	9	protein_coding	-2.14698	2.47355	2.43042e-08
ENSGALG00000007326	PMM2	14	protein_coding	0.590404	4.88446	2.08379e-05
ENSGALG00000007346	JCAD	2	protein_coding	0.585773	4.83941	3.40837e-05
ENSGALG00000007351	MTPAP	2	protein_coding	-0.891705	5.58822	4.96279e-17
ENSGALG00000007353	MTFMT	10	protein_coding	0.402633	4.13079	0.0392226
ENSGALG00000007356	MAP3K8	2	protein_coding	-1.91174	1.05856	0.0132289
ENSGALG00000007358	CILP	10	protein_coding	3.27124	0.0951122	0.0375942
ENSGALG00000007361	SST	9	protein_coding	1.69648	8.22432	0
ENSGALG00000007367	WFIKKN2	18	protein_coding	3.27124	0.0951122	0.0375942
ENSGALG00000007378	FAM162A	1	protein_coding	0.212523	7.25323	0.000679479
ENSGALG00000007396	TAOK3	15	protein_coding	-0.436026	4.24885	0.0205712
ENSGALG00000007403	PEBP1	15	protein_coding	0.152637	9.39578	3.74687e-07
ENSGALG00000007404	YIPF5	13	protein_coding	0.345967	5.90906	0.000458552
ENSGALG00000007417	ODAD2	2	protein_coding	-1.2691	1.44558	0.0375696
ENSGALG00000007437	DPP8	10	protein_coding	0.795471	2.6312	0.0196841
ENSGALG00000007438	IFT46	24	protein_coding	0.808356	4.23273	3.45301e-06
ENSGALG00000007439	PRELID3B	20	protein_coding	0.467676	5.19959	0.000201484
ENSGALG00000007441	MAP6	1	protein_coding	-1.44825	3.48042	2.09708e-09
ENSGALG00000007462	CTSZ	20	protein_coding	-0.242914	5.79959	0.0253236
ENSGALG00000007466	EDNRB2	4	protein_coding	-1.43847	2.41698	0.000157821
ENSGALG00000007467	SLC25A26	12	protein_coding	-0.714569	2.72734	0.0356746
ENSGALG00000007470	POLR1D	4	protein_coding	0.153427	7.05759	0.0289359
ENSGALG00000007473	MRPL28	14	protein_coding	0.226564	7.28523	0.000224137
ENSGALG00000007481	HACD3	10	protein_coding	0.195511	6.08163	0.0478621
ENSGALG00000007484	GOT1	6	protein_coding	0.20077	6.13304	0.0375942
ENSGALG00000007494	LARS1	13	protein_coding	0.30004	6.42535	0.000267108
ENSGALG00000007510	CETN1	4	protein_coding	-0.325983	6.36448	0.000114648
ENSGALG00000007511	ITGB2	7	protein_coding	3.27124	0.0951122	0.0375942
ENSGALG00000007520	SSRP1	5	protein_coding	-0.161932	6.88871	0.0305498
ENSGALG00000007528	TCERG1	13	protein_coding	-0.233717	6.34288	0.00810333
ENSGALG00000007537	INCENP	5	protein_coding	-0.19728	6.37945	0.0265025
ENSGALG00000007543	APCDD1L	20	protein_coding	1.29416	2.59341	0.000112734
ENSGALG00000007555	CCND1	5	protein_coding	0.177752	6.6282	0.0287483
ENSGALG00000007559	PDSS1	2	protein_coding	-0.369681	5.01863	0.00862534
ENSGALG00000007564		2	protein_coding	4.01309	0.296751	0.00444716
ENSGALG00000007579	APBB1IP	2	protein_coding	-1.15878	2.89206	0.000173575
ENSGALG00000007581	FYTTD1	9	protein_coding	-0.384905	6.48198	1.21454e-06
ENSGALG00000007582	DPYSL3	13	protein_coding	-0.860745	6.82293	7.89366e-37
ENSGALG00000007594	ASB12	4	protein_coding	-3.80893	0.296732	0.0120688
ENSGALG00000007606	PGAM1	6	protein_coding	0.150376	8.55253	0.000200182
ENSGALG00000007611	RPL35A	9	protein_coding	0.305845	12.0173	4.27093e-178
ENSGALG00000007638	HMOX2	14	protein_coding	0.263342	5.39166	0.0353953
ENSGALG00000007642	CTBPL	13	protein_coding	-0.490731	6.5109	1.87706e-10
ENSGALG00000007650	SLC9A3R1	18	protein_coding	-0.239301	5.83646	0.0257144
ENSGALG00000007652	SUCLG2	12	protein_coding	0.324264	5.27313	0.0110734
ENSGALG00000007653	RAE1	20	protein_coding	0.297524	5.74054	0.00547459
ENSGALG00000007669	EGR1	13	protein_coding	0.779243	2.38792	0.0401656
ENSGALG00000007680	ENKUR	2	protein_coding	-1.0969	3.50101	4.32295e-06
ENSGALG00000007685	BCL9L	24	protein_coding	0.567211	3.6741	0.0123703
ENSGALG00000007687	MAP2K1	10	protein_coding	0.324806	5.64675	0.00313882
ENSGALG00000007689	CENATAC	24	protein_coding	2.12238	1.29677	0.00082066
ENSGALG00000007691	ARMC9	9	protein_coding	-1.19501	1.60605	0.0332726
ENSGALG00000007695	SNAPC5	10	protein_coding	-0.400941	5.48384	0.000559002
ENSGALG00000007697	MGEA5	6	protein_coding	-0.348666	5.51283	0.00275659
ENSGALG00000007699	RPS25	24	protein_coding	0.112346	12.2031	1.1407e-31
ENSGALG00000007700	CTTN	5	protein_coding	0.426578	6.12548	1.46505e-06
ENSGALG00000007707	TRAPPC4	24	protein_coding	0.352703	5.92056	0.000322812
ENSGALG00000007710		4	protein_coding	0.932575	3.95817	1.23379e-06
ENSGALG00000007711	RPL4	10	protein_coding	-0.107172	10.9294	1.21057e-08
ENSGALG00000007720	AIFM3	15	protein_coding	-4.14845	0.417024	0.0037749
ENSGALG00000007744	CASS4	20	protein_coding	-4.14845	0.417024	0.0037749
ENSGALG00000007748	SLC16A2	4	protein_coding	0.851792	2.38792	0.0241436
ENSGALG00000007750	RLIM	4	protein_coding	-0.350421	4.9279	0.0171066
ENSGALG00000007755	NEXMIF	4	protein_coding	-3.80894	0.296732	0.0120688
ENSGALG00000007759	TMEFF2	7	protein_coding	-1.09158	4.35044	1.38193e-10
ENSGALG00000007768	AURKA	20	protein_coding	0.319729	6.23793	0.000270463
ENSGALG00000007771	FAM210B	20	protein_coding	-0.382082	5.70966	0.000355986
ENSGALG00000007778	PES1	15	protein_coding	-0.494846	4.15249	0.0104159
ENSGALG00000007780	EIF4E3	12	protein_coding	-0.515588	3.52802	0.0375942
ENSGALG00000007785	PROK2	12	protein_coding	-4.94248	0.773159	6.73354e-05
ENSGALG00000007792	PFDN4	20	protein_coding	-0.201861	8.63422	1.25872e-07
ENSGALG00000007793	UPRT	4	protein_coding	-0.290643	5.43664	0.0178406
ENSGALG00000007804	GXYLT2	12	protein_coding	0.245691	5.69364	0.0284008
ENSGALG00000007809	TSHZ2	20	protein_coding	-0.8439	2.50107	0.0229012
ENSGALG00000007819	PDZRN3	12	protein_coding	0.884042	2.73901	0.00595777
ENSGALG00000007822	MRPL58	18	protein_coding	-0.355625	7.08055	2.45601e-08
ENSGALG00000007825	KIAA1841	3	protein_coding	2.98493	0.528079	0.00662091
ENSGALG00000007832	PEX13	3	protein_coding	-0.426875	4.57723	0.00979825
ENSGALG00000007843	ATRX	4	protein_coding	-0.379188	8.43637	3.89041e-22
ENSGALG00000007861	MAGT1	4	protein_coding	0.454942	5.45634	6.73354e-05
ENSGALG00000007862	CNTN3	12	protein_coding	-3.98865	0.358131	0.00674013
ENSGALG00000007877	PIP4K2A	2	protein_coding	-0.254614	5.57883	0.0307348
ENSGALG00000007892	SPAG6	2	protein_coding	-2.35352	1.29671	0.000687053
ENSGALG00000007902	ATP7A	4	protein_coding	-1.05871	2.82841	0.000847758
ENSGALG00000007905	LAMB1	1	protein_coding	0.413384	7.59001	1.31886e-15
ENSGALG00000007924	STK17B	7	protein_coding	-0.890041	2.52803	0.0149362
ENSGALG00000007926	ATP5PD	18	protein_coding	0.133043	9.17719	5.32494e-05
ENSGALG00000007928	MLLT10	2	protein_coding	-0.615844	3.81751	0.00444716
ENSGALG00000007930	MAP2K5	10	protein_coding	-0.423874	6.23644	9.1905e-07
ENSGALG00000007936	PGK2	4	protein_coding	0.162496	8.28015	0.000236616
ENSGALG00000007941	C5H11orf74	5	protein_coding	0.743866	3.4806	0.00181026
ENSGALG00000007945	CRYAB	24	protein_coding	-1.15202	5.21993	5.00237e-21
ENSGALG00000007952	AMOT	4	protein_coding	0.468787	4.17413	0.0131698
ENSGALG00000007956	PLXDC2	2	protein_coding	0.479068	4.98276	0.000451272
ENSGALG00000007976		4	protein_coding	-0.838697	3.82837	7.27496e-05
ENSGALG00000007981	CLN6	10	protein_coding	-0.356619	6.37098	1.92818e-05
ENSGALG00000007993	DCX	4	protein_coding	0.587626	3.49433	0.0158392
ENSGALG00000008009	BCAP29	1	protein_coding	-0.376867	6.75298	1.50869e-07
ENSGALG00000008013	KLHDC10	1	protein_coding	2.67884	0.417045	0.0226914
ENSGALG00000008026	SPATA2	20	protein_coding	-0.714477	3.05853	0.0152547
ENSGALG00000008036	TMEM209	1	protein_coding	-0.709644	4.57395	7.15246e-06
ENSGALG00000008038	SF3B1	7	protein_coding	0.470645	6.21643	2.78829e-08
ENSGALG00000008043	CORO2B	10	protein_coding	-1.13791	4.13935	7.23949e-10
ENSGALG00000008053	PRDM11	5	protein_coding	0.598394	3.02114	0.0429484
ENSGALG00000008058	PAK3	4	protein_coding	-1.03902	2.113	0.0179066
ENSGALG00000008066	UQCR10	15	protein_coding	0.303805	9.86308	5.75353e-35
ENSGALG00000008073	NF2	15	protein_coding	-0.396629	4.89721	0.00674013
ENSGALG00000008076	TMEM164	4	protein_coding	-0.894623	2.933	0.0033951
ENSGALG00000008077		10	protein_coding	-2.97563	1.09508	0.000307485
ENSGALG00000008080	C1QTNF4	5	protein_coding	0.945353	2.58057	0.00581038
ENSGALG00000008092	NXT2	4	protein_coding	-0.315361	5.61383	0.00530282
ENSGALG00000008094	HSPD1	7	protein_coding	-0.102831	8.79121	0.00834972
ENSGALG00000008097	CELF1	5	protein_coding	-0.401332	5.63719	0.000249455
ENSGALG00000008111	MEST	1	protein_coding	-0.816131	3.24886	0.00236949
ENSGALG00000008113	PLCL1	7	protein_coding	1.23452	1.86067	0.00872521
ENSGALG00000008121	CYP17A1	6	protein_coding	1.10349	2.13077	0.00802567
ENSGALG00000008122	SLC39A13	5	protein_coding	-1.50515	4.00662	2.10242e-14
ENSGALG00000008128	MOB4	7	protein_coding	0.255316	6.08394	0.00757839
ENSGALG00000008139	EML6	3	protein_coding	-2.03731	0.902446	0.0174046
ENSGALG00000008144	COPG2	1	protein_coding	0.725471	4.78177	2.94881e-07
ENSGALG00000008146	MORF4L2	10	protein_coding	-0.26304	6.25482	0.00347126
ENSGALG00000008148	MYBPC3	5	protein_coding	3.27124	0.0951122	0.0375942
ENSGALG00000008151	WSB2	15	protein_coding	-0.261957	6.61767	0.00082729
ENSGALG00000008155	KCTD18	7	protein_coding	-3.80894	0.296732	0.0120688
ENSGALG00000008162	FBXO18	1	protein_coding	-3.80893	0.296731	0.0120688
ENSGALG00000008163	PSME4	3	protein_coding	1.00988	2.13076	0.0160533
ENSGALG00000008167	KMT2E	1	protein_coding	0.302477	6.25013	0.000575797
ENSGALG00000008172	ERLEC1	3	protein_coding	0.322105	5.12863	0.0172873
ENSGALG00000008174	MTAP	Z	protein_coding	1.84718	5.26758	1.91411e-54
ENSGALG00000008195	NPHP1	3	protein_coding	-0.496433	4.73018	0.00117522
ENSGALG00000008206	TESC	15	protein_coding	0.857526	4.7818	8.59595e-10
ENSGALG00000008208	CASC4	10	protein_coding	-0.501541	7.20251	4.72005e-17
ENSGALG00000008218	DDB2	5	protein_coding	-0.401396	4.06314	0.0492878
ENSGALG00000008222	SLC26A5	1	protein_coding	-4.14845	0.417023	0.0037749
ENSGALG00000008229	ALDH7A1	Z	protein_coding	1.25879	6.60864	2.43753e-69
ENSGALG00000008230	PCGF6	6	protein_coding	-0.751731	5.22416	7.94203e-10
ENSGALG00000008234	ORC2	7	protein_coding	-0.447555	3.96788	0.0336899
ENSGALG00000008239	NDUFB3	7	protein_coding	0.28131	8.77803	1.11081e-15
ENSGALG00000008247	ARFGAP2	5	protein_coding	0.353573	4.62812	0.0302367
ENSGALG00000008249	DNAJC2	1	protein_coding	-0.38836	7.44594	2.51486e-12
ENSGALG00000008253	TBX5	15	protein_coding	-1.85155	1.65579	0.000827636
ENSGALG00000008254	ANAPC1	3	protein_coding	-0.469414	4.94048	0.00091107
ENSGALG00000008257	MERTK	3	protein_coding	0.693234	3.53479	0.00313882
ENSGALG00000008263	CNTN4	12	protein_coding	-2.35352	1.29671	0.000687053
ENSGALG00000008265	PDCD11	6	protein_coding	-0.850093	3.36557	0.000860968
ENSGALG00000008269	ZC3H8	3	protein_coding	-0.238739	6.64872	0.00226739
ENSGALG00000008297	SEMA4B	10	protein_coding	0.544424	4.89484	9.46647e-05
ENSGALG00000008304	STN1	6	protein_coding	0.457976	3.90252	0.0307321
ENSGALG00000008306	FGL2	1	protein_coding	4.35567	0.417047	0.00106996
ENSGALG00000008317	SDSL	15	protein_coding	-1.99522	1.98259	2.82737e-05
ENSGALG00000008318	SLK	6	protein_coding	-0.304839	5.6154	0.0072661
ENSGALG00000008320	EDEM1	12	protein_coding	-0.272176	5.38226	0.0312148
ENSGALG00000008330	TMEM60	1	protein_coding	0.202031	6.40359	0.0203917
ENSGALG00000008346	CASP18	7	protein_coding	3.27124	0.0951122	0.0375942
ENSGALG00000008347	ATG13	5	protein_coding	4.50061	0.473632	0.000527102
ENSGALG00000008348	PDIA3	10	protein_coding	0.332358	7.98392	3.32474e-13
ENSGALG00000008352	CKMT1B	10	protein_coding	-0.938284	2.86059	0.00283782
ENSGALG00000008365	CHRM4	5	protein_coding	1.27957	4.36958	2.84627e-15
ENSGALG00000008367	MDK	5	protein_coding	0.607763	10.6358	7.50511e-218
ENSGALG00000008368	RAD18	12	protein_coding	0.325447	5.20164	0.0130794
ENSGALG00000008378	SRGAP3	12	protein_coding	-0.608538	3.68601	0.00789417
ENSGALG00000008380	DGKZ	5	protein_coding	0.477875	4.87658	0.000784557
ENSGALG00000008381	TMEM237	7	protein_coding	-0.473933	5.39507	6.36033e-05
ENSGALG00000008403	PHF21A	5	protein_coding	0.375509	5.85285	0.000172932
ENSGALG00000008414	DVL3	9	protein_coding	0.817759	2.7619	0.0109151
ENSGALG00000008419	SEC13	12	protein_coding	-0.15207	7.08532	0.0297773
ENSGALG00000008435	SUMO1	7	protein_coding	0.166877	7.93654	0.000818891
ENSGALG00000008437	NET1	1	protein_coding	-0.307741	5.77304	0.00388233
ENSGALG00000008440	CHST1	5	protein_coding	-2.56242	2.69195	2.10421e-12
ENSGALG00000008442	TENM1	4	protein_coding	1.06991	2.11306	0.0110769
ENSGALG00000008443	ARHGDIA	18	protein_coding	0.145251	7.14567	0.0338434
ENSGALG00000008444	TUBAL3	1	protein_coding	1.35321	5.1377	9.39454e-29
ENSGALG00000008452	IFT122	12	protein_coding	0.779124	4.70703	7.60786e-08
ENSGALG00000008454	NOP58	7	protein_coding	-0.160471	7.64291	0.00429305
ENSGALG00000008459	BMPR2	7	protein_coding	1.61427	1.29676	0.0100309
ENSGALG00000008486	CACNA2D1	1	protein_coding	0.708369	5.14625	8.58416e-09
ENSGALG00000008487	TMCC1	12	protein_coding	0.645809	3.19108	0.0183597
ENSGALG00000008490	TRH	12	protein_coding	3.54849	0.773198	0.000266995
ENSGALG00000008493	METTL21A	7	protein_coding	-0.803377	5.15017	1.56778e-10
ENSGALG00000008494	CREB1	7	protein_coding	0.711579	4.78736	4.89751e-07
ENSGALG00000008496	VPS18	5	protein_coding	-0.60219	3.56103	0.0126879
ENSGALG00000008497	SLC38A2	1	protein_coding	0.46044	6.52591	1.11518e-09
ENSGALG00000008500	RBSN	12	protein_coding	-0.416037	4.30839	0.0242207
ENSGALG00000008508	PYGB	3	protein_coding	0.817575	3.52144	0.00044122
ENSGALG00000008514	DLL4	5	protein_coding	-3.98865	0.358131	0.00674013
ENSGALG00000008517	MCTS1	4	protein_coding	-0.161398	7.83494	0.00202644
ENSGALG00000008518		17	protein_coding	0.524774	3.50794	0.0326196
ENSGALG00000008519	NR2C2	12	protein_coding	0.313083	4.74479	0.0469053
ENSGALG00000008523	XPNPEP1	6	protein_coding	-0.212612	5.92915	0.0418229
ENSGALG00000008542	ADD3	6	protein_coding	0.32273	6.28119	0.000183296
ENSGALG00000008544	SLC8A1	3	protein_coding	3.27124	0.0951125	0.0375942
ENSGALG00000008551	CRELD2	1	protein_coding	-0.382646	5.12401	0.00438134
ENSGALG00000008559	CUL4B	4	protein_coding	-0.660561	3.27298	0.014636
ENSGALG00000008569	CHP1	5	protein_coding	0.609648	6.42735	2.21548e-15
ENSGALG00000008584	NUSAP1	5	protein_coding	-0.249999	6.78906	0.000705937
ENSGALG00000008586	TUBB4B	17	protein_coding	0.136535	8.53368	0.000895664
ENSGALG00000008589	CMKLR2	7	protein_coding	1.24913	2.60612	0.000181137
ENSGALG00000008590	EEF1B2	7	protein_coding	-0.139537	11.5695	7.15027e-23
ENSGALG00000008593	ATP1B4	4	protein_coding	3.00128	0.902484	0.000418896
ENSGALG00000008595	RTF1	5	protein_coding	-0.145728	7.94531	0.00410513
ENSGALG00000008597		3	protein_coding	0.174029	7.77103	0.000970285
ENSGALG00000008613	NDUFA1	4	protein_coding	0.354052	8.72309	1.01849e-23
ENSGALG00000008616	DDR1	17	protein_coding	0.769179	5.0726	9.87016e-10
ENSGALG00000008618	UPF3B	4	protein_coding	-0.210205	7.01851	0.00228239
ENSGALG00000008620	RPL39L	4	protein_coding	0.228302	12.1761	2.82776e-124
ENSGALG00000008621	NRP2	7	protein_coding	-3.36411	0.16549	0.0375942
ENSGALG00000008629	MRC1	2	protein_coding	-2.11782	1.16547	0.00382037
ENSGALG00000008631	AXL	5	protein_coding	0.481787	5.80683	1.08919e-06
ENSGALG00000008648	UBE2A	4	protein_coding	-0.178321	6.58681	0.0318945
ENSGALG00000008652	STEEP1	4	protein_coding	0.489865	5.53492	7.89926e-06
ENSGALG00000008653	MGA	5	protein_coding	-0.813723	4.11292	1.59342e-05
ENSGALG00000008656	ICOS	7	protein_coding	3.56297	0.165503	0.0188463
ENSGALG00000008661	CYR61	8	protein_coding	0.710464	6.03684	7.15563e-16
ENSGALG00000008667	DSTN	3	protein_coding	0.165831	10.0582	5.10379e-12
ENSGALG00000008677	VIM	2	protein_coding	0.673706	11.0043	0
ENSGALG00000008681	NSMF	17	protein_coding	3.27124	0.0951122	0.0375942
ENSGALG00000008682	SLC25A43	4	protein_coding	-0.738742	3.66185	0.00117611
ENSGALG00000008684	EIF4A2	9	protein_coding	0.245612	9.38901	2.05991e-17
ENSGALG00000008698	MGME1	3	protein_coding	-0.719494	5.74153	9.36117e-13
ENSGALG00000008700	PDCD4	6	protein_coding	-0.443266	6.93134	2.38093e-11
ENSGALG00000008707	KAT14	3	protein_coding	-0.317084	5.3767	0.0107776
ENSGALG00000008725		3	protein_coding	-0.835478	5.6246	1.68485e-15
ENSGALG00000008735	BFSP1	3	protein_coding	-3.36411	0.165489	0.0375942
ENSGALG00000008740	POT1	1	protein_coding	-0.457786	4.07232	0.0228116
ENSGALG00000008741	PROKR1	3	protein_coding	-1.12082	1.6558	0.0397487
ENSGALG00000008756	PLEK	3	protein_coding	-2.06828	1.50107	0.000672923
ENSGALG00000008759	LAMP3	9	protein_coding	-3.80894	0.296732	0.0120688
ENSGALG00000008760	WDR92	3	protein_coding	0.377883	5.83136	0.00017639
ENSGALG00000008798	ZMYND19	17	protein_coding	-0.229425	5.74174	0.039492
ENSGALG00000008806	RPL12	17	protein_coding	0.107859	11.7256	4.07784e-16
ENSGALG00000008807	DCUN1D1	9	protein_coding	-0.685275	5.11284	9.25125e-08
ENSGALG00000008808	DTD1	3	protein_coding	-0.246202	6.66931	0.0014608
ENSGALG00000008813	CROT	2	protein_coding	-0.270971	5.73451	0.0137797
ENSGALG00000008815	LRRN4	3	protein_coding	1.41869	5.2834	1.16202e-34
ENSGALG00000008818	IDH1	7	protein_coding	0.434681	6.29801	1.53531e-07
ENSGALG00000008823	IQUB	1	protein_coding	1.79047	0.982648	0.0178336
ENSGALG00000008844	SLC31A1	17	protein_coding	-0.277077	5.6557	0.014421
ENSGALG00000008852	DNAJC19	9	protein_coding	0.257948	8.04374	1.59865e-08
ENSGALG00000008855	UGP2	3	protein_coding	0.459753	4.97787	0.000811205
ENSGALG00000008860	LONRF3	4	protein_coding	-1.70192	2.24886	3.99077e-05
ENSGALG00000008861	BSPRY	17	protein_coding	-1.98825	2.18252	4.48597e-06
ENSGALG00000008862	DNAJC10	7	protein_coding	-0.406996	4.92282	0.00482561
ENSGALG00000008864	FXR1	9	protein_coding	-0.332061	6.54112	2.48404e-05
ENSGALG00000008870	ZDHHC6	6	protein_coding	-0.303533	6.35135	0.00038498
ENSGALG00000008873	POLE3	17	protein_coding	-0.181511	6.78773	0.0180052
ENSGALG00000008875	PLCB1	3	protein_coding	-0.939542	2.99229	0.00156542
ENSGALG00000008880	VTI1A	6	protein_coding	0.444109	4.62814	0.00498815
ENSGALG00000008883	TCF7L2	6	protein_coding	0.389577	6.22463	6.10364e-06
ENSGALG00000008886	ZNF618	17	protein_coding	1.08857	2.51469	0.00183247
ENSGALG00000008888	IL1RAPL2	4	protein_coding	-1.48222	3.03048	3.6678e-07
ENSGALG00000008898	GRIN1	17	protein_coding	-3.36411	0.16549	0.0375942
ENSGALG00000008901	PTGFR	8	protein_coding	-2.34982	1.05856	0.00306117
ENSGALG00000008903	ITPRID2	7	protein_coding	-1.49275	1.77315	0.00373945
ENSGALG00000008909	USP13	9	protein_coding	-1.81925	1.35812	0.00483205
ENSGALG00000008925	TMEM203	17	protein_coding	0.298768	4.88439	0.0462238
ENSGALG00000008930	B3GNT2	3	protein_coding	-0.479375	3.59331	0.0486507
ENSGALG00000008931	COMMD1	3	protein_coding	-0.30011	7.39482	1.90355e-07
ENSGALG00000008939	FUBP1	8	protein_coding	0.465546	7.46516	4.17064e-18
ENSGALG00000008942	FOXN2	3	protein_coding	0.32415	5.1613	0.015102
ENSGALG00000008945	NEXN	8	protein_coding	-1.02794	2.56755	0.00386083
ENSGALG00000008946	NHLRC2	6	protein_coding	0.884971	2.3278	0.0221902
ENSGALG00000008953	AASS	1	protein_coding	3.27124	0.0951122	0.0375942
ENSGALG00000008963	DBF4	2	protein_coding	-0.317601	5.14595	0.0196591
ENSGALG00000008969	EPCAM	3	protein_coding	-0.215274	6.46127	0.0115764
ENSGALG00000008970	NRK	4	protein_coding	-0.870081	2.47358	0.020349
ENSGALG00000009003	SNAP25	3	protein_coding	-2.38556	2.13067	1.91794e-07
ENSGALG00000009012	ZNF385B	7	protein_coding	0.845481	3.3953	0.000538807
ENSGALG00000009018	TMEM87A	5	protein_coding	-0.270759	5.18673	0.0465566
ENSGALG00000009026	CFAP69	2	protein_coding	2.24321	1.02113	0.00272242
ENSGALG00000009031	SESTD1	7	protein_coding	0.382732	5.3639	0.00149326
ENSGALG00000009045	EBNA1BP2	8	protein_coding	0.208866	7.78968	4.73503e-05
ENSGALG00000009048	ABLIM1	6	protein_coding	1.23916	1.58056	0.022253
ENSGALG00000009073	PSEN2	3	protein_coding	0.412411	4.25302	0.0267036
ENSGALG00000009081	ZNF106	5	protein_coding	-0.794099	4.60907	2.92602e-07
ENSGALG00000009091	TRUB1	6	protein_coding	0.351984	4.88961	0.0167097
ENSGALG00000009092	STON1	3	protein_coding	0.804739	4.2811	2.48809e-06
ENSGALG00000009095	LHCGR	3	protein_coding	-1.22177	1.79552	0.0164544
ENSGALG00000009097	SNAP23	5	protein_coding	0.293277	5.81908	0.00482089
ENSGALG00000009100	FSHR	3	protein_coding	3.27124	0.0951122	0.0375942
ENSGALG00000009107	NRXN1	3	protein_coding	-0.611779	5.5819	1.38441e-08
ENSGALG00000009119	THUMPD2	3	protein_coding	-0.595129	3.84992	0.00548577
ENSGALG00000009134	CTTNBP2	1	protein_coding	-1.02955	4.50432	1.31394e-10
ENSGALG00000009135	PLEKHA3	7	protein_coding	-0.998334	6.66037	1.78115e-43
ENSGALG00000009139	TMEM185A	4	protein_coding	0.416182	5.28704	0.000715905
ENSGALG00000009149	FKBP7	7	protein_coding	1.39648	2.13077	0.000695249
ENSGALG00000009169	TRMT6	3	protein_coding	0.268615	5.45276	0.0274587
ENSGALG00000009173	GFRA1	6	protein_coding	-0.985636	4.82824	3.2407e-12
ENSGALG00000009179	TNFSF10	9	protein_coding	-0.614733	5.76017	1.03309e-09
ENSGALG00000009202	RBM45	7	protein_coding	0.450059	4.63125	0.00435168
ENSGALG00000009212	MND1	4	protein_coding	-0.433086	6.36722	1.29497e-07
ENSGALG00000009214	CRLS1	3	protein_coding	-0.634083	6.46534	2.58846e-16
ENSGALG00000009228	PARP1	3	protein_coding	-0.117161	8.48536	0.00618414
ENSGALG00000009229	ATP6V0C	14	protein_coding	0.210335	8.73007	8.3866e-09
ENSGALG00000009233	LIN9	3	protein_coding	-0.915093	3.20774	0.000752716
ENSGALG00000009234	AMDHD2	14	protein_coding	0.541136	3.56113	0.0234673
ENSGALG00000009236	AGPS	7	protein_coding	-0.67526	3.92792	0.00102295
ENSGALG00000009241	SFRP2	4	protein_coding	-0.305481	5.69041	0.00556112
ENSGALG00000009250	HNRNPA3	7	protein_coding	0.160695	9.39032	8.03001e-08
ENSGALG00000009264	MTX2	7	protein_coding	-0.304564	7.11824	1.79311e-06
ENSGALG00000009278	RBM46	4	protein_coding	-2.90549	3.22424	1.64587e-21
ENSGALG00000009280	NPY2R	4	protein_coding	-0.66693	3.03053	0.0260419
ENSGALG00000009286	ATP5G3	7	protein_coding	0.214064	10.9139	1.47847e-32
ENSGALG00000009289	SLC18A2	6	protein_coding	-1.37079	2.03993	0.00287332
ENSGALG00000009293	CHN1	7	protein_coding	-0.605508	4.87894	1.98518e-05
ENSGALG00000009302	EMX2	6	protein_coding	1.06679	7.15759	1.11086e-73
ENSGALG00000009303	ENAH	3	protein_coding	-0.275177	6.38678	0.0012243
ENSGALG00000009304	RAB11FIP2	6	protein_coding	0.3511	5.05868	0.0106769
ENSGALG00000009305	LBR	3	protein_coding	-0.120313	7.90738	0.0226796
ENSGALG00000009307	FAM204A	6	protein_coding	-0.26648	7.28213	1.17889e-05
ENSGALG00000009312	RPL22L1	9	protein_coding	0.344043	10.7636	4.32372e-76
ENSGALG00000009314	CACUL1	6	protein_coding	-0.512955	3.80103	0.0209971
ENSGALG00000009318	IFT140	14	protein_coding	1.42099	2.35819	0.000129638
ENSGALG00000009320	PSEN1	5	protein_coding	-1.01744	2.83922	0.00129001
ENSGALG00000009328	EIF3A	6	protein_coding	-0.191665	6.89646	0.00870433
ENSGALG00000009330	DEGS1	3	protein_coding	0.265091	5.451	0.0298922
ENSGALG00000009336	FAM45A	6	protein_coding	0.466733	4.13519	0.0152272
ENSGALG00000009338	ZFYVE1	5	protein_coding	-0.755918	3.5413	0.00155784
ENSGALG00000009356	SKIL	9	protein_coding	-0.772674	2.5805	0.0322285
ENSGALG00000009361	GUCY1B1	4	protein_coding	0.454499	4.35069	0.010111
ENSGALG00000009364	PRKCI	9	protein_coding	0.300245	6.02126	0.00176632
ENSGALG00000009368	RGS6	5	protein_coding	-0.613678	3.1994	0.028961
ENSGALG00000009369	PRDX3	6	protein_coding	-0.173103	9.51034	1.64305e-09
ENSGALG00000009373	CTSO	4	protein_coding	0.467307	4.0259	0.0200225
ENSGALG00000009387		5	protein_coding	-0.748096	3.18252	0.00708462
ENSGALG00000009399	GATAD1	2	protein_coding	-0.221835	6.318	0.0134463
ENSGALG00000009413	BROX	3	protein_coding	0.677928	4.19955	0.000162147
ENSGALG00000009421	SRSF5	5	protein_coding	0.270867	6.89239	0.000102455
ENSGALG00000009424	FOXP2	1	protein_coding	0.731748	3.88179	0.000308892
ENSGALG00000009442	ETFDH	4	protein_coding	0.291822	5.18901	0.0290686
ENSGALG00000009448	IFRD1	1	protein_coding	0.250972	5.96683	0.0123711
ENSGALG00000009451	PPID	4	protein_coding	-0.215656	6.74597	0.00463844
ENSGALG00000009454	ZNF277	1	protein_coding	-0.553168	3.93802	0.00793874
ENSGALG00000009458		9	protein_coding	3.27124	0.0951116	0.0375942
ENSGALG00000009470	SERPINI1	9	protein_coding	-0.276131	5.26894	0.0364289
ENSGALG00000009480	DOCK4	1	protein_coding	-1.82609	1.19942	0.00982339
ENSGALG00000009493	TMEM229B	5	protein_coding	1.25685	3.01166	6.87474e-06
ENSGALG00000009495	FGFR2	6	protein_coding	0.6721	3.92301	0.000818891
ENSGALG00000009501	TMA16	4	protein_coding	-0.241308	5.99222	0.0167914
ENSGALG00000009502	ATE1	6	protein_coding	-0.708638	4.5544	8.70537e-06
ENSGALG00000009505	PNPLA8	1	protein_coding	-1.43847	2.41698	0.000157821
ENSGALG00000009507	PLEKHH1	5	protein_coding	-4.14845	0.417024	0.0037749
ENSGALG00000009512	TFPI2	2	protein_coding	0.760058	6.62556	8.03483e-27
ENSGALG00000009514	NRCAM	1	protein_coding	2.11729	0.528076	0.0418229
ENSGALG00000009526	VTI1B	5	protein_coding	-0.259478	6.09721	0.00676675
ENSGALG00000009528	TMEM192	4	protein_coding	-0.556655	4.91259	8.04277e-05
ENSGALG00000009544	ZCRB1	1	protein_coding	-0.631448	7.52798	8.41116e-33
ENSGALG00000009556	PRICKLE1	1	protein_coding	1.11884	1.92296	0.0149587
ENSGALG00000009559	IFT80	9	protein_coding	0.403336	4.59344	0.013146
ENSGALG00000009562	PLEK2	5	protein_coding	1.58433	1.8393	0.000797513
ENSGALG00000009570	ATP6V1D	5	protein_coding	-0.215827	6.70151	0.00535118
ENSGALG00000009572	ADAMTS20	1	protein_coding	-2.97564	1.09508	0.000307485
ENSGALG00000009577	PUS7L	1	protein_coding	0.697245	3.35066	0.00590147
ENSGALG00000009581	MPP5	5	protein_coding	0.765114	4.91548	1.0549e-08
ENSGALG00000009587	GPHN	5	protein_coding	0.603416	4.83672	1.88975e-05
ENSGALG00000009593	MFSD1	9	protein_coding	-0.529877	5.35043	8.77004e-06
ENSGALG00000009594	RARRES1	9	protein_coding	-0.349501	6.14693	0.00012739
ENSGALG00000009595	TWF1	1	protein_coding	0.242098	5.53648	0.0416757
ENSGALG00000009601	NELL2	1	protein_coding	0.589762	5.94841	1.47241e-10
ENSGALG00000009603		1	protein_coding	-2.08174	2.03992	8.04002e-06
ENSGALG00000009604	DBX2	1	protein_coding	-2.54433	3.01146	1.47508e-15
ENSGALG00000009610	PSTK	6	protein_coding	-0.307445	5.67693	0.00546807
ENSGALG00000009612	TGFB2	3	protein_coding	0.933087	7.83695	9.79103e-90
ENSGALG00000009621	ACTB	14	protein_coding	0.13091	11.7249	1.70398e-23
ENSGALG00000009624	FSIP1	5	protein_coding	-2.60655	1.19942	0.000501084
ENSGALG00000009626	THBS1	5	protein_coding	0.409804	4.81767	0.00567262
ENSGALG00000009633	KATNBL1	5	protein_coding	-0.299693	5.15679	0.0282526
ENSGALG00000009641	COL1A2	2	protein_coding	1.11587	4.49789	4.85702e-13
ENSGALG00000009642	AVEN	5	protein_coding	-0.605993	3.87114	0.00429638
ENSGALG00000009645	ESRRG	3	protein_coding	-0.888236	3.75608	4.23504e-05
ENSGALG00000009652	USH2A	3	protein_coding	-2.76148	0.580521	0.014446
ENSGALG00000009667	MFAP3L	4	protein_coding	-4.42309	0.528052	0.00119695
ENSGALG00000009668	HPF1	4	protein_coding	-0.281116	7.41348	1.04321e-06
ENSGALG00000009669	RSRC1	9	protein_coding	-0.223763	6.65105	0.00444716
ENSGALG00000009677	SSB	7	protein_coding	-0.203988	7.80038	7.94298e-05
ENSGALG00000009681	BUB3	6	protein_coding	0.276427	7.09598	1.74956e-05
ENSGALG00000009683	NEK1	4	protein_coding	-0.392222	4.48046	0.0235842
ENSGALG00000009686	PPP1R9A	2	protein_coding	-3.6036	0.232602	0.0213295
ENSGALG00000009690	CENPF	3	protein_coding	-0.369256	7.16989	1.93672e-09
ENSGALG00000009709	MUM1L1	28	protein_coding	0.428141	4.73037	0.00499684
ENSGALG00000009719	PCDH10	4	protein_coding	1.22456	3.07704	6.79251e-06
ENSGALG00000009722	DYNC1I1	2	protein_coding	-0.770545	3.97275	0.000120649
ENSGALG00000009723	FMN1	5	protein_coding	-0.80701	4.095	2.16393e-05
ENSGALG00000009728	SLC25A13	2	protein_coding	-0.309344	5.21395	0.0199723
ENSGALG00000009739	AMIGO2	1	protein_coding	0.612773	3.45973	0.0126476
ENSGALG00000009740	RASGRP1	5	protein_coding	-2.17606	2.31228	1.527e-07
ENSGALG00000009748	ASNS	2	protein_coding	0.438682	5.64064	3.87709e-05
ENSGALG00000009774	ELF2	4	protein_coding	-1.00561	3.00194	0.000659236
ENSGALG00000009782	NAA15	4	protein_coding	-0.46459	4.8842	0.0013353
ENSGALG00000009788	SMYD2	3	protein_coding	-0.539629	5.00905	7.4955e-05
ENSGALG00000009791	PROX1	3	protein_coding	-0.504594	3.57403	0.0382302
ENSGALG00000009801	C5H15orf41	5	protein_coding	-0.63379	4.29272	0.000384671
ENSGALG00000009802	ANGEL2	3	protein_coding	-0.415907	4.85523	0.00494909
ENSGALG00000009803	MGST2	4	protein_coding	2.62595	0.727391	0.00452646
ENSGALG00000009822	PACC1	3	protein_coding	-0.411439	4.12627	0.0379474
ENSGALG00000009826	CLGN	4	protein_coding	-0.892504	3.70383	5.67052e-05
ENSGALG00000009836	ELMOD2	4	protein_coding	0.305945	4.94067	0.0371831
ENSGALG00000009839	PPIG	7	protein_coding	-0.251869	8.21294	6.73118e-09
ENSGALG00000009843	INTS7	3	protein_coding	0.733078	3.81766	0.000427073
ENSGALG00000009844	ACTC1	5	protein_coding	-1.41363	2.94303	2.80233e-06
ENSGALG00000009865	RNF150	4	protein_coding	-1.32422	2.40249	0.000531564
ENSGALG00000009871	RCOR3	3	protein_coding	0.329332	6.86295	1.70479e-06
ENSGALG00000009873	LEMD3	1	protein_coding	-1.82609	1.19942	0.00982339
ENSGALG00000009879		1	protein_coding	0.257022	6.33941	0.00297223
ENSGALG00000009886	USP38	4	protein_coding	-0.694011	3.84992	0.00105168
ENSGALG00000009905	MDM1	1	protein_coding	-0.831943	5.195	1.52889e-11
ENSGALG00000009907	G2E3	5	protein_coding	-0.365734	5.30639	0.00359115
ENSGALG00000009911	BICRAL	3	protein_coding	4.01309	0.29675	0.00444716
ENSGALG00000009915	EML4	3	protein_coding	0.644559	3.83395	0.00206172
ENSGALG00000009920	COCH	5	protein_coding	-4.65371	0.631144	0.000383167
ENSGALG00000009932	THADA	3	protein_coding	1.58433	1.8393	0.000797513
ENSGALG00000009939	SPOP	27	protein_coding	-0.250344	5.82018	0.0197033
ENSGALG00000009944	KAT7	27	protein_coding	-0.353873	6.01378	0.000224252
ENSGALG00000009945	CPM	1	protein_coding	0.642712	2.80663	0.0459344
ENSGALG00000009946	HECTD1	5	protein_coding	-0.389379	5.28085	0.00201404
ENSGALG00000009954	DYNC2LI1	3	protein_coding	-0.47821	3.674	0.0417732
ENSGALG00000009959		1	protein_coding	-0.743926	4.55768	2.7038e-06
ENSGALG00000009968	OTUD4	4	protein_coding	-2.54652	1.16547	0.000785904
ENSGALG00000009971	CDC20	8	protein_coding	0.258196	6.87803	0.000250122
ENSGALG00000009977	SMAD1	4	protein_coding	-0.311114	5.53627	0.00778355
ENSGALG00000009981	PREPL	3	protein_coding	-0.985056	3.30449	0.000154298
ENSGALG00000009983	NUBPL	5	protein_coding	-0.393277	5.50095	0.000673162
ENSGALG00000009985	LSM6	4	protein_coding	0.186143	8.0555	8.0662e-05
ENSGALG00000009992	ARHGAP5	5	protein_coding	-0.207038	6.31413	0.0222594
ENSGALG00000009995	AKAP6	5	protein_coding	-5.72959	1.23258	5.13879e-08
ENSGALG00000010007	EAPP	5	protein_coding	0.309051	5.64829	0.00517451
ENSGALG00000010010	RHOQ	3	protein_coding	-0.52292	3.61862	0.0289005
ENSGALG00000010013	EDNRA	4	protein_coding	0.399504	5.15916	0.00210897
ENSGALG00000010025	SNX32	5	protein_coding	-0.157224	6.78217	0.0436494
ENSGALG00000010044	KCNMB4	1	protein_coding	-1.34397	2.23257	0.0011265
ENSGALG00000010046	FAM177A1	5	protein_coding	0.236494	5.70401	0.03512
ENSGALG00000010047	SLC4A1AP	3	protein_coding	-0.614947	3.31229	0.0215382
ENSGALG00000010049	PTPRB	1	protein_coding	-3.6036	0.232603	0.0213295
ENSGALG00000010053	PTPRF	8	protein_coding	1.30289	1.44562	0.0248647
ENSGALG00000010061	LRBA	4	protein_coding	0.844924	2.91278	0.00473557
ENSGALG00000010073	DDOST	21	protein_coding	0.390147	6.75295	3.10351e-08
ENSGALG00000010074	KDM4A	8	protein_coding	1.34058	1.63118	0.0109087
ENSGALG00000010077	RPS3A	4	protein_coding	0.0240882	12.2119	0.0287553
ENSGALG00000010083	ST3GAL3	8	protein_coding	0.639437	4.2079	0.000384671
ENSGALG00000010091	ATP6V0B	8	protein_coding	0.171531	6.53154	0.0418564
ENSGALG00000010094	B4GALT2	8	protein_coding	-0.300135	6.32853	0.000512383
ENSGALG00000010106	ERI3	8	protein_coding	0.49119	4.80672	0.000756135
ENSGALG00000010110	TMEM53	8	protein_coding	-0.41661	4.19518	0.0312527
ENSGALG00000010117	SLC25A21	5	protein_coding	-0.655074	4.67391	1.84993e-05
ENSGALG00000010118	MIPOL1	5	protein_coding	-0.816346	3.67397	0.000293017
ENSGALG00000010122	SH2D4A	4	protein_coding	1.35732	3.13082	3.10096e-07
ENSGALG00000010124	RPS8	8	protein_coding	0.0582678	12.7957	4.35051e-24
ENSGALG00000010127	GLO1	3	protein_coding	0.381785	8.32492	2.10269e-21
ENSGALG00000010152	TSPAN8	1	protein_coding	-3.36585	1.32774	8.16303e-06
ENSGALG00000010154	GEMIN2	5	protein_coding	-0.370547	6.42487	5.23653e-06
ENSGALG00000010157	TRAPPC6A	5	protein_coding	0.266509	6.02363	0.00617404
ENSGALG00000010158	KANK1	Z	protein_coding	0.704384	5.88466	4.02517e-14
ENSGALG00000010160	DMRT1	Z	protein_coding	1.4276	4.98543	1.68283e-28
ENSGALG00000010164	SMARCA2	Z	protein_coding	0.355058	5.78177	0.000590624
ENSGALG00000010167	PNN	5	protein_coding	-0.209353	7.62186	0.000143431
ENSGALG00000010174	SLC35B2	3	protein_coding	0.390625	4.15261	0.0445236
ENSGALG00000010175	HSP90AB1	3	protein_coding	-0.256624	9.02216	5.19261e-15
ENSGALG00000010177	ZFC3H1	1	protein_coding	-0.393146	5.06769	0.00408714
ENSGALG00000010178	PUM3	Z	protein_coding	0.425963	6.09872	1.94049e-06
ENSGALG00000010182	SLC29A1	3	protein_coding	-0.669493	3.95301	0.001012
ENSGALG00000010186	CAPN11	3	protein_coding	0.367817	4.6156	0.0240299
ENSGALG00000010189		5	protein_coding	-0.849644	3.78432	7.81836e-05
ENSGALG00000010192	FBXO33	5	protein_coding	-3.98865	0.358131	0.00674013
ENSGALG00000010198	TPH2	1	protein_coding	-2.50804	1.38786	0.00017907
ENSGALG00000010219	UROD	8	protein_coding	-0.384207	8.14356	7.52277e-19
ENSGALG00000010221	ZSWIM5	8	protein_coding	-3.36411	0.165489	0.0375942
ENSGALG00000010233	SYNDIG1L	5	protein_coding	0.999389	2.38793	0.00724883
ENSGALG00000010237	NPC2	5	protein_coding	-0.588086	5.88273	1.05042e-09
ENSGALG00000010238	NAP1L1	1	protein_coding	-0.319595	9.2577	1.86973e-26
ENSGALG00000010243	PRDX1	8	protein_coding	0.302066	10.6334	2.75884e-54
ENSGALG00000010244	AKR1A1	8	protein_coding	0.278851	5.46503	0.020754
ENSGALG00000010258	LTBP2	5	protein_coding	0.676073	3.40986	0.00641371
ENSGALG00000010269	KCNAB1	9	protein_coding	-0.439243	4.18674	0.0227083
ENSGALG00000010283	GTF2E2	4	protein_coding	0.229242	5.8634	0.0302511
ENSGALG00000010298	DCTN6	4	protein_coding	0.165299	6.99977	0.020035
ENSGALG00000010299	RSPH9	3	protein_coding	-0.809092	2.91268	0.00916004
ENSGALG00000010314	NEK9	5	protein_coding	0.343271	5.93952	0.000440481
ENSGALG00000010315	GTPBP2	3	protein_coding	3.27124	0.0951118	0.0375942
ENSGALG00000010318	TMED10	5	protein_coding	-0.203754	7.49825	0.000423156
ENSGALG00000010320	PAWR	1	protein_coding	2.07779	0.943122	0.00770669
ENSGALG00000010325	PPP1R12A	1	protein_coding	-0.437323	6.34558	1.20944e-07
ENSGALG00000010337	GPR149	9	protein_coding	-0.856895	3.45961	0.000483253
ENSGALG00000010351	POMGNT1	8	protein_coding	0.784159	3.69212	0.000316212
ENSGALG00000010360	NSUN4	8	protein_coding	-0.590485	3.98742	0.00359526
ENSGALG00000010364	AADAC	9	protein_coding	4.50061	0.473632	0.000527102
ENSGALG00000010370	MED12L	9	protein_coding	-3.6036	0.232603	0.0213295
ENSGALG00000010399	SELENOT	9	protein_coding	-0.344872	7.06281	8.54947e-08
ENSGALG00000010402	HPGDS	4	protein_coding	-0.96938	5.23437	1.35665e-15
ENSGALG00000010417	VDHAP	8	protein_coding	1.55098	1.02112	0.0355092
ENSGALG00000010444	ATPAF1	8	protein_coding	-0.438181	4.4631	0.011158
ENSGALG00000010448	LTBP1	3	protein_coding	0.949501	5.97334	2.0733e-26
ENSGALG00000010457		5	protein_coding	-1.37127	1.96297	0.00340887
ENSGALG00000010469	CYP4B7	8	protein_coding	-3.80893	0.296731	0.0120688
ENSGALG00000010471	PPP2R2D	6	protein_coding	-0.676873	6.5573	1.34308e-19
ENSGALG00000010485	ALKBH1	5	protein_coding	0.647258	3.89738	0.00149274
ENSGALG00000010486	JAKMIP3	6	protein_coding	-3.6036	0.232603	0.0213295
ENSGALG00000010490	DPYSL4	6	protein_coding	-0.683784	3.69792	0.00244399
ENSGALG00000010493	INPP5A	6	protein_coding	0.384083	5.06099	0.00459335
ENSGALG00000010504	ADCK1	5	protein_coding	-0.821614	2.44557	0.0312527
ENSGALG00000010517	TCTN3	6	protein_coding	0.45676	4.73907	0.00248934
ENSGALG00000010526	OSTC	4	protein_coding	0.187564	7.36262	0.00206923
ENSGALG00000010533	ELAVL4	8	protein_coding	-0.891164	7.20313	8.59173e-51
ENSGALG00000010535	SGMS2	4	protein_coding	-1.79631	2.38783	4.17549e-06
ENSGALG00000010537	CDKN2C	8	protein_coding	2.49741	0.35815	0.0404068
ENSGALG00000010539	RNF11	8	protein_coding	-0.351522	5.51452	0.00251003
ENSGALG00000010540	TTC39A	8	protein_coding	-1.40386	6.12779	9.96849e-56
ENSGALG00000010553	AIMP1	4	protein_coding	-0.110071	8.17433	0.0228116
ENSGALG00000010554	RMDN2	3	protein_coding	-2.91016	1.05856	0.000504877
ENSGALG00000010555	OSBPL9	8	protein_coding	-0.349105	5.66025	0.0014994
ENSGALG00000010567	RAB3B	8	protein_coding	-1.02427	3.38043	4.73503e-05
ENSGALG00000010569	TXNDC12	8	protein_coding	0.197754	6.48586	0.0194562
ENSGALG00000010570	BTF3L4	8	protein_coding	0.244711	7.99557	1.61401e-07
ENSGALG00000010575	INTS12	4	protein_coding	-0.482878	4.98737	0.000501198
ENSGALG00000010581	SEL1L	5	protein_coding	0.927165	2.03999	0.0356746
ENSGALG00000010582	PPA2	4	protein_coding	-0.288921	6.64638	0.000169161
ENSGALG00000010589	FLRT2	5	protein_coding	1.09643	2.59341	0.00114737
ENSGALG00000010596	TACR3	4	protein_coding	3.27124	0.0951122	0.0375942
ENSGALG00000010609	NDUFAF7	3	protein_coding	-0.678428	3.62486	0.00352858
ENSGALG00000010611	CFAP97	4	protein_coding	-0.670399	3.86586	0.00148872
ENSGALG00000010638	CASP3	4	protein_coding	0.369028	6.13972	3.84754e-05
ENSGALG00000010642	IRF2	4	protein_coding	-0.399987	5.33147	0.00117551
ENSGALG00000010651	TFB2M	3	protein_coding	-0.688546	4.00672	0.000539673
ENSGALG00000010659	ING2	4	protein_coding	-0.777945	3.82294	0.000256723
ENSGALG00000010663	TTC8	5	protein_coding	0.569848	4.48409	0.000482518
ENSGALG00000010665	FOXN3	5	protein_coding	-1.19501	1.60605	0.0332726
ENSGALG00000010668	WWC2	4	protein_coding	-0.630931	4.5246	0.000107512
ENSGALG00000010669	TDP1	5	protein_coding	-0.321635	4.75895	0.0416946
ENSGALG00000010671	HNRNPU	3	protein_coding	0.218618	7.07721	0.00102325
ENSGALG00000010674	DCTD	4	protein_coding	-0.860237	5.37837	7.33182e-14
ENSGALG00000010675	PSMC1	5	protein_coding	0.230834	6.24907	0.0111658
ENSGALG00000010677	NRDE2	5	protein_coding	-0.957288	3.31227	0.000228944
ENSGALG00000010680	TTC7B	5	protein_coding	-0.688877	3.12186	0.0165697
ENSGALG00000010688	SHC3	Z	protein_coding	3.11663	0.580548	0.00349119
ENSGALG00000010689	MAGOH	8	protein_coding	0.145431	8.78369	0.000100219
ENSGALG00000010692	LRP8	8	protein_coding	3.27124	0.0951118	0.0375942
ENSGALG00000010702	ADSS	3	protein_coding	-0.410555	8.19928	3.43287e-22
ENSGALG00000010708	ICA1	2	protein_coding	-0.829793	3.56752	0.000418896
ENSGALG00000010719	NEIL3	4	protein_coding	-2.63068	0.528055	0.0233136
ENSGALG00000010721	GLIS1	8	protein_coding	2.34652	0.860659	0.0047792
ENSGALG00000010722		2	protein_coding	-1.50586	9.38764	0
ENSGALG00000010737	PLD5	3	protein_coding	-2.63068	0.528055	0.0233136
ENSGALG00000010743	LRRC42	8	protein_coding	-0.419177	5.42767	0.000395003
ENSGALG00000010746	TMEM59	8	protein_coding	-0.334018	6.44094	4.45104e-05
ENSGALG00000010758		8	protein_coding	-0.265935	5.73161	0.0160141
ENSGALG00000010761	MRPL37	8	protein_coding	-0.31343	6.46556	0.000123082
ENSGALG00000010763	TRIP11	5	protein_coding	-0.325861	5.23865	0.0127516
ENSGALG00000010766	ATXN3L	5	protein_coding	-1.15578	2.96294	0.000113781
ENSGALG00000010770	SCIN	2	protein_coding	1.61427	1.29676	0.0100309
ENSGALG00000010783	CPSF2	5	protein_coding	-0.481827	5.50601	2.08379e-05
ENSGALG00000010798	DHCR24	8	protein_coding	0.639956	4.08615	0.000709985
ENSGALG00000010801	TMEM61	8	protein_coding	1.19413	4.48764	1.24524e-14
ENSGALG00000010804	ANKMY2	2	protein_coding	0.546934	5.11763	1.8265e-05
ENSGALG00000010809	BZW2	2	protein_coding	0.141046	7.82804	0.00780202
ENSGALG00000010811	LGMN	5	protein_coding	0.63925	5.44584	7.47848e-09
ENSGALG00000010820	CHGA	5	protein_coding	-2.10643	7.49002	1.27517e-274
ENSGALG00000010822	SPATA4	4	protein_coding	-4.14845	0.417023	0.0037749
ENSGALG00000010836	AHR	2	protein_coding	-1.4587	4.48718	4.36592e-19
ENSGALG00000010839	SPCS3	4	protein_coding	0.17941	8.38583	1.95599e-05
ENSGALG00000010842	UBR7	5	protein_coding	0.32897	6.96766	6.71126e-07
ENSGALG00000010853	C8B	8	protein_coding	-3.80893	0.296732	0.0120688
ENSGALG00000010855	MTHFD2L	4	protein_coding	-1.01783	3.60598	8.90789e-06
ENSGALG00000010857	DAB1	8	protein_coding	-1.17247	4.09946	4.18677e-10
ENSGALG00000010859	EPGN	4	protein_coding	4.01309	0.296751	0.00444716
ENSGALG00000010861	OMA1	8	protein_coding	-0.691941	4.1654	0.000211857
ENSGALG00000010864	EREG	4	protein_coding	-3.80894	0.296732	0.0120688
ENSGALG00000010867	TACSTD2	8	protein_coding	3.80551	0.232619	0.00922456
ENSGALG00000010875	ITGB8	2	protein_coding	5.06417	0.727396	1.36988e-05
ENSGALG00000010879	FGGY	8	protein_coding	0.657908	4.31244	0.000134796
ENSGALG00000010881	ASB2	5	protein_coding	-4.42308	0.528052	0.00119695
ENSGALG00000010884	DDX24	5	protein_coding	-0.409106	6.70061	1.7808e-08
ENSGALG00000010885	BMP2K	4	protein_coding	-0.748078	2.4874	0.0463448
ENSGALG00000010886	PAQR3	4	protein_coding	3.27124	0.0951122	0.0375942
ENSGALG00000010889	HOOK1	8	protein_coding	-0.548707	3.41699	0.0343245
ENSGALG00000010900	SPC25	7	protein_coding	0.331455	6.96766	5.40748e-07
ENSGALG00000010901		2	protein_coding	-1.67124	0.94309	0.0406392
ENSGALG00000010924	NFIA	8	protein_coding	0.526768	4.80121	0.000285746
ENSGALG00000010930	STK39	7	protein_coding	-4.543	0.580518	0.000679613
ENSGALG00000010936	MYF6	1	protein_coding	-3.01118	2.83915	7.07721e-17
ENSGALG00000010939	LIN7A	1	protein_coding	0.822913	2.37312	0.0312148
ENSGALG00000010940	ACSS3	1	protein_coding	-0.906531	2.80656	0.00488653
ENSGALG00000010942	NUP42	2	protein_coding	-0.394785	4.98497	0.00523265
ENSGALG00000010954	MALSU1	2	protein_coding	-0.315358	6.28275	0.000311736
ENSGALG00000010967	DOCK7	8	protein_coding	-0.801067	3.35808	0.0018153
ENSGALG00000010973	TRA2A	2	protein_coding	0.347576	6.91179	2.30612e-07
ENSGALG00000010977	FAM221A	2	protein_coding	-1.64618	1.26501	0.0150239
ENSGALG00000010980	STK31	2	protein_coding	-1.75398	3.99215	2.92879e-18
ENSGALG00000010986	GNG4	3	protein_coding	-1.50778	3.76171	3.49013e-12
ENSGALG00000010988	PALS2	2	protein_coding	-0.613646	5.6571	4.61997e-09
ENSGALG00000010991	ALG6	8	protein_coding	-0.505361	4.46658	0.00289219
ENSGALG00000010992	SLC6A15	1	protein_coding	-4.14845	0.417023	0.0037749
ENSGALG00000010995	ITGB3BP	8	protein_coding	-0.495624	4.33534	0.00563841
ENSGALG00000011013	PCNX2	3	protein_coding	-4.42309	0.528052	0.00119695
ENSGALG00000011017	KLHL8	4	protein_coding	0.933007	2.31237	0.0162081
ENSGALG00000011020	CYCS	2	protein_coding	0.160963	9.02634	2.01955e-06
ENSGALG00000011035		8	protein_coding	0.583613	4.86872	2.96513e-05
ENSGALG00000011036	HNRNPA2B1	2	protein_coding	-0.108295	9.36932	0.000626271
ENSGALG00000011038	CBX3	2	protein_coding	0.13595	8.49402	0.00112001
ENSGALG00000011041	DNAJC6	8	protein_coding	-1.48361	1.44558	0.0150948
ENSGALG00000011046	SNX10	2	protein_coding	-1.37128	1.96297	0.00340887
ENSGALG00000011047	LEPROT	8	protein_coding	0.380331	6.01537	4.97264e-05
ENSGALG00000011052	SLC38A11	7	protein_coding	-4.11767	1.29671	9.29182e-07
ENSGALG00000011065	SPRTN	3	protein_coding	0.860861	2.50113	0.0164544
ENSGALG00000011068	COBLL1	7	protein_coding	-0.60252	3.77874	0.00631462
ENSGALG00000011069	FIGN	7	protein_coding	-1.20553	3.0305	3.34897e-05
ENSGALG00000011096	ABCB10	3	protein_coding	-0.221339	6.31316	0.0138541
ENSGALG00000011099	FAP	7	protein_coding	-3.19089	0.77316	0.00189092
ENSGALG00000011109	MAPK10	4	protein_coding	-1.9983	2.52799	7.63449e-08
ENSGALG00000011117	AGT	3	protein_coding	3.27124	0.0951122	0.0375942
ENSGALG00000011124	ARHGAP24	4	protein_coding	0.656393	3.72161	0.00267786
ENSGALG00000011131	TANK	7	protein_coding	0.6215	4.45629	0.000146054
ENSGALG00000011132	RBMS1	7	protein_coding	0.298262	5.07018	0.0330121
ENSGALG00000011138	CCNK	5	protein_coding	0.403649	5.16131	0.00184679
ENSGALG00000011168	C12orf29	1	protein_coding	0.935111	2.43143	0.0109575
ENSGALG00000011169	PDCD2	3	protein_coding	-0.34576	6.07562	0.00022996
ENSGALG00000011175	TMEM150C	4	protein_coding	-0.899152	4.19512	7.15152e-07
ENSGALG00000011180	FAM120B	3	protein_coding	-1.10222	3.74461	3.41041e-07
ENSGALG00000011181	FKBP14	2	protein_coding	0.67848	6.3856	2.36461e-18
ENSGALG00000011190	PLAC8	4	protein_coding	-1.8959	6.43559	8.29374e-114
ENSGALG00000011193	C3H6orf120	3	protein_coding	-0.75072	4.39876	8.77004e-06
ENSGALG00000011205	SMOC2	3	protein_coding	1.64552	2.02115	0.000148475
ENSGALG00000011206	KITLG	1	protein_coding	2.08657	1.77322	2.47796e-05
ENSGALG00000011207	DUSP6	1	protein_coding	0.805005	3.97295	3.22111e-05
ENSGALG00000011214	SERPINH1	1	protein_coding	0.657011	6.87514	6.49687e-24
ENSGALG00000011221	GPAT3	4	protein_coding	-1.07933	5.90196	7.32296e-30
ENSGALG00000011238	WLS	8	protein_coding	0.396775	6.37615	1.00653e-06
ENSGALG00000011243	DAZL	2	protein_coding	-1.24391	7.05501	8.0604e-85
ENSGALG00000011248	PLCL2	2	protein_coding	-0.812865	2.75042	0.0147313
ENSGALG00000011271	LUM	1	protein_coding	-1.23659	3.70969	1.69088e-08
ENSGALG00000011272	RAB5A	2	protein_coding	0.237261	6.22763	0.00937792
ENSGALG00000011275	DEPDC1	8	protein_coding	-0.741418	3.75038	0.00073374
ENSGALG00000011280	EEA1	1	protein_coding	-0.76259	4.43838	4.34039e-06
ENSGALG00000011296		3	protein_coding	-1.34616	2.35809	0.000556405
ENSGALG00000011298	RARB	2	protein_coding	0.632702	5.07714	7.16636e-07
ENSGALG00000011305	SRSF11	8	protein_coding	-0.277869	7.14789	1.28793e-05
ENSGALG00000011312	OXSM	2	protein_coding	0.681995	3.08611	0.0165586
ENSGALG00000011319	ADGRL3	4	protein_coding	2.49741	0.35815	0.0404068
ENSGALG00000011323	SNAPC3	1	protein_coding	0.469954	4.11754	0.0151767
ENSGALG00000011329	AFDN	3	protein_coding	0.303537	5.63595	0.00644448
ENSGALG00000011330	DYNC1H1	5	protein_coding	-0.458912	5.88669	2.82404e-06
ENSGALG00000011331	CTH	8	protein_coding	-0.301312	6.3886	0.000355793
ENSGALG00000011335	NHEJ1	7	protein_coding	1.31922	1.8393	0.00533133
ENSGALG00000011340	ZRANB2	8	protein_coding	-0.16517	6.94918	0.0234016
ENSGALG00000011341	UNC93A	3	protein_coding	2.75073	1.05861	0.000283656
ENSGALG00000011349		7	protein_coding	-0.810487	2.84995	0.0111183
ENSGALG00000011350	NEGR1	8	protein_coding	-1.00811	4.35798	2.73034e-09
ENSGALG00000011353	TNNI3K	8	protein_coding	-3.98865	0.358131	0.00674013
ENSGALG00000011357	VEZT	1	protein_coding	-0.703011	3.34298	0.00704037
ENSGALG00000011366	MOK	5	protein_coding	-2.34982	1.05856	0.00306117
ENSGALG00000011373	TECPR2	5	protein_coding	0.627759	3.81217	0.00300421
ENSGALG00000011379	SLC44A5	8	protein_coding	-3.09492	0.727359	0.00314918
ENSGALG00000011386	BCS1L	7	protein_coding	1.02066	4.09975	1.62937e-08
ENSGALG00000011387	POLR2B	4	protein_coding	-0.270093	5.44196	0.0287691
ENSGALG00000011388	RABGGTB	8	protein_coding	-0.396283	6.00898	2.96973e-05
ENSGALG00000011392	MSH4	8	protein_coding	0.640329	3.20785	0.0186204
ENSGALG00000011395	SARAF	4	protein_coding	-0.559119	4.19095	0.00290138
ENSGALG00000011400	USP44	1	protein_coding	-0.637141	4.14377	0.000763582
ENSGALG00000011404	HOPX	4	protein_coding	3.27124	0.0951122	0.0375942
ENSGALG00000011405	SLC4A7	2	protein_coding	-0.44786	6.18124	3.34216e-07
ENSGALG00000011409	SNRPF	1	protein_coding	0.175264	9.32261	7.7566e-09
ENSGALG00000011414	AMDHD1	1	protein_coding	-0.998212	2.3123	0.0126778
ENSGALG00000011419	DUSP4	4	protein_coding	-0.890994	4.29268	3.31019e-07
ENSGALG00000011432	CDC42BPB	5	protein_coding	-0.900541	5.38206	4.3314e-15
ENSGALG00000011439	RBMS3	2	protein_coding	1.29635	1.52809	0.0197234
ENSGALG00000011446	TNFAIP2	5	protein_coding	-1.0448	2.89206	0.000720184
ENSGALG00000011452	ARPC2	7	protein_coding	0.190492	7.81485	0.000213106
ENSGALG00000011468	IGFBP5	7	protein_coding	-0.563454	3.21608	0.0442585
ENSGALG00000011475	RPL37A	7	protein_coding	0.207276	12.346	5.01342e-133
ENSGALG00000011488	CMTM7	2	protein_coding	0.649335	4.23271	0.000267108
ENSGALG00000011489	TBXT	3	protein_coding	-2.76956	0.982612	0.0013153
ENSGALG00000011491	DYNC1LI1	2	protein_coding	-0.254564	6.60587	0.00125887
ENSGALG00000011498	TCAIM	2	protein_coding	-0.374888	4.38045	0.0379728
ENSGALG00000011499	SCARB2	4	protein_coding	-0.679061	4.16969	0.000274233
ENSGALG00000011504	TMPO	1	protein_coding	0.275195	6.54489	0.000527102
ENSGALG00000011511	CKB	5	protein_coding	0.45787	7.71502	1.281e-20
ENSGALG00000011518	POMGNT2	2	protein_coding	0.778653	3.35821	0.0018231
ENSGALG00000011522	TRMT61A	5	protein_coding	-0.713871	4.84179	5.17356e-07
ENSGALG00000011528		5	protein_coding	-1.21735	4.13057	5.40218e-11
ENSGALG00000011529	NAAA	4	protein_coding	-4.543	0.580518	0.000679613
ENSGALG00000011532	CYP27C1	7	protein_coding	-1.3302	1.68004	0.0136528
ENSGALG00000011541	BIN1	7	protein_coding	-0.757174	4.73012	3.1425e-07
ENSGALG00000011566	GYPC	7	protein_coding	2.85633	1.55458	9.02398e-07
ENSGALG00000011573	MOB1B	4	protein_coding	-0.841412	4.54121	1.13296e-07
ENSGALG00000011592	MRAS	7	protein_coding	-1.20733	6.01932	1.2345e-39
ENSGALG00000011596	PTPN4	7	protein_coding	-3.80893	0.296732	0.0120688
ENSGALG00000011618	ADSS1	5	protein_coding	0.535597	3.75052	0.0155492
ENSGALG00000011619	SIVA1	5	protein_coding	0.381689	7.68147	3.30212e-14
ENSGALG00000011623	ADAMTS3	4	protein_coding	-1.03017	3.04924	0.000368505
ENSGALG00000011624	PNLDC1	3	protein_coding	-1.52772	3.50776	1.96687e-10
ENSGALG00000011625	MRPL18	3	protein_coding	-0.178971	7.75514	0.000776924
ENSGALG00000011630	GLI2	7	protein_coding	0.734466	3.84473	0.000358458
ENSGALG00000011645	CLASP1	7	protein_coding	-0.675793	3.30451	0.0112212
ENSGALG00000011650	NIFK	7	protein_coding	0.259674	7.08749	6.62908e-05
ENSGALG00000011651	ARL1	1	protein_coding	0.135805	7.47251	0.0258272
ENSGALG00000011652	TSN	7	protein_coding	-0.3408	7.55361	2.36862e-10
ENSGALG00000011655	IQCB1	7	protein_coding	-0.544918	4.06313	0.00595721
ENSGALG00000011668	IL8L1	4	protein_coding	-3.80894	0.296732	0.0120688
ENSGALG00000011681	DEPDC7	5	protein_coding	-0.848944	3.38782	0.000785904
ENSGALG00000011682	CNOT4	1	protein_coding	-0.5418	5.43655	2.46443e-06
ENSGALG00000011690	CLBA1	5	protein_coding	0.75532	3.05863	0.0079245
ENSGALG00000011692	CDCA4	5	protein_coding	0.317909	5.69961	0.00323899
ENSGALG00000011695	HIPK3	5	protein_coding	0.452273	5.21419	0.00031414
ENSGALG00000011696	JAG2	5	protein_coding	-1.91662	2.31228	2.44024e-06
ENSGALG00000011697	SEC22A	7	protein_coding	-0.501221	5.17817	9.42243e-05
ENSGALG00000011704	HACD2	7	protein_coding	-0.403059	5.89968	4.58023e-05
ENSGALG00000011724	WDR91	1	protein_coding	-0.471106	5.36921	8.37343e-05
ENSGALG00000011738	ARHGDIB	1	protein_coding	0.620671	6.53354	4.53201e-17
ENSGALG00000011740	MGP	1	protein_coding	0.796215	5.63615	4.58792e-15
ENSGALG00000011770	UMPS	7	protein_coding	0.483091	5.47899	1.69663e-05
ENSGALG00000011797	MTHFD1	5	protein_coding	-0.410704	4.72437	0.00864502
ENSGALG00000011809	GRIN2B	1	protein_coding	-3.46037	1.38785	2.77305e-06
ENSGALG00000011813	HEG1	7	protein_coding	2.49741	0.35815	0.0404068
ENSGALG00000011814	ATF7IP	1	protein_coding	-0.395912	4.29668	0.0340743
ENSGALG00000011816	ENGASE	18	protein_coding	-1.20525	2.14818	0.00493451
ENSGALG00000011823	FAT4	4	protein_coding	0.591836	4.45628	0.000318846
ENSGALG00000011834	NUDT6	4	protein_coding	-0.809383	3.53466	0.000695249
ENSGALG00000011840	PPP2R5E	5	protein_coding	0.727381	3.80117	0.000522285
ENSGALG00000011859	GBE	1	protein_coding	-2.21532	2.13067	9.29511e-07
ENSGALG00000011863	POLDIP3	1	protein_coding	0.337853	5.6406	0.00208361
ENSGALG00000011867	SERHL	1	protein_coding	0.581812	3.93312	0.00415901
ENSGALG00000011868	SNAPC1	5	protein_coding	-0.43189	4.85788	0.00338192
ENSGALG00000011870	HIF1A	5	protein_coding	0.292883	5.59825	0.00998472
ENSGALG00000011878	TCF20	1	protein_coding	-2.04146	1.77314	0.000115532
ENSGALG00000011884	EXOSC9	4	protein_coding	0.324525	4.75053	0.0379268
ENSGALG00000011885	ANXA5	4	protein_coding	0.648821	6.64485	5.06842e-20
ENSGALG00000011902	TAGLN	24	protein_coding	0.316525	5.14396	0.018839
ENSGALG00000011904	TRMT5	5	protein_coding	0.477945	3.91279	0.0226914
ENSGALG00000011931	SNU13	1	protein_coding	-0.37032	9.17659	1.44652e-33
ENSGALG00000011947	POLR3H	1	protein_coding	-0.433029	4.16113	0.0265967
ENSGALG00000011950	ACO2	1	protein_coding	0.160471	6.80951	0.0368148
ENSGALG00000011962	NDNF	4	protein_coding	0.862254	4.7846	6.62541e-10
ENSGALG00000011967	MAD2L1	4	protein_coding	0.133623	7.3418	0.0375471
ENSGALG00000011974	RPL7L1	4	protein_coding	0.272021	7.66466	1.79821e-07
ENSGALG00000011976	L3MBTL2	1	protein_coding	0.502057	4.35069	0.00397303
ENSGALG00000011990	USP53	4	protein_coding	-1.85135	0.81756	0.0379474
ENSGALG00000012006	RTN1	5	protein_coding	-0.689605	3.90752	0.000861735
ENSGALG00000012007	ST13P5	1	protein_coding	-0.41969	7.69877	8.82397e-17
ENSGALG00000012011	L3HYPDH	5	protein_coding	-0.271881	5.28088	0.0378167
ENSGALG00000012018	UGT8	4	protein_coding	-1.29896	3.02103	8.39577e-06
ENSGALG00000012021		5	protein_coding	1.84189	1.63119	0.000470953
ENSGALG00000012023	DACT1	5	protein_coding	0.927815	2.50114	0.00920339
ENSGALG00000012025	TA3	5	protein_coding	0.419966	4.47369	0.0134088
ENSGALG00000012034	ADSL	1	protein_coding	-0.305499	6.70366	4.31876e-05
ENSGALG00000012048	LARP7	4	protein_coding	-0.904675	7.0184	3.90698e-46
ENSGALG00000012049	ZNF148	7	protein_coding	-0.90975	3.82293	1.59265e-05
ENSGALG00000012050	TNRC6B	1	protein_coding	-0.630906	3.11299	0.0300246
ENSGALG00000012055		7	protein_coding	1.03705	4.83951	2.1447e-14
ENSGALG00000012075	DTX3L	7	protein_coding	1.40744	1.19946	0.0342966
ENSGALG00000012087	CEP70	7	protein_coding	-0.247659	5.75891	0.0244565
ENSGALG00000012101	AP5M1	5	protein_coding	-0.25358	5.75891	0.0209243
ENSGALG00000012109	EIF3M	5	protein_coding	-0.103975	8.96554	0.00444716
ENSGALG00000012112	DBI	7	protein_coding	0.0772005	9.40269	0.0177811
ENSGALG00000012115	WT1	5	protein_coding	0.834836	2.9331	0.00491621
ENSGALG00000012126	CFI	4	protein_coding	3.27124	0.0951122	0.0375942
ENSGALG00000012128	IMMP1L	5	protein_coding	-0.313327	5.22635	0.0177811
ENSGALG00000012135	ATF4	1	protein_coding	0.337236	8.68249	5.00237e-21
ENSGALG00000012148	ATG14	5	protein_coding	-4.42309	0.528053	0.00119695
ENSGALG00000012163	BDNF	5	protein_coding	-0.813742	2.71565	0.0161766
ENSGALG00000012171	GPR39	7	protein_coding	-1.07207	4.06306	1.75603e-08
ENSGALG00000012172	RPL3	1	protein_coding	-0.0620926	11.244	0.000454217
ENSGALG00000012173	LGALS3	5	protein_coding	-1.07285	2.24888	0.00906858
ENSGALG00000012177	NCKAP5	7	protein_coding	0.886389	3.38058	0.000296562
ENSGALG00000012179	SOCS4	5	protein_coding	1.04404	2.94316	0.000332862
ENSGALG00000012187	MGAT5	7	protein_coding	-1.32263	3.85518	1.79033e-10
ENSGALG00000012190	TMEM163	7	protein_coding	-5.10719	0.860619	2.04711e-05
ENSGALG00000012196	MCUB	4	protein_coding	-0.40298	5.21185	0.00180205
ENSGALG00000012200	GCH1	5	protein_coding	-1.36801	3.27293	1.89788e-07
ENSGALG00000012237	POLE2	5	protein_coding	0.275565	5.16343	0.0418229
ENSGALG00000012246	R3HDM1	7	protein_coding	-0.780735	6.33301	4.96638e-22
ENSGALG00000012272	TMEM184B	1	protein_coding	-0.5015	4.87897	0.000510896
ENSGALG00000012273	SOS2	5	protein_coding	0.378809	5.02358	0.00600768
ENSGALG00000012277	MAFF	1	protein_coding	0.426127	5.09748	0.00125083
ENSGALG00000012281	PLA2G6	1	protein_coding	0.722054	2.59339	0.0385036
ENSGALG00000012290	SOX10	1	protein_coding	-1.44499	5.09022	1.43991e-28
ENSGALG00000012291	POLR2F	1	protein_coding	0.301601	7.96546	7.39893e-11
ENSGALG00000012293	C22orf23	1	protein_coding	1.49149	1.44563	0.00990766
ENSGALG00000012295	CDKL1	5	protein_coding	0.815183	3.02116	0.00444716
ENSGALG00000012296	EIF3L	1	protein_coding	-0.117904	7.95534	0.023304
ENSGALG00000012312	GCAT	1	protein_coding	0.203369	7.04895	0.00272999
ENSGALG00000012319		4	protein_coding	-2.13378	2.18251	1.10367e-06
ENSGALG00000012338	BDH2	4	protein_coding	0.85432	3.50796	0.000248283
ENSGALG00000012342	SASH1	3	protein_coding	-0.942566	3.77308	1.12588e-05
ENSGALG00000012357	CXCR4	7	protein_coding	-0.524533	4.48733	0.00175968
ENSGALG00000012361	NIN	5	protein_coding	-1.3995	2.13069	0.00122169
ENSGALG00000012364	PPIL4	3	protein_coding	-0.417979	4.98008	0.00300657
ENSGALG00000012378	KATNA1	3	protein_coding	-0.239324	5.51118	0.0488609
ENSGALG00000012379	C5H14orf166	5	protein_coding	-0.113656	7.94381	0.0303968
ENSGALG00000012382		7	protein_coding	1.37766	1.7274	0.00585746
ENSGALG00000012387	NUP43	3	protein_coding	-0.34728	5.88936	0.000563564
ENSGALG00000012388	PCMT1	3	protein_coding	0.417337	5.38988	0.000415551
ENSGALG00000012407	LRP1B	7	protein_coding	-0.890043	2.52803	0.0149362
ENSGALG00000012410		1	protein_coding	0.363186	5.47549	0.00175253
ENSGALG00000012416		1	protein_coding	-2.12958	0.680057	0.0334936
ENSGALG00000012420	CG-1B	1	protein_coding	0.65321	3.04935	0.0244086
ENSGALG00000012449	MBD5	7	protein_coding	1.2965	2.13077	0.00166857
ENSGALG00000012456	RAC2	1	protein_coding	1.01865	2.1826	0.012718
ENSGALG00000012462	KIF5C	7	protein_coding	-0.850725	5.33706	3.26267e-13
ENSGALG00000012464	SOUL	5	protein_coding	-4.14845	0.417023	0.0037749
ENSGALG00000012473	MMADHC	7	protein_coding	0.304864	5.81087	0.00335727
ENSGALG00000012480	NMI	7	protein_coding	0.578838	3.77324	0.00765327
ENSGALG00000012525	FMNL2	7	protein_coding	-3.59339	0.982608	0.000139186
ENSGALG00000012526	PRPF40A	7	protein_coding	-0.207698	6.23043	0.0265078
ENSGALG00000012532	TXN2	1	protein_coding	-0.356393	7.57999	1.97745e-11
ENSGALG00000012538	NR4A2	7	protein_coding	3.27124	0.0951122	0.0375942
ENSGALG00000012545	CYTIP	7	protein_coding	-3.36411	0.16549	0.0375942
ENSGALG00000012546	MCM5	1	protein_coding	0.399641	6.26027	2.39378e-06
ENSGALG00000012555	CCDC148	7	protein_coding	-2.11782	1.16547	0.00382037
ENSGALG00000012561	PKP4	7	protein_coding	-0.497948	4.19937	0.00855986
ENSGALG00000012574	WDSUB1	7	protein_coding	-0.44067	4.47353	0.0102797
ENSGALG00000012575	TLE1	Z	protein_coding	0.503156	4.62503	0.0012773
ENSGALG00000012579	BAZ2B	7	protein_coding	-0.270362	5.77868	0.0123711
ENSGALG00000012583	IDNK	Z	protein_coding	1.40685	4.01176	4.15633e-14
ENSGALG00000012585	UBQLN1	Z	protein_coding	0.430998	5.26917	0.000482994
ENSGALG00000012587	NAA20	7	protein_coding	0.258637	6.65604	0.000732904
ENSGALG00000012588	KIF27	Z	protein_coding	1.47973	1.23263	0.0228781
ENSGALG00000012589	C9orf64	Z	protein_coding	0.806093	5.15496	3.46977e-11
ENSGALG00000012592	RMI1	Z	protein_coding	0.995896	3.28105	8.36141e-05
ENSGALG00000012598	NAA35	Z	protein_coding	0.720624	4.93323	6.74496e-08
ENSGALG00000012601	GOLM1	Z	protein_coding	0.987185	2.7956	0.00149937
ENSGALG00000012606	ISCA1	Z	protein_coding	0.78483	7.3802	2.25413e-47
ENSGALG00000012607	ZCCHC6	Z	protein_coding	0.794666	4.75919	2.04965e-08
ENSGALG00000012610	CTSV	Z	protein_coding	0.59574	6.7228	6.79573e-18
ENSGALG00000012612	FBP2	Z	protein_coding	-3.36411	0.165489	0.0375942
ENSGALG00000012613	FBP1	Z	protein_coding	-0.472727	5.25886	0.000155775
ENSGALG00000012618	FANCC	Z	protein_coding	0.909367	4.22864	1.46928e-07
ENSGALG00000012619	PRDM4	1	protein_coding	3.56297	0.165502	0.0188463
ENSGALG00000012620	PTCH1	Z	protein_coding	1.43711	2.09515	0.000593719
ENSGALG00000012621		Z	protein_coding	1.10196	2.8607	0.000246276
ENSGALG00000012623	CFC1	Z	protein_coding	1.43796	6.44572	3.35837e-79
ENSGALG00000012624	PRXL2C	Z	protein_coding	0.710802	3.44567	0.00342906
ENSGALG00000012638	CRY1	1	protein_coding	-0.281585	5.40971	0.0234731
ENSGALG00000012655	POLR3B	1	protein_coding	-0.368885	5.39327	0.00236061
ENSGALG00000012658	TCP11X2	1	protein_coding	-0.381386	4.86848	0.0104324
ENSGALG00000012659	CKAP4	1	protein_coding	0.397444	5.06791	0.00316795
ENSGALG00000012687	TPMT	2	protein_coding	-0.177384	6.81741	0.0196584
ENSGALG00000012691	ALDH1L2	1	protein_coding	-1.26948	3.32768	7.32798e-07
ENSGALG00000012699	MCUR1	2	protein_coding	-0.719601	5.3428	7.99232e-10
ENSGALG00000012702	JARID2	2	protein_coding	0.33115	6.16998	0.000225353
ENSGALG00000012704	MYLIP	2	protein_coding	0.436121	4.31628	0.0154994
ENSGALG00000012710	NCS1	17	protein_coding	-0.629644	5.24059	2.89072e-07
ENSGALG00000012712	RBM24	2	protein_coding	0.869691	4.83138	2.23652e-10
ENSGALG00000012756	PARPBP	1	protein_coding	-2.12201	0.943086	0.0114667
ENSGALG00000012760	WASHC3	1	protein_coding	0.340103	4.96309	0.0177741
ENSGALG00000012763	GNPTAB	1	protein_coding	-0.379005	4.27694	0.0441296
ENSGALG00000012769	CHPT1	1	protein_coding	-0.457187	5.14591	0.000483938
ENSGALG00000012782	BLOC1S5	2	protein_coding	-0.185221	6.62556	0.022855
ENSGALG00000012784	TXNDC5	2	protein_coding	0.26406	6.02481	0.00672852
ENSGALG00000012790	DSP	2	protein_coding	0.30091	4.84739	0.0477433
ENSGALG00000012798	SSR1	2	protein_coding	-0.31644	7.81186	1.35714e-10
ENSGALG00000012799	RREB1	2	protein_coding	-1.13305	2.54132	0.00161179
ENSGALG00000012801	LY86	2	protein_coding	2.16287	0.982651	0.0045587
ENSGALG00000012808		2	protein_coding	0.361773	4.40624	0.0409788
ENSGALG00000012834	AKR1D1	1	protein_coding	0.808003	7.27056	1.37704e-46
ENSGALG00000012866	SERPINB6	2	protein_coding	0.531136	3.48058	0.0322285
ENSGALG00000012875	WEE2	1	protein_coding	-3.80893	0.296732	0.0120688
ENSGALG00000012876	SSBP1	1	protein_coding	-0.105881	8.45411	0.0158824
ENSGALG00000012885	BCL2	2	protein_coding	0.30207	5.00448	0.0351084
ENSGALG00000012889	ZCCHC2	2	protein_coding	-1.70621	1.29672	0.0104159
ENSGALG00000012915	MCM4	2	protein_coding	0.347676	4.93565	0.0161915
ENSGALG00000012938	AMN1	1	protein_coding	0.353365	5.26715	0.00512869
ENSGALG00000012944	DENND5B	1	protein_coding	1.89092	0.860657	0.0208581
ENSGALG00000012946	FAM60A	1	protein_coding	0.439353	6.36874	4.88555e-08
ENSGALG00000012952	BASP1	2	protein_coding	0.41427	9.27345	1.81274e-45
ENSGALG00000012966	ZBTB2	3	protein_coding	0.565001	4.28897	0.00136051
ENSGALG00000012968	RMND1	3	protein_coding	-0.276235	5.70232	0.0129155
ENSGALG00000012971	CCDC170	3	protein_coding	1.46591	3.40992	5.71079e-10
ENSGALG00000012985	SLC6A13	1	protein_coding	-0.834098	3.13068	0.0030796
ENSGALG00000012986	KDM5A	1	protein_coding	-0.621608	4.39146	0.000299866
ENSGALG00000012989	NINJ2	1	protein_coding	-3.31616	1.29671	1.39349e-05
ENSGALG00000012992	WNK1	1	protein_coding	-0.474862	3.77875	0.0358785
ENSGALG00000012994	ERC1	1	protein_coding	-0.490687	3.92794	0.0206044
ENSGALG00000013022	CACNA1C	1	protein_coding	-1.92407	1.41701	0.00223804
ENSGALG00000013033		2	protein_coding	-1.41595	2.40249	0.000218762
ENSGALG00000013039	BID	1	protein_coding	0.212131	6.90461	0.0029409
ENSGALG00000013042	MICAL3	1	protein_coding	-0.679305	2.77314	0.0414118
ENSGALG00000013057	USP18	1	protein_coding	1.33327	2.40259	0.000253943
ENSGALG00000013069	BPGM	1	protein_coding	-0.421273	5.37295	0.000489178
ENSGALG00000013073	UPP1	2	protein_coding	-1.41772	3.72141	1.03544e-10
ENSGALG00000013086	IKZF1	2	protein_coding	1.91704	1.32779	0.0019438
ENSGALG00000013094	DDC	2	protein_coding	-2.59142	3.38035	7.2121e-21
ENSGALG00000013102	COBL	2	protein_coding	-1.66091	2.05854	0.000238041
ENSGALG00000013112	RERGL	1	protein_coding	-0.398409	4.81748	0.00841841
ENSGALG00000013134	PLEKHA5	1	protein_coding	-0.701367	4.42052	3.07443e-05
ENSGALG00000013138	TMEM245	2	protein_coding	-0.738107	2.83923	0.0221616
ENSGALG00000013149	MOCOS	2	protein_coding	3.56297	0.165503	0.0188463
ENSGALG00000013155		2	protein_coding	-0.909576	4.70373	9.01325e-10
ENSGALG00000013160	CHMP5	2	protein_coding	0.17943	6.79433	0.0184568
ENSGALG00000013173	PYROXD1	1	protein_coding	0.696723	2.58056	0.0482295
ENSGALG00000013187	CLPTM1L	2	protein_coding	0.416915	5.49615	0.000239154
ENSGALG00000013191	NDUFS6	2	protein_coding	0.145823	7.25919	0.0258804
ENSGALG00000013196	ANKS6	2	protein_coding	2.31931	1.0586	0.00159895
ENSGALG00000013197	GALNT12	2	protein_coding	4.19452	0.358152	0.00218878
ENSGALG00000013221	ARHGEF33	3	protein_coding	-3.6036	0.232603	0.0213295
ENSGALG00000013223	CLEC3A	11	protein_coding	-3.36411	0.16549	0.0375942
ENSGALG00000013235	PDK1	7	protein_coding	-0.518587	5.28674	2.31104e-05
ENSGALG00000013253	INSRR	25	protein_coding	-1.09817	1.72735	0.0375942
ENSGALG00000013268		2	protein_coding	-3.36411	0.16549	0.0375942
ENSGALG00000013281	RSPH6A	4	protein_coding	-1.28653	1.6558	0.0185052
ENSGALG00000013310	MAEA	4	protein_coding	0.338824	6.04833	0.000303807
ENSGALG00000013342	GBX2	7	protein_coding	2.52201	0.943124	0.00158587
ENSGALG00000013408	TMF1	12	protein_coding	-0.318146	5.45254	0.00831319
ENSGALG00000013410	UBA3	12	protein_coding	0.291177	5.20163	0.0287483
ENSGALG00000013414	PDLIM3	4	protein_coding	-2.63068	0.528055	0.0233136
ENSGALG00000013424	TULP3	1	protein_coding	0.458574	5.07022	0.000539501
ENSGALG00000013427	SORBS2	4	protein_coding	-1.06122	3.13066	0.000145392
ENSGALG00000013430		2	protein_coding	-0.604591	4.29665	0.000720404
ENSGALG00000013437		11	protein_coding	-1.12082	1.6558	0.0397487
ENSGALG00000013441	INVS	2	protein_coding	0.677754	3.35819	0.00747084
ENSGALG00000013468	TLR3	4	protein_coding	2.83999	0.47363	0.0123492
ENSGALG00000013489	CCDC82	1	protein_coding	0.713072	3.05863	0.0127516
ENSGALG00000013493	SPTLC1	Z	protein_coding	1.41168	4.9584	2.06301e-27
ENSGALG00000013503	FAM149A	4	protein_coding	-1.94733	0.860628	0.0260803
ENSGALG00000013510	UTP15	Z	protein_coding	0.526777	5.04011	6.7399e-05
ENSGALG00000013511	ANKRA2	Z	protein_coding	0.37323	4.98516	0.00782784
ENSGALG00000013512	BTF3	Z	protein_coding	0.443414	8.72722	4.67533e-37
ENSGALG00000013535	CYP4V2	4	protein_coding	-3.80893	0.296732	0.0120688
ENSGALG00000013569	SEC61B	2	protein_coding	0.225899	9.77856	1.39476e-18
ENSGALG00000013575	IFI6	2	protein_coding	1.48644	3.24089	4.39599e-09
ENSGALG00000013590		4	protein_coding	-0.455619	6.56317	1.91071e-09
ENSGALG00000013591	BLOC1S4	2	protein_coding	0.378234	6.57762	5.55979e-07
ENSGALG00000013594	PARD6G	2	protein_coding	0.334457	4.70103	0.0362242
ENSGALG00000013598	SCGN	2	protein_coding	-1.30432	3.13065	2.77125e-06
ENSGALG00000013602	PCM1	4	protein_coding	-0.234741	6.12289	0.0146774
ENSGALG00000013604	VIP	3	protein_coding	2.22697	2.14828	9.2547e-08
ENSGALG00000013605	CARMIL1	2	protein_coding	0.750084	5.22668	2.80052e-10
ENSGALG00000013607	FBXO5	3	protein_coding	-0.353245	5.20352	0.00715078
ENSGALG00000013615	MTUS1	4	protein_coding	-1.27533	2.63111	0.000223716
ENSGALG00000013617	PDGFRL	4	protein_coding	-0.832092	2.76182	0.0120243
ENSGALG00000013621	ATP6V1H	2	protein_coding	-0.709147	4.90743	3.1416e-07
ENSGALG00000013626	GMNN	2	protein_coding	-0.251782	6.10619	0.0086778
ENSGALG00000013627	SLC7A2	4	protein_coding	0.858822	3.22445	0.00103895
ENSGALG00000013628	C6orf62	2	protein_coding	-0.51277	3.75612	0.0233884
ENSGALG00000013642	KAZN	21	protein_coding	-0.795745	2.51461	0.0318145
ENSGALG00000013646	VPS37A	4	protein_coding	-0.911538	3.4942	0.000158787
ENSGALG00000013649	CNOT7	4	protein_coding	-0.242524	6.41595	0.00446483
ENSGALG00000013655	ZDHHC2	4	protein_coding	-1.67124	0.94309	0.0406392
ENSGALG00000013657	ZNF236	2	protein_coding	-0.722585	2.89208	0.0221616
ENSGALG00000013674	TUSC3	4	protein_coding	-0.548468	3.59967	0.0222059
[truncated: 1,909 more rows]

## Sheet: E5.5-E6
Supplementary Table S10. A total of 2,137 sex-biased genes identified at E5.5-E6 stage in chickens
Gene Symbol	Gene Name	Chromosome	Gene Type	logFC	logCPM	adjPvalue
ENSGALG00000008554	IL17REL	1	protein_coding	-1.15072	-1.6204	0.0389293
ENSGALG00000040038	MLC1	1	protein_coding	-2.43148	-0.801927	3.03373e-10
ENSGALG00000028627	TIMP3	1	protein_coding	0.322602	5.04714	0.0428764
ENSGALG00000015059		1	protein_coding	0.355876	5.86323	0.000140239
ENSGALG00000017155	C11orf87	1	protein_coding	0.433713	2.64857	0.0418823
ENSGALG00000022891		1	protein_coding	0.422542	4.84062	0.0014771
ENSGALG00000033664	MOV10L1	1	protein_coding	-1.01009	5.34042	4.61777e-09
ENSGALG00000039595	BTBD11	1	protein_coding	-0.366836	4.69633	0.011915
ENSGALG00000015084	IGSF11	1	protein_coding	-0.900921	0.879948	0.00762323
ENSGALG00000038467	SELENOO	1	protein_coding	-0.360916	4.47636	0.00255243
ENSGALG00000017167	SLC35F2	1	protein_coding	0.466028	3.77299	0.0144631
ENSGALG00000017169	ELMOD1	1	protein_coding	-0.435094	4.90346	0.0116815
ENSGALG00000012655	POLR3B	1	protein_coding	-0.249631	6.48282	0.00210544
ENSGALG00000012658	TCP11X2	1	protein_coding	-0.402021	6.66394	0.00145167
ENSGALG00000012662	NUAK1	1	protein_coding	-0.450048	4.76773	0.000261072
ENSGALG00000008740	POT1	1	protein_coding	-0.318038	6.34574	0.0333263
ENSGALG00000030780	MGAT4A	1	protein_coding	0.683207	5.25356	0.000152162
ENSGALG00000012691	ALDH1L2	1	protein_coding	-0.558273	4.21235	7.03346e-05
ENSGALG00000040954	GPR37	1	protein_coding	0.924443	3.48447	3.82158e-07
ENSGALG00000031527	ARL8BL	1	protein_coding	0.443404	4.82348	1.65271e-05
ENSGALG00000016755	CRACDL	1	protein_coding	0.789639	2.82294	0.023973
ENSGALG00000016757	TSGA10	1	protein_coding	-1.6048	-1.44917	0.00205951
ENSGALG00000030607	CHST11	1	protein_coding	0.638609	3.92953	0.0113959
ENSGALG00000008836	ATP6AP1	1	protein_coding	-0.588141	6.55617	1.93737e-09
ENSGALG00000015134	APOV1	1	protein_coding	-5.03949	-2.19876	4.5558e-13
ENSGALG00000042577	CFAP44	1	protein_coding	-0.896653	1.008	0.00713245
ENSGALG00000040114	PTPRZ1	1	protein_coding	0.546318	4.94116	0.00650448
ENSGALG00000017185	TMEM123	1	protein_coding	-0.454645	7.71582	4.50229e-10
ENSGALG00000039563	CNOT11	1	protein_coding	0.273793	6.72816	0.00229908
ENSGALG00000015193	CCDC80	1	protein_coding	-0.35211	7.1844	0.000202595
ENSGALG00000034078	GLT8D2	1	protein_coding	0.97001	1.62	0.00706895
ENSGALG00000015197	SLC35A5	1	protein_coding	-0.338351	4.23855	0.00518272
ENSGALG00000033789	HSP90B1	1	protein_coding	0.405982	10.634	0.00268595
ENSGALG00000015221	CCDC181	1	protein_coding	-0.630229	1.15849	0.0217694
ENSGALG00000017195	PGR	1	protein_coding	-0.282209	5.0554	0.040516
ENSGALG00000034574	ASZ1	1	protein_coding	-1.3664	4.74985	1.10269e-05
ENSGALG00000012766		1	protein_coding	-0.474004	3.65613	0.00228403
ENSGALG00000012769	CHPT1	1	protein_coding	-0.217925	6.63743	0.0323652
ENSGALG00000017205	ENDOD1	1	protein_coding	0.552974	2.72973	0.017927
ENSGALG00000036883	MET	1	protein_coding	-1.31279	4.9675	3.06467e-11
ENSGALG00000031934	TES	1	protein_coding	-0.413484	6.61055	2.99689e-05
ENSGALG00000026838	MDFIC	1	protein_coding	0.446381	7.44627	0.0115102
ENSGALG00000046187	PARP12	1	protein_coding	-0.325625	6.27466	0.0140928
ENSGALG00000017217	VSTM5	1	protein_coding	-0.615336	0.891883	0.0292515
ENSGALG00000009448	IFRD1	1	protein_coding	0.224766	6.83539	0.00468336
ENSGALG00000040621	IL18R1	1	protein_coding	-0.577663	1.80581	0.0339026
ENSGALG00000009480	DOCK4	1	protein_coding	0.428769	5.30177	0.0401327
ENSGALG00000012812	SVOPL	1	protein_coding	2.61317	5.14257	5.07238e-43
ENSGALG00000015293	TMEM45A	1	protein_coding	-1.46406	2.37428	1.36075e-09
ENSGALG00000009488	LRRN3	1	protein_coding	1.02654	3.81247	1.59144e-06
ENSGALG00000009523	CNTN1	1	protein_coding	0.668943	3.59243	0.000415931
ENSGALG00000015347	ZPLD1	1	protein_coding	1.09574	0.241	0.0160143
ENSGALG00000017237	TYR	1	protein_coding	-6.06288	0.350227	1.8414e-17
ENSGALG00000040493	PTN	1	protein_coding	-1.10977	8.45161	2.14275e-15
ENSGALG00000009572	ADAMTS20	1	protein_coding	-0.600225	3.0542	0.00292871
ENSGALG00000037521	PRCP	1	protein_coding	0.462974	7.69951	1.18834e-05
ENSGALG00000017248	RAB30	1	protein_coding	0.68745	6.79628	1.7699e-09
ENSGALG00000009596	TMEM117	1	protein_coding	-0.925204	2.81862	4.91135e-05
ENSGALG00000012919	YARS2	1	protein_coding	0.296435	5.40663	0.00466285
ENSGALG00000012929	DNM1L	1	protein_coding	0.298891	7.6054	0.000214281
ENSGALG00000009601	NELL2	1	protein_coding	1.00078	8.58883	4.37537e-23
ENSGALG00000015356	IFT57	1	protein_coding	-0.342553	5.0535	0.0363491
ENSGALG00000016810	SH3RF3	1	protein_coding	0.535847	3.91529	0.000468022
ENSGALG00000016811	SEPTIN10	1	protein_coding	-0.282441	5.34015	0.0322143
ENSGALG00000008497	SLC38A2	1	protein_coding	-0.488341	7.6022	4.91696e-08
ENSGALG00000015358	MYH15	1	protein_coding	-0.72719	2.54226	0.000318216
ENSGALG00000032681		1	protein_coding	-0.476909	4.73747	0.0144484
ENSGALG00000009730	SLC38A4	1	protein_coding	-1.88018	-1.04561	9.76941e-05
ENSGALG00000015375	PLCXD2	1	protein_coding	-1.06434	0.90021	6.2883e-05
ENSGALG00000012946	FAM60A	1	protein_coding	-0.289411	8.4806	0.000120965
ENSGALG00000016828	GRTP1	1	protein_coding	-1.00273	3.77549	1.52629e-05
ENSGALG00000033966	TENM4	1	protein_coding	-0.634562	7.2608	3.65666e-07
ENSGALG00000012947	CAPRIN2	1	protein_coding	0.272296	6.35384	0.0238926
ENSGALG00000053509	DDX11	1	protein_coding	0.308296	6.00805	0.0113501
ENSGALG00000015403	EPHA3	1	protein_coding	0.516577	6.24619	0.000300827
ENSGALG00000009759	SLC16A7	1	protein_coding	1.25273	4.39013	3.15616e-11
ENSGALG00000055000	KCTD14	1	protein_coding	-1.14887	0.483969	2.97967e-05
ENSGALG00000016834	MCF2L	1	protein_coding	-1.60267	4.63473	4.15691e-19
ENSGALG00000041949	AAMDC	1	protein_coding	-0.467464	4.28082	0.00804412
ENSGALG00000009805	PPM1H	1	protein_coding	1.86142	6.01613	1.77439e-34
ENSGALG00000040567	AVPR1A	1	protein_coding	1.52855	-0.509363	0.000965065
ENSGALG00000009825	SRGAP1	1	protein_coding	0.524019	8.38496	1.26406e-06
ENSGALG00000000681	PAK1	1	protein_coding	0.962878	7.73885	1.04483e-09
ENSGALG00000000690	GDPD4	1	protein_coding	-1.56472	3.06557	2.92947e-11
ENSGALG00000040478	CAPN5	1	protein_coding	-1.42283	5.82775	1.76537e-12
ENSGALG00000009842	RASSF3	1	protein_coding	0.272408	7.36142	0.00144958
ENSGALG00000000761	TSKU	1	protein_coding	0.432831	5.75131	3.14819e-05
ENSGALG00000009856	GNS	1	protein_coding	0.540018	9.10272	0.00430509
ENSGALG00000009873	LEMD3	1	protein_coding	0.278825	5.59389	0.0049092
ENSGALG00000030353	SOX1	1	protein_coding	-2.85828	-3.5736	0.0389293
ENSGALG00000000868	RNF121	1	protein_coding	0.369871	4.75538	0.0458914
ENSGALG00000026214	LRTM2	1	protein_coding	1.4173	1.19254	3.71727e-05
ENSGALG00000019211	MAEL	1	protein_coding	-1.08191	4.54516	0.000803651
ENSGALG00000013022	CACNA1C	1	protein_coding	0.587635	4.24732	0.0179291
ENSGALG00000017304	PGM2L1	1	protein_coding	-0.67386	4.6242	0.000162586
ENSGALG00000016868	NALCN	1	protein_coding	-0.942886	3.73737	1.30441e-05
ENSGALG00000041083	ZIC2	1	protein_coding	-1.06457	0.307025	0.0240538
ENSGALG00000015474	CD80	1	protein_coding	-1.33333	2.06419	2.34933e-10
ENSGALG00000010018	CTSEAL	1	protein_coding	3.21502	4.25368	2.74701e-23
ENSGALG00000034197	ZIC5	1	protein_coding	-1.40493	-0.813178	0.00665523
ENSGALG00000010029	BEST3	1	protein_coding	2.07976	-2.3518	0.0122381
ENSGALG00000016878	TM9SF2	1	protein_coding	0.336224	8.14369	4.90981e-05
ENSGALG00000010044	KCNMB4	1	protein_coding	-1.44622	0.084953	2.93748e-08
ENSGALG00000013057	USP18	1	protein_coding	-0.594871	4.23564	0.000519486
ENSGALG00000034967	GDPD5	1	protein_coding	0.979989	6.42968	7.88188e-23
ENSGALG00000007441	MAP6	1	protein_coding	-0.37917	4.88128	0.00128031
ENSGALG00000045122	AKR1B1	1	protein_coding	0.387971	8.38037	0.000219519
ENSGALG00000010198	TPH2	1	protein_coding	-1.026	1.89917	5.94026e-08
ENSGALG00000015494	HTR1F	1	protein_coding	1.22165	-0.417324	0.0187111
ENSGALG00000010204	KCNC2	1	protein_coding	0.545216	2.58455	0.0160432
ENSGALG00000013069	BPGM	1	protein_coding	0.294465	7.20526	0.0433962
ENSGALG00000047516		1	protein_coding	-0.347851	4.3382	0.0338426
ENSGALG00000013072	AKR1B10	1	protein_coding	-0.544491	4.49669	0.00177042
ENSGALG00000028186	RERG	1	protein_coding	0.963895	5.23119	0.000464424
ENSGALG00000043393	CADM2	1	protein_coding	1.05134	4.91406	2.08781e-09
ENSGALG00000013085	PTPRO	1	protein_coding	0.602166	7.01095	2.79006e-05
ENSGALG00000042771	GBE1	1	protein_coding	0.357825	6.03063	0.000585374
ENSGALG00000010238	NAP1L1	1	protein_coding	-0.294866	9.75552	0.0427646
ENSGALG00000031533		1	protein_coding	-1.86351	-2.82591	0.0213942
ENSGALG00000015519	ROBO2	1	protein_coding	0.388093	5.80793	0.000262312
ENSGALG00000040926	SAMSN1	1	protein_coding	0.599633	2.72619	0.00650055
ENSGALG00000010311	NAV3	1	protein_coding	1.21941	4.22538	8.70328e-06
ENSGALG00000028290	C1H21ORF91	1	protein_coding	1.51205	7.30283	7.71529e-12
ENSGALG00000031293	SLCO1A2	1	protein_coding	1.83933	2.74037	2.99138e-09
ENSGALG00000041094	SYT1	1	protein_coding	0.466355	4.51654	0.0175646
ENSGALG00000015746	JAM2	1	protein_coding	-0.554033	2.8035	0.00370144
ENSGALG00000016891		1	protein_coding	3.06366	-3.4968	0.0328549
ENSGALG00000013177	BCAT1	1	protein_coding	-0.432469	3.62002	0.0244122
ENSGALG00000010936	MYF6	1	protein_coding	-1.51228	-0.444338	0.0012903
ENSGALG00000040342	ADAMTS1	1	protein_coding	0.945926	5.99078	1.0555e-06
ENSGALG00000016896	ABCC4	1	protein_coding	-0.64751	3.99186	0.00133838
ENSGALG00000010975	TMTC2	1	protein_coding	0.392782	5.22327	0.00497995
ENSGALG00000010992	SLC6A15	1	protein_coding	0.90228	5.65697	4.00794e-07
ENSGALG00000044478		1	protein_coding	-0.90743	1.33775	0.00680664
ENSGALG00000035157	SOX21	1	protein_coding	-0.978839	0.664263	0.00973562
ENSGALG00000016904	SLITRK6	1	protein_coding	-1.86313	3.97353	7.22959e-29
ENSGALG00000015879	HUNK	1	protein_coding	0.671833	5.98377	1.64391e-09
ENSGALG00000016917	CLN5	1	protein_coding	0.839479	4.74798	5.24842e-10
ENSGALG00000011309		1	protein_coding	-0.763514	5.59063	7.49e-13
ENSGALG00000016920	LMO7	1	protein_coding	0.896105	5.98728	5.85093e-10
ENSGALG00000011320	TMCC3	1	protein_coding	-0.718244	2.8109	0.0173622
ENSGALG00000034396	TMEM50B	1	protein_coding	-0.39153	6.15449	4.66978e-07
ENSGALG00000016926	KLF12	1	protein_coding	-0.503261	4.80125	0.000902364
ENSGALG00000047534		1	protein_coding	-0.849006	1.0005	0.000248346
ENSGALG00000016927	KLF5	1	protein_coding	-0.910392	2.55836	0.000176066
ENSGALG00000011400	USP44	1	protein_coding	-0.41901	5.82818	0.000126714
ENSGALG00000011414	AMDHD1	1	protein_coding	1.22543	3.99077	2.74562e-09
ENSGALG00000011421	HAL	1	protein_coding	0.570166	1.68386	0.0381642
ENSGALG00000014094	STK38L	1	protein_coding	0.574528	6.95891	2.70002e-06
ENSGALG00000033709	LTA4H	1	protein_coding	0.495694	7.61424	3.20957e-08
ENSGALG00000043701	ELK3	1	protein_coding	0.35624	7.36523	5.56515e-05
ENSGALG00000037015	DACH1	1	protein_coding	0.386996	4.87781	0.0013401
ENSGALG00000014106	PPFIBP1	1	protein_coding	-0.22823	7.95803	0.00753056
ENSGALG00000011531	APAF1	1	protein_coding	-0.311156	4.58424	0.0303594
ENSGALG00000016044	SIM2	1	protein_coding	1.39013	-1.05928	0.00267803
ENSGALG00000016047	HLCS	1	protein_coding	-0.591869	5.72962	7.49e-13
ENSGALG00000016946	SUGT1	1	protein_coding	-0.252024	7.02653	0.0208987
ENSGALG00000016050	TTC3	1	protein_coding	-0.364372	7.07686	0.00844344
ENSGALG00000014164	BIK	1	protein_coding	-0.52845	1.39572	0.0125704
ENSGALG00000016947	ELF1	1	protein_coding	-0.562375	5.34079	1.0257e-07
ENSGALG00000016949	WBP4	1	protein_coding	-0.33122	6.72701	0.00472001
ENSGALG00000016954	RGCC	1	protein_coding	1.18712	1.35146	0.00215946
ENSGALG00000038520	STRIP2	1	protein_coding	-1.35535	5.2114	2.11708e-29
ENSGALG00000014201	PARVB	1	protein_coding	0.267447	7.02897	0.0197638
ENSGALG00000011722	STRA8	1	protein_coding	-1.20447	-0.364036	0.00130802
ENSGALG00000016125	LCA5L	1	protein_coding	-0.779655	2.28064	0.00306964
ENSGALG00000016967	ENOX1	1	protein_coding	-0.39141	5.48103	0.00378157
ENSGALG00000016127		1	protein_coding	-1.04168	-1.6153	0.0464254
ENSGALG00000011738	ARHGDIB	1	protein_coding	0.371741	7.52096	0.000891772
ENSGALG00000034932	BACE2	1	protein_coding	0.471529	4.68216	0.0016105
ENSGALG00000016140	FAM3B	1	protein_coding	-0.850156	1.90361	0.00371677
ENSGALG00000019261	ARHGAP8	1	protein_coding	0.459572	4.67063	0.0254925
ENSGALG00000025639		1	snoRNA	0.613348	2.75938	0.00785259
ENSGALG00000048097		1	protein_coding	0.541991	2.47931	0.0110117
ENSGALG00000016979	SLC25A30	1	protein_coding	-0.375785	4.02267	0.00346406
ENSGALG00000014228	SMC1B	1	protein_coding	-2.54341	1.58602	6.88295e-16
ENSGALG00000032645	H2A-VIII	1	protein_coding	1.74606	-1.65116	6.53156e-05
ENSGALG00000014232	RIBC2	1	protein_coding	-0.940013	0.496193	0.00612802
ENSGALG00000029583	PLBD1	1	protein_coding	1.7027	6.75905	8.53459e-22
ENSGALG00000040189	RIPK4	1	protein_coding	-0.823138	2.19765	0.00287156
ENSGALG00000006356	MKLN1	1	protein_coding	0.199241	6.54752	0.0427747
ENSGALG00000011894	CYP2D6	1	protein_coding	-0.707495	4.87957	3.56498e-05
ENSGALG00000011900	NAGA	1	protein_coding	0.330598	4.95758	0.0167594
ENSGALG00000028155	DUSP16	1	protein_coding	-0.474525	3.40256	0.0208987
ENSGALG00000016185	SLC37A1	1	protein_coding	-0.580326	3.80522	0.00872971
ENSGALG00000037030	CREBL2	1	protein_coding	-0.244062	5.08357	0.0327572
ENSGALG00000016186	PDE9A	1	protein_coding	0.995841	2.82596	4.31226e-08
ENSGALG00000006833	ITIH2	1	protein_coding	-0.588912	1.04598	0.00462584
ENSGALG00000017295	PTHLH	1	protein_coding	-1.61002	0.0692953	8.70741e-09
ENSGALG00000016997	RB1	1	protein_coding	0.341912	7.13666	0.000180773
ENSGALG00000047248	DESI1	1	protein_coding	0.234217	7.34658	0.00312038
ENSGALG00000034590	CELF2	1	protein_coding	-0.730385	5.6444	1.95147e-17
ENSGALG00000011966	RANGAP1	1	protein_coding	0.263171	7.19442	0.00596034
ENSGALG00000016202	HSF2BP	1	protein_coding	-0.594132	4.76	0.000498272
ENSGALG00000017002	FNDC3A	1	protein_coding	0.32074	7.14967	0.0106445
ENSGALG00000031932	AGPAT3	1	protein_coding	-0.387201	5.56383	0.00885835
ENSGALG00000031637	ICOSLG	1	protein_coding	-0.356847	4.08025	0.0131566
ENSGALG00000017003	MLNR	1	protein_coding	-1.05073	0.178659	0.000401042
ENSGALG00000012007	ST13P5	1	protein_coding	-0.199445	8.82545	0.0125606
ENSGALG00000017004	CDADC1	1	protein_coding	-0.566485	2.52417	0.00497657
ENSGALG00000017005	CAB39L	1	protein_coding	-0.48558	3.89106	0.023975
ENSGALG00000035563	USP6NL	1	protein_coding	-0.3726	6.23689	0.00130802
ENSGALG00000055058		1	protein_coding	-0.549055	4.59248	4.88942e-07
ENSGALG00000030140	CCDC3	1	protein_coding	-1.27797	0.311456	0.011257
ENSGALG00000012150	TAB1	1	protein_coding	0.341635	4.82577	0.0089856
ENSGALG00000027665	SYNGR1	1	protein_coding	0.421615	4.97994	0.00190154
ENSGALG00000017024	NEK3	1	protein_coding	-0.38786	4.55116	0.0278501
ENSGALG00000012254	KCNJ4	1	protein_coding	-0.860909	-0.335822	0.0233537
ENSGALG00000036284	RPGR	1	protein_coding	-0.456034	4.56143	0.000497587
ENSGALG00000013920	SUV39H2	1	protein_coding	-0.44932	6.2124	0.000607567
ENSGALG00000000451	MEIG1	1	protein_coding	-0.992043	-0.267738	0.0130204
ENSGALG00000014324	SLC2A14	1	protein_coding	0.398152	6.71865	0.00923134
ENSGALG00000030324	ELAPOR2	1	protein_coding	-0.868643	4.89664	4.98398e-05
ENSGALG00000016268		1	protein_coding	-0.525168	1.68398	0.029794
ENSGALG00000006576	GRM3	1	protein_coding	-1.08366	0.374067	0.00190138
ENSGALG00000031681	M6PR	1	protein_coding	-0.202946	7.93172	0.0278372
ENSGALG00000051672	NHLRC3	1	protein_coding	-0.289279	5.59062	0.0100653
ENSGALG00000016287	NR0B1	1	protein_coding	-0.791488	4.93402	3.37659e-06
ENSGALG00000016285		1	protein_coding	-0.501856	4.16953	0.000701304
ENSGALG00000017040		1	protein_coding	-0.653304	1.63411	0.0168765
ENSGALG00000033671	FREM2	1	protein_coding	-0.637221	7.30896	0.000234172
ENSGALG00000038556	CDC42EP1	1	protein_coding	0.307334	5.37287	0.0353627
ENSGALG00000011930		1	protein_coding	-1.95414	0.453269	7.23017e-06
ENSGALG00000016281	DMD	1	protein_coding	-0.317716	7.71532	0.00479875
ENSGALG00000040444	SEMA3C	1	protein_coding	-0.72812	4.43788	0.000723566
ENSGALG00000047483	C1QTNF6	1	protein_coding	0.266522	6.41509	0.0136253
ENSGALG00000017052	CCNA1	1	protein_coding	0.780833	1.13231	0.000449434
ENSGALG00000014442	GAPDH	1	protein_coding	0.242077	11.826	0.0338291
ENSGALG00000038834	MAGI2	1	protein_coding	0.273488	5.17653	0.0383803
ENSGALG00000017062	NBEA	1	protein_coding	-0.424751	5.13663	0.00154341
ENSGALG00000043092	MYH9	1	protein_coding	-0.204277	10.4094	0.0215392
ENSGALG00000014467	COPS7A	1	protein_coding	0.223191	6.49821	0.0107312
ENSGALG00000016288	IL1RAPL1	1	protein_coding	-0.704838	2.13814	0.00652725
ENSGALG00000014526	TPI1	1	protein_coding	0.252796	9.00878	0.025006
ENSGALG00000008285	NAPEPLD	1	protein_coding	-1.8028	5.03695	1.41978e-25
ENSGALG00000016326		1	protein_coding	-0.478663	1.02043	0.0452189
ENSGALG00000017077	HSPH1	1	protein_coding	-0.328836	6.76017	0.00162125
ENSGALG00000014570	LPCAT3	1	protein_coding	0.419523	6.38527	1.54842e-05
ENSGALG00000016348	SAT1	1	protein_coding	-0.299949	6.17095	0.0382621
ENSGALG00000016351	ACOT9	1	protein_coding	-0.329325	6.28141	0.0106359
ENSGALG00000016358	PTCHD1	1	protein_coding	-0.616776	4.65903	1.5686e-05
ENSGALG00000014695	CLCN1	1	protein_coding	-0.677703	0.164826	0.0158138
ENSGALG00000035726	FLT3	1	protein_coding	-1.28384	-2.39709	0.0478267
ENSGALG00000014736		1	protein_coding	-1.15099	1.83931	3.89483e-06
ENSGALG00000017102	GPR12	1	protein_coding	-0.959572	-0.860517	0.00775661
ENSGALG00000017104	CDK8	1	protein_coding	-0.442424	6.40482	2.19837e-08
ENSGALG00000016430	PDHA2	1	protein_coding	0.205715	7.18789	0.0201493
ENSGALG00000016522	PPEF1	1	protein_coding	-0.915314	2.07444	6.79057e-05
ENSGALG00000007998	SLC26A4	1	protein_coding	1.53214	0.338119	0.000866075
ENSGALG00000019077		1	protein_coding	-0.444308	6.18951	6.16187e-06
ENSGALG00000017119	TNFRSF19	1	protein_coding	0.329967	5.66941	0.0248234
ENSGALG00000042936	SYCE3	1	protein_coding	0.886789	1.2869	0.00035649
ENSGALG00000016538	RAI2	1	protein_coding	-0.524622	5.60252	1.85771e-06
ENSGALG00000014759	STYK1	1	protein_coding	0.630335	3.25654	0.007914
ENSGALG00000050866	HSD3B1	1	protein_coding	1.94841	5.91776	6.38442e-11
ENSGALG00000035228		1	protein_coding	-0.627916	1.8165	0.0103251
ENSGALG00000016549	CTPS2	1	protein_coding	-0.506339	4.61046	0.00019384
ENSGALG00000053657	LATS2	1	protein_coding	-0.31113	5.12235	0.0311392
ENSGALG00000040007	IL17D	1	protein_coding	-2.01768	-0.23159	9.22865e-05
ENSGALG00000017134	IFT88	1	protein_coding	-0.290829	5.29123	0.0131549
ENSGALG00000022720	GJB2	1	protein_coding	-0.953939	-0.10749	0.00384148
ENSGALG00000016558	VEGFD	1	protein_coding	-1.14436	2.71334	1.80593e-06
ENSGALG00000016559	PIGA	1	protein_coding	-0.457814	5.21007	3.10497e-05
ENSGALG00000016568	MOSPD2	1	protein_coding	0.516944	6.29066	6.21463e-05
ENSGALG00000039461	TNFRSF1A	1	protein_coding	0.428762	5.43741	7.82579e-06
ENSGALG00000016575	GPM6B	1	protein_coding	-0.764332	7.195	4.18836e-08
ENSGALG00000019397	CERK	1	protein_coding	-0.288231	5.9	0.029581
ENSGALG00000016602	ARHGAP6	1	protein_coding	-0.426792	4.12346	0.0360232
ENSGALG00000008551	CRELD2	1	protein_coding	0.319239	6.26916	0.00228399
ENSGALG00000014988	POPDC2	1	protein_coding	0.669286	1.04416	0.0167847
ENSGALG00000040006	TBL1X	1	protein_coding	0.340958	8.34928	8.96565e-06
ENSGALG00000032247	ATP1A1	1	protein_coding	0.310951	9.79719	0.000840207
ENSGALG00000016618	PNPLA4	1	protein_coding	-0.459927	2.93964	0.0146084
ENSGALG00000016628	NLGN4Y	1	protein_coding	1.21643	4.07794	7.47941e-08
ENSGALG00000042759	PRKX	1	protein_coding	-0.352714	4.0966	0.00794398
ENSGALG00000016655	GYG2	1	protein_coding	-1.07017	3.00733	9.89472e-08
ENSGALG00000016716	STAG3	1	protein_coding	-0.26856	5.7726	0.013665
ENSGALG00000012873	SERPINB5	2	protein_coding	-0.663576	0.743803	0.0365459
ENSGALG00000039499	LRRCC1	2	protein_coding	-0.415069	4.95271	0.00776166
ENSGALG00000033428	CA13	2	protein_coding	-0.850124	4.02342	0.000842848
ENSGALG00000033700	CA3A	2	protein_coding	-2.04709	0.661587	1.82769e-06
ENSGALG00000037975	CA3B	2	protein_coding	-0.852167	1.86464	0.00318503
ENSGALG00000010259	COL28A1	2	protein_coding	1.67103	2.61646	0.000910201
ENSGALG00000023189	UMAD1	2	protein_coding	-0.36342	5.0765	0.0174339
ENSGALG00000010711	NXPH1	2	protein_coding	0.769969	2.34453	0.0185345
ENSGALG00000038041	PHF14	2	protein_coding	-0.263924	7.00274	0.0487844
ENSGALG00000031248	RMDN1	2	protein_coding	-0.635224	4.04812	0.00081672
ENSGALG00000035561	CPNE3	2	protein_coding	-0.680679	6.56778	2.38642e-15
ENSGALG00000035140	TMEM106B	2	protein_coding	0.587367	6.43029	2.52992e-06
ENSGALG00000010770	SCIN	2	protein_coding	0.839642	4.08801	0.00625408
ENSGALG00000012907	MC4R	2	protein_coding	-0.926904	0.969438	0.00196651
ENSGALG00000035504	ETV1	2	protein_coding	1.08557	6.70618	4.08754e-29
ENSGALG00000042679	RETREG1	2	protein_coding	-0.64048	3.48923	0.000190063
ENSGALG00000027240	TSPAN13	2	protein_coding	-0.513986	5.58942	0.00390963
ENSGALG00000012997	DNAH5	2	protein_coding	-1.13772	0.240297	0.000835143
ENSGALG00000013002	DAP	2	protein_coding	-0.459807	7.62862	1.40877e-05
ENSGALG00000033089		2	protein_coding	-0.716779	2.31163	0.0243405
ENSGALG00000035725	SP8	2	protein_coding	-2.24274	-1.38335	1.29032e-07
ENSGALG00000034024	RAPGEF5	2	protein_coding	0.791443	4.35651	6.97931e-06
ENSGALG00000041353	TP53INP1	2	protein_coding	0.191059	8.97561	0.0383249
ENSGALG00000013063	SRD5A1	2	protein_coding	0.520114	1.47575	0.0224179
ENSGALG00000010980	STK31	2	protein_coding	-1.65105	5.26599	3.85274e-08
ENSGALG00000010997	DFNA5	2	protein_coding	-0.315793	6.5255	0.00219052
ENSGALG00000038772	RNF19A	2	protein_coding	-0.259324	6.00984	0.00666355
ENSGALG00000013081	VWC2	2	protein_coding	-0.664373	3.77164	0.00676471
ENSGALG00000013083	ZPBP	2	protein_coding	-0.869502	-0.0646224	0.0119468
ENSGALG00000041200	ZNF706	2	protein_coding	-0.27054	8.4783	0.00134051
ENSGALG00000029295	AZIN1	2	protein_coding	0.181991	7.55804	0.0464254
ENSGALG00000013124	FHOD3	2	protein_coding	1.45464	4.61105	8.61959e-12
ENSGALG00000030081	SKAP2	2	protein_coding	-0.238853	5.97038	0.00390083
ENSGALG00000026631	HOXA10	2	protein_coding	0.460209	6.15262	1.22853e-06
ENSGALG00000028875		2	misc_RNA	-3.32416	-3.48895	0.0107312
ENSGALG00000022909	PTPN3	2	protein_coding	0.838752	4.38788	0.000657806
ENSGALG00000013149	MOCOS	2	protein_coding	0.96105	1.60541	0.000263872
ENSGALG00000013155		2	protein_coding	1.39509	6.03366	7.48465e-09
ENSGALG00000038265	CREB5	2	protein_coding	-0.803433	2.70381	0.000267313
ENSGALG00000011211	HACL1	2	protein_coding	-0.293649	5.8143	0.0116887
ENSGALG00000013183	TERT	2	protein_coding	-0.909647	1.79423	0.00345837
ENSGALG00000030030	RSPO2	2	protein_coding	-0.538997	2.32016	0.0208449
ENSGALG00000011226	ANKRD28	2	protein_coding	-0.315832	5.94921	0.00408362
ENSGALG00000011235	GALNT15	2	protein_coding	-1.09009	1.27996	6.72199e-05
ENSGALG00000011241	RFTN1	2	protein_coding	-0.319191	5.9059	0.00171842
ENSGALG00000011243	DAZL	2	protein_coding	-1.01137	6.66609	0.00435103
ENSGALG00000011248	PLCL2	2	protein_coding	0.427188	5.66643	0.00675245
ENSGALG00000011251	TBC1D5	2	protein_coding	-0.347278	5.86608	0.00384703
ENSGALG00000043137		2	protein_coding	-0.322671	5.96763	0.0281721
ENSGALG00000036477	CHPF2	2	protein_coding	0.268122	5.689	0.0249695
ENSGALG00000034573	ABCF2	2	protein_coding	0.288388	7.26329	0.000214334
ENSGALG00000011291	NR1D2	2	protein_coding	-0.51174	4.05354	0.000251771
ENSGALG00000013402	AHRR	2	protein_coding	-1.18295	-0.56985	0.00124028
ENSGALG00000039013	EXT1	2	protein_coding	0.273918	6.45704	0.00127919
ENSGALG00000013438	TEX10	2	protein_coding	0.368745	7.82881	3.20551e-05
ENSGALG00000040768	MAL2	2	protein_coding	-1.21501	2.6353	0.000603271
ENSGALG00000013598	SCGN	2	protein_coding	0.834793	0.935874	0.0137635
ENSGALG00000043193	TAF2	2	protein_coding	-0.203141	6.53799	0.0345506
ENSGALG00000013605	CARMIL1	2	protein_coding	0.475688	7.81779	3.12498e-05
ENSGALG00000043799	DSCC1	2	protein_coding	0.505616	7.4889	0.000712328
ENSGALG00000043787	DEPDC6	2	protein_coding	0.3662	5.7498	0.0019134
ENSGALG00000011447	GADL1	2	protein_coding	1.33078	-0.045716	0.00415665
ENSGALG00000011465	STT3B	2	protein_coding	0.259607	7.96169	0.00037139
ENSGALG00000013624		2	protein_coding	-0.422712	4.58641	0.00161636
ENSGALG00000011488	CMTM7	2	protein_coding	0.733314	6.41622	0.000424881
ENSGALG00000013632	ACOT13	2	protein_coding	-0.291906	5.69751	0.0128514
ENSGALG00000013640	MBP	2	protein_coding	-0.64718	0.712688	0.0136483
ENSGALG00000019622	TRIM71	2	protein_coding	-0.408702	4.16025	0.0431917
ENSGALG00000041202	FBXO32	2	protein_coding	-0.290813	5.21594	0.0102388
ENSGALG00000038946	KLHL38	2	protein_coding	-0.845544	-0.294507	0.0218701
ENSGALG00000036807	NOD1	2	protein_coding	-0.366934	4.19162	0.00719019
ENSGALG00000031163	ZNRF2	2	protein_coding	-0.605286	3.51525	0.000932592
ENSGALG00000039337	SH3BP5	2	protein_coding	-0.273958	6.41494	0.00674253
ENSGALG00000013720	FBXO15	2	protein_coding	-1.05462	1.7599	0.000137547
ENSGALG00000029235	CPNE4	2	protein_coding	-1.20183	4.71513	1.10389e-08
ENSGALG00000035068	DNAJC13	2	protein_coding	-0.414584	7.74531	0.000241832
ENSGALG00000013753	DOK6	2	protein_coding	0.589619	3.33392	0.00418736
ENSGALG00000041491	ACKR4	2	protein_coding	1.81549	3.25695	1.11453e-09
ENSGALG00000036412	TMEM108	2	protein_coding	1.0649	5.57009	1.2153e-14
ENSGALG00000034585	BFSP2	2	protein_coding	-1.05942	1.44147	0.0286841
ENSGALG00000005242		2	protein_coding	-0.822778	0.110144	0.0151837
ENSGALG00000054523	LZTFL1	2	protein_coding	-0.556712	5.03881	4.87823e-05
ENSGALG00000042548	LRRC6	2	protein_coding	-0.521553	2.62582	0.00576621
ENSGALG00000013889	RNMT	2	protein_coding	-0.226427	6.86067	0.00878661
ENSGALG00000005297	HHATL	2	protein_coding	-1.36287	1.35093	8.503e-05
ENSGALG00000035625	CEP192	2	protein_coding	-0.263519	6.14594	0.0157155
ENSGALG00000035952	KIAA1143	2	protein_coding	-0.441777	6.09259	0.00311734
ENSGALG00000013817	SPIRE1	2	protein_coding	-0.954381	4.39118	7.27192e-13
ENSGALG00000013830	PRELID3A	2	protein_coding	-0.399045	4.64498	0.0180649
ENSGALG00000029788	CCK	2	protein_coding	0.784455	1.45706	0.0175077
ENSGALG00000026578		2	protein_coding	-0.847702	2.9478	4.75127e-06
ENSGALG00000040028	GLB1	2	protein_coding	0.195243	6.57661	0.041407
ENSGALG00000030175	FBXL2	2	protein_coding	-0.281857	5.83698	0.00149885
ENSGALG00000005401	WNT9A	2	protein_coding	-0.798485	1.29846	0.0176577
ENSGALG00000050840	APCDD1	2	protein_coding	-0.758529	6.80196	1.23554e-09
ENSGALG00000039169	MLH1	2	protein_coding	0.264621	7.14069	0.0437095
ENSGALG00000029677	NME8	2	protein_coding	-1.7617	-2.37746	0.00380712
ENSGALG00000016154	ARC	2	protein_coding	-0.706332	0.484952	0.0114754
ENSGALG00000014615	LAMA1	2	protein_coding	0.676561	8.34776	6.61819e-06
ENSGALG00000038678	EPB41L3	2	protein_coding	0.34661	7.6377	0.0222236
ENSGALG00000032097	TBX20	2	protein_coding	-1.16095	0.434628	0.00118894
ENSGALG00000038978		2	protein_coding	0.644081	7.48374	9.7449e-10
ENSGALG00000041820	NPSR1	2	protein_coding	1.63188	-0.34419	1.1101e-06
ENSGALG00000029811	BMPER	2	protein_coding	0.400992	6.14516	0.00167265
ENSGALG00000014793	DLGAP1	2	protein_coding	0.756249	0.870804	0.0112594
ENSGALG00000031650	BBS9	2	protein_coding	-0.335892	4.26032	0.01664
ENSGALG00000014795	TGIF1	2	protein_coding	-0.664965	6.25763	3.05155e-06
ENSGALG00000033118	FAM83H	2	protein_coding	-0.272743	5.5629	0.00765787
ENSGALG00000041114	GOLGA4	2	protein_coding	-0.344257	6.53339	0.017398
ENSGALG00000005979	OXSR1	2	protein_coding	-0.230156	6.0805	0.0376751
ENSGALG00000027702	SCN11A	2	protein_coding	-1.0828	-1.34644	0.0359772
ENSGALG00000014910	COLEC12	2	protein_coding	-0.551804	7.72811	2.4554e-05
ENSGALG00000037193	HECW1	2	protein_coding	0.515738	4.13138	0.00892877
ENSGALG00000031786	BLVRA	2	protein_coding	-0.51911	5.49217	0.0361947
ENSGALG00000038089	EGFR	2	protein_coding	-0.703691	6.81728	6.25055e-06
ENSGALG00000015004	RIOK3	2	protein_coding	-0.292521	6.66586	0.00540042
ENSGALG00000031971	CNTNAP2	2	protein_coding	-0.570157	2.58172	0.00256269
ENSGALG00000015086	OSBPL1A	2	protein_coding	-0.613552	5.37541	4.86137e-09
ENSGALG00000037940	IGFBP3	2	protein_coding	-0.426435	3.20012	0.0150055
ENSGALG00000006233	GALNT11	2	protein_coding	-0.658787	6.12039	3.37117e-07
ENSGALG00000039589		2	protein_coding	-0.311747	5.05254	0.0497915
ENSGALG00000015122	TAF4B	2	protein_coding	-0.401842	3.6917	0.0107518
ENSGALG00000015128	AQP4	2	protein_coding	-0.750486	2.42228	0.0187993
ENSGALG00000015132	CDH2	2	protein_coding	0.291626	9.99149	0.00366385
ENSGALG00000039738	SLC9A3	2	protein_coding	1.72933	-1.06136	0.0164818
ENSGALG00000017398	DSG1	2	protein_coding	-2.59673	-1.50034	3.81062e-05
ENSGALG00000015151	B4GALT6	2	protein_coding	-0.399481	6.97361	0.0197878
ENSGALG00000015153	OPN5L1	2	protein_coding	-1.56281	0.300018	1.55284e-06
ENSGALG00000030054	PTPRN2	2	protein_coding	0.904283	6.11249	3.18865e-05
ENSGALG00000015183		2	protein_coding	-0.512011	3.74915	0.00229908
ENSGALG00000031754	KCNG2	2	protein_coding	-0.690412	5.6923	3.18865e-05
ENSGALG00000006542	ESYT2	2	protein_coding	-0.376623	5.88694	0.0152354
ENSGALG00000042534	NFATC1	2	protein_coding	-0.635942	3.66272	0.00236187
ENSGALG00000006558	DYNC2I1	2	protein_coding	-0.301161	4.9567	0.0205649
ENSGALG00000015211	DTNA	2	protein_coding	-0.478794	5.17468	9.89069e-06
ENSGALG00000041273	KIAA0319	2	protein_coding	-0.512076	3.30598	0.00390388
ENSGALG00000015219		2	protein_coding	-0.897428	4.17644	2.58981e-11
ENSGALG00000042454	DCDC2	2	protein_coding	-0.570501	5.80529	0.00269801
ENSGALG00000037811	NRSN1	2	protein_coding	-0.764607	5.48266	2.27662e-06
ENSGALG00000015226	SPIDR	2	protein_coding	-0.605167	5.59692	1.97662e-09
ENSGALG00000030902		2	protein_coding	0.254449	6.4742	0.0413637
ENSGALG00000015248	SNTG1	2	protein_coding	0.390412	3.13759	0.0419663
ENSGALG00000031035	PCMTD1	2	protein_coding	-0.371786	6.11034	0.00272243
ENSGALG00000007082	CREM	2	protein_coding	-0.816569	4.42805	5.22786e-10
ENSGALG00000046032	CD83	2	protein_coding	-0.630607	1.42352	0.0108608
ENSGALG00000015269	OPRK1	2	protein_coding	-1.05256	-0.708142	0.00887264
ENSGALG00000025941	RGS20	2	protein_coding	-0.708053	0.195215	0.0194151
ENSGALG00000012721	C2H6orf52	2	protein_coding	0.48079	6.63477	3.49948e-05
ENSGALG00000034591		2	protein_coding	0.476034	7.05447	7.80459e-06
ENSGALG00000012732	PHACTR1	2	protein_coding	-0.640452	1.59734	0.0181246
ENSGALG00000035065	FAM110B	2	protein_coding	-0.526448	6.0446	1.03794e-07
ENSGALG00000007260	ZEB1	2	protein_coding	-0.312418	6.68206	0.0236984
ENSGALG00000007266	ZNF438	2	protein_coding	-0.261314	4.96353	0.0340496
ENSGALG00000007346	JCAD	2	protein_coding	-0.244045	8.17644	0.0349548
ENSGALG00000012790	DSP	2	protein_coding	-0.913082	9.91654	2.96589e-08
ENSGALG00000007559	PDSS1	2	protein_coding	0.31569	5.24231	0.00704844
ENSGALG00000041080	CHD7	2	protein_coding	-0.315003	7.31994	0.00692062
ENSGALG00000012814	PXDC1	2	protein_coding	0.565903	5.9672	1.86706e-05
ENSGALG00000034899	NKAIN3	2	protein_coding	-0.442064	3.06877	0.00749366
ENSGALG00000007667	GPR158	2	protein_coding	0.640215	2.9895	0.0199806
ENSGALG00000007677	THNSL1	2	protein_coding	-0.239389	5.19354	0.03061
ENSGALG00000007680	ENKUR	2	protein_coding	-0.716661	1.8353	0.018971
ENSGALG00000012837	EXOC2	2	protein_coding	-0.246853	5.57465	0.0456836
ENSGALG00000029435	CYP7B1	2	protein_coding	0.873579	4.01191	3.82671e-05
ENSGALG00000041327	TRIM55	2	protein_coding	-0.837195	1.59804	0.00642487
ENSGALG00000037148	CRH	2	protein_coding	-2.41001	-3.17469	0.0252131
ENSGALG00000007864	ARMC3	2	protein_coding	-0.796136	1.09534	0.0358746
ENSGALG00000043570	SGK3	2	protein_coding	-0.758546	6.39587	5.80009e-12
ENSGALG00000040355	TCF24	2	protein_coding	-0.956735	2.44126	0.00157842
ENSGALG00000041918	CPA6	2	protein_coding	2.85219	3.6632	1.5222e-22
ENSGALG00000034561	C8orf34	2	protein_coding	0.874589	2.95412	0.000339283
ENSGALG00000039553	SULF1	2	protein_coding	-0.579517	3.40445	0.00258889
ENSGALG00000034675	XKR9	2	protein_coding	1.59088	-1.90436	0.0461185
ENSGALG00000008591	CACNB2	2	protein_coding	1.60164	4.54108	9.23161e-18
ENSGALG00000043033	EYA1	2	protein_coding	0.878288	3.19307	0.00220053
ENSGALG00000028357		2	protein_coding	-1.25651	-1.82449	0.0110729
ENSGALG00000037777	MSC	2	protein_coding	0.664972	7.17574	5.45103e-06
ENSGALG00000043532	SBSPON	2	protein_coding	-1.41235	1.97723	1.93136e-07
ENSGALG00000034346	RDH10	2	protein_coding	-1.22654	6.73502	3.97067e-27
ENSGALG00000008671	ST8SIA6	2	protein_coding	-0.631661	3.81694	0.00774853
ENSGALG00000035845	JPH1	2	protein_coding	0.50987	4.40948	0.0385257
ENSGALG00000035031	HEY1	2	protein_coding	-0.605308	2.87546	0.00602702
ENSGALG00000040167	TPD52	2	protein_coding	0.803226	7.64187	5.85428e-14
ENSGALG00000034376		2	protein_coding	0.651629	5.79072	2.40731e-09
ENSGALG00000008764	FAM171A1	2	protein_coding	0.276649	7.23843	0.00414641
ENSGALG00000008813	CROT	2	protein_coding	-0.262642	7.65942	0.000908116
ENSGALG00000041344	FABP5	2	protein_coding	2.03635	5.27841	1.09982e-11
ENSGALG00000008954	RUNDC3B	2	protein_coding	-0.540993	3.61989	0.00241127
ENSGALG00000008997	STEAP4	2	protein_coding	-1.11988	-0.708791	0.0222737
ENSGALG00000009004	ZNF804B	2	protein_coding	-1.11341	0.800151	0.000605602
ENSGALG00000009026	CFAP69	2	protein_coding	-0.780711	1.88024	0.00264121
ENSGALG00000032592	FAM237B	2	protein_coding	-1.98562	-1.58249	0.000660718
ENSGALG00000009044		2	protein_coding	-0.306936	7.46806	0.000401078
ENSGALG00000009062	CDK14	2	protein_coding	-1.35485	5.53087	6.59224e-18
ENSGALG00000035761		2	protein_coding	1.0825	3.56251	1.02192e-05
ENSGALG00000009473	EFCAB1	2	protein_coding	-0.481385	1.55999	0.0458399
ENSGALG00000009512	TFPI2	2	protein_coding	0.840731	8.29785	1.47003e-05
ENSGALG00000035994		2	protein_coding	0.262881	5.87516	0.017927
ENSGALG00000024485	BET1	2	protein_coding	0.395148	5.79512	0.0113959
ENSGALG00000009653	CASD1	2	protein_coding	-0.307356	5.88022	0.00379575
ENSGALG00000009722	DYNC1I1	2	protein_coding	0.480746	3.92282	0.00738337
ENSGALG00000016325	GSTA3	3	protein_coding	-0.62245	5.05412	0.0167847
ENSGALG00000028551		3	protein_coding	0.488207	6.66684	0.00721473
ENSGALG00000016328	GSTA2	3	protein_coding	0.559551	7.90636	5.56515e-05
ENSGALG00000011200	THBS2	3	protein_coding	0.992664	4.59525	1.35389e-09
ENSGALG00000038652		3	protein_coding	0.60853	8.11999	1.32245e-08
ENSGALG00000011426	RNASET2	3	protein_coding	-0.191667	6.2402	0.0361947
ENSGALG00000036189	ANGPT2	3	protein_coding	-0.540687	4.90428	0.00723702
ENSGALG00000035230	CSMD1	3	protein_coding	0.706356	3.43552	1.59741e-05
ENSGALG00000011571	AGPAT4	3	protein_coding	0.665446	6.75967	8.72196e-11
ENSGALG00000016342	MYOM2	3	protein_coding	0.758574	0.998205	0.0387602
ENSGALG00000011615		3	protein_coding	1.2282	-0.166606	0.0202874
ENSGALG00000016361	FAM110C	3	protein_coding	0.714304	3.72241	0.00540042
ENSGALG00000008716	FLRT3	3	protein_coding	-0.483474	5.68727	4.44653e-07
ENSGALG00000016367	SNTG2	3	protein_coding	-0.707002	0.563702	0.0246437
ENSGALG00000008725		3	protein_coding	-0.318018	6.02605	0.029794
ENSGALG00000011624	PNLDC1	3	protein_coding	-0.942007	3.59522	0.000524454
ENSGALG00000009107	NRXN1	3	protein_coding	-0.488114	6.4706	0.010411
ENSGALG00000011659	ACAT2	3	protein_coding	0.964696	7.1303	1.1123e-27
ENSGALG00000009100	FSHR	3	protein_coding	-3.40934	5.12649	1.26759e-38
ENSGALG00000030824	SF3B5	3	protein_coding	0.42854	6.75248	0.0155044
ENSGALG00000009095	LHCGR	3	protein_coding	-1.1395	5.37333	1.3656e-06
ENSGALG00000026747	GTF2A1L	3	protein_coding	-1.70194	2.42932	4.57675e-10
ENSGALG00000009092	STON1	3	protein_coding	-0.349301	6.5622	0.000627077
ENSGALG00000016409	KIDINS220	3	protein_coding	-0.202279	7.8447	0.0257558
ENSGALG00000009086	EHD3	3	protein_coding	0.266778	9.60919	0.00128638
ENSGALG00000009047	YPEL5	3	protein_coding	-0.361771	6.99799	0.000347593
ENSGALG00000012336	STXBP5	3	protein_coding	0.495451	5.4507	0.0214441
ENSGALG00000012345	UST	3	protein_coding	-0.318893	5.17963	0.0190886
ENSGALG00000012378	KATNA1	3	protein_coding	0.285338	5.46518	0.0190834
ENSGALG00000008944	FBXO11	3	protein_coding	0.185988	7.27923	0.0365478
ENSGALG00000008942	FOXN2	3	protein_coding	0.316794	6.89291	0.0397724
ENSGALG00000008937	PPP1R21	3	protein_coding	-0.287111	6.33493	0.0379082
ENSGALG00000012392	IYD	3	protein_coding	-2.59214	1.59624	2.08819e-08
ENSGALG00000012412	MTHFD1L	3	protein_coding	-0.354338	5.97401	0.043944
ENSGALG00000016442	RRM2	3	protein_coding	0.37109	8.20549	7.06435e-06
ENSGALG00000016444	ODC1	3	protein_coding	-0.747258	8.5751	1.67269e-06
ENSGALG00000016447	PDIA6	3	protein_coding	0.252724	9.82437	0.00329281
ENSGALG00000016455	GREB1	3	protein_coding	-2.77878	7.59889	3.09281e-55
ENSGALG00000013604	VIP	3	protein_coding	2.66741	2.93428	7.47671e-34
ENSGALG00000013625		3	protein_coding	-1.38754	-0.262702	2.33954e-05
ENSGALG00000036005	TIAM2	3	protein_coding	0.382198	6.34117	0.00166956
ENSGALG00000013710	SNX9	3	protein_coding	0.434302	7.63414	9.07812e-05
ENSGALG00000016467	SMC6	3	protein_coding	-0.396489	6.73636	0.00341277
ENSGALG00000019979	DYNLT1	3	protein_coding	0.251239	6.15456	0.0158538
ENSGALG00000008741	PROKR1	3	protein_coding	-0.970115	1.56113	0.000178162
ENSGALG00000046008	RSPH3	3	protein_coding	-0.923673	0.526884	0.000540368
ENSGALG00000016473	OSR1	3	protein_coding	-0.457973	6.35181	0.00940008
ENSGALG00000016475		3	protein_coding	-1.94668	2.60679	9.59259e-08
ENSGALG00000016477	WDR35	3	protein_coding	-0.408515	5.41117	5.11197e-05
ENSGALG00000013780	AIG1	3	protein_coding	-0.435872	3.58976	0.00544195
ENSGALG00000016480	SDC1	3	protein_coding	-0.328013	5.54898	0.00451465
ENSGALG00000013818	CITED2	3	protein_coding	0.458544	5.10387	0.000900766
ENSGALG00000016487	LDAH	3	protein_coding	-0.396604	6.55499	1.30441e-05
ENSGALG00000016492	TDRD15	3	protein_coding	-1.66777	3.51124	1.20572e-08
ENSGALG00000026981	NHSL1	3	protein_coding	0.524392	6.7956	3.31864e-07
ENSGALG00000016497	UBXN2A	3	protein_coding	-0.333758	5.02417	0.000993032
ENSGALG00000027536	PERP1	3	protein_coding	-0.499848	3.2689	0.0365478
ENSGALG00000016502	TP53I3	3	protein_coding	0.508664	3.39528	0.010189
ENSGALG00000013874	PEX7	3	protein_coding	0.231517	5.24007	0.0259181
ENSGALG00000009042	ISM1	3	protein_coding	2.45227	3.28701	7.14612e-22
ENSGALG00000009028	BTBD3	3	protein_coding	1.05391	8.09662	4.791e-09
ENSGALG00000008996	ANKEF1	3	protein_coding	-1.74362	-0.306187	1.52239e-06
ENSGALG00000008947	PAK5	3	protein_coding	-0.856902	1.79326	2.02457e-05
ENSGALG00000022850	TMEM214	3	protein_coding	0.355762	5.78164	0.0361991
ENSGALG00000029301	BMP2	3	protein_coding	-0.766764	3.92461	0.000102983
ENSGALG00000008827	FERMT1	3	protein_coding	-0.439834	6.38203	0.00313157
ENSGALG00000019967	MTFR2	3	protein_coding	-0.242455	6.85703	0.0309335
ENSGALG00000013941	PDE7B	3	protein_coding	-0.663028	4.6239	2.92923e-07
ENSGALG00000013951	AHI1	3	protein_coding	-0.616279	4.57247	0.000136702
ENSGALG00000013956	MYB	3	protein_coding	-0.466596	3.49819	0.00571784
ENSGALG00000008698	MGME1	3	protein_coding	0.298373	6.85101	0.0189212
ENSGALG00000008691	SNX5	3	protein_coding	1.19162	6.95025	2.74767e-23
ENSGALG00000013980	SLC2A12	3	protein_coding	0.530885	3.60457	0.00117126
ENSGALG00000039587	SYNDIG1	3	protein_coding	-1.67262	-0.221301	1.88027e-05
ENSGALG00000008632	ACSS1	3	protein_coding	-0.41772	3.99719	0.00163105
ENSGALG00000019961	SLC18B1	3	protein_coding	0.402832	6.11825	2.11427e-05
ENSGALG00000016536	HADHA	3	protein_coding	0.237683	8.63106	0.00169909
ENSGALG00000016560	SELENOI	3	protein_coding	0.223993	6.0703	0.030039
ENSGALG00000016583	ESCO2	3	protein_coding	0.325092	5.72014	0.010926
ENSGALG00000016591	DRC1	3	protein_coding	-0.792948	1.20896	0.00160073
ENSGALG00000016595	TRIM35	3	protein_coding	0.356587	5.96485	0.0244122
ENSGALG00000030929	STMN4	3	protein_coding	-0.832712	2.50971	0.000456348
ENSGALG00000014821	THEMIS	3	protein_coding	-2.11182	-2.74952	0.00472001
ENSGALG00000016609	CENPO	3	protein_coding	-0.943058	6.97332	6.99811e-12
ENSGALG00000031564		3	protein_coding	-0.657347	2.70241	0.00506203
ENSGALG00000014831	TRMT11	3	protein_coding	-0.290974	4.78737	0.0142967
ENSGALG00000016630	EXTL3	3	protein_coding	0.362202	7.52298	2.51495e-05
ENSGALG00000009275	TMEM63A	3	protein_coding	0.45753	4.28169	0.00161372
ENSGALG00000016639	KIF13B	3	protein_coding	0.543804	5.84983	0.00156824
ENSGALG00000038933	FABP7	3	protein_coding	-0.720165	7.54835	1.2817e-05
ENSGALG00000038420	HSF2	3	protein_coding	-0.409257	7.01204	2.68433e-07
ENSGALG00000016651		3	protein_coding	-2.37586	5.82532	1.13807e-33
ENSGALG00000016665	FDFT1	3	protein_coding	0.482771	7.22837	0.00439549
ENSGALG00000014907	DCBLD1	3	protein_coding	0.468758	5.91611	0.000882153
ENSGALG00000019847	AvBD12	3	protein_coding	-4.1047	0.63501	1.54431e-14
ENSGALG00000016667	AvBD10	3	protein_coding	1.20263	7.13061	0.0410864
ENSGALG00000014940	ZUP1	3	protein_coding	-0.409646	4.11174	0.00152885
ENSGALG00000038162	FAM26E	3	protein_coding	-0.789947	1.75674	0.0207039
ENSGALG00000014963		3	protein_coding	0.265341	6.09082	0.0338219
ENSGALG00000037726	MARCKS	3	protein_coding	0.495788	6.83448	0.00834953
ENSGALG00000016684	RHAG	3	protein_coding	-0.7218	2.98271	0.0362283
ENSGALG00000039575	AMD1	3	protein_coding	0.297636	8.31735	0.00710372
ENSGALG00000045729	HHIPL2	3	protein_coding	-1.133	0.383885	0.000853601
ENSGALG00000009450	DUSP10	3	protein_coding	-0.610328	4.6421	1.37994e-10
ENSGALG00000015070	FIG4	3	protein_coding	-0.305929	5.01016	0.0125206
ENSGALG00000009615	RRP15	3	protein_coding	0.51913	6.45853	1.21403e-06
ENSGALG00000015410	BVES	3	protein_coding	-1.02754	2.39049	2.19043e-05
ENSGALG00000026761	LIN28B	3	protein_coding	-0.445177	3.48295	0.0425875
ENSGALG00000049422	ATF3	3	protein_coding	-1.13178	5.37501	5.84388e-15
ENSGALG00000009837	DTL	3	protein_coding	0.438423	5.86256	6.7802e-06
ENSGALG00000019921	NDUFAF4	3	protein_coding	-0.361302	5.68552	0.0184018
ENSGALG00000015570	GPR63	3	protein_coding	-0.390572	3.50322	0.0440288
ENSGALG00000009884	SYT14	3	protein_coding	-0.933453	0.588099	0.00527439
ENSGALG00000009909	PRPH2	3	protein_coding	-3.57097	-2.99045	0.00152885
ENSGALG00000042511	PKDCC	3	protein_coding	-0.465274	4.92208	0.000422193
ENSGALG00000028145	BORCS6	3	protein_coding	0.686123	3.44296	0.017456
ENSGALG00000009919	KCNG3	3	protein_coding	0.568696	2.36156	0.0072683
ENSGALG00000015826	HTR1E	3	protein_coding	-0.852354	3.60407	0.043944
ENSGALG00000009981	PREPL	3	protein_coding	-0.394549	3.93199	0.00925343
ENSGALG00000028950		3	misc_RNA	-3.18495	-3.53705	0.0206573
ENSGALG00000032259	SIX3	3	protein_coding	-3.33352	-0.304558	2.38124e-10
ENSGALG00000010005	EPAS1	3	protein_coding	0.54092	5.88975	2.03479e-05
ENSGALG00000020057	PIGF	3	protein_coding	0.245981	4.39027	0.04412
ENSGALG00000010014	CRIPT	3	protein_coding	-0.312164	6.18978	0.000251024
ENSGALG00000010016	SOCS5	3	protein_coding	0.329499	5.44323	0.00468537
ENSGALG00000015836	CEP162	3	protein_coding	-0.493218	4.81604	7.97699e-06
ENSGALG00000010036	FOSL2	3	protein_coding	-0.829611	1.37165	0.000283573
ENSGALG00000055053	PRSS35	3	protein_coding	0.691378	4.48812	0.000191476
ENSGALG00000015849	ME1	3	protein_coding	0.780568	5.25447	3.1694e-08
ENSGALG00000010068	KCNK17	3	protein_coding	0.728889	2.09764	0.00453347
ENSGALG00000034077	KCNK5	3	protein_coding	0.792329	4.23715	0.00101635
ENSGALG00000010116	DNAH8	3	protein_coding	-1.19255	-0.375695	0.0110799
ENSGALG00000041938	MEI4	3	protein_coding	-0.98623	-0.263384	0.00704844
ENSGALG00000015901	SENP6	3	protein_coding	-0.234278	7.61404	0.0265177
ENSGALG00000039001	FILIP1	3	protein_coding	-0.962166	6.11875	2.58638e-05
ENSGALG00000010165	TCTE1	3	protein_coding	0.711642	1.61302	0.00197051
ENSGALG00000010169		3	protein_coding	1.39015	1.75969	2.65879e-08
ENSGALG00000010174	SLC35B2	3	protein_coding	0.365374	5.52088	0.00646721
ENSGALG00000010349	POLR1C	3	protein_coding	0.333498	5.72488	0.00704486
ENSGALG00000041037	YIPF3	3	protein_coding	0.34832	6.68111	3.59057e-05
ENSGALG00000043831	LRRC73	3	protein_coding	2.17886	5.45329	7.07875e-45
ENSGALG00000015928		3	protein_coding	-1.44973	3.0825	2.97267e-08
ENSGALG00000010583	VIT	3	protein_coding	-0.595767	2.23871	0.0241155
ENSGALG00000016271	PTP4A1	3	protein_coding	0.20362	8.822	0.0322143
ENSGALG00000010625	SRD5A2	3	protein_coding	-1.27976	0.479876	0.00289608
ENSGALG00000016294	HMGCLL1	3	protein_coding	0.662368	4.254	3.15437e-05
ENSGALG00000010737	PLD5	3	protein_coding	0.747156	3.71252	0.0109266
ENSGALG00000010741	MAP1LC3C	3	protein_coding	0.701595	5.62863	0.000176041
ENSGALG00000029512	SPTBN1	3	protein_coding	-0.248264	10.0587	0.0162189
ENSGALG00000010812	RYR2	3	protein_coding	-0.730993	4.68103	1.08704e-06
ENSGALG00000023882	MALL	3	protein_coding	-0.672043	1.81552	0.0492585
ENSGALG00000053659		3	protein_coding	-0.507536	2.80967	0.0217489
ENSGALG00000014371	LGALS8	3	protein_coding	0.790165	6.05988	2.35528e-07
ENSGALG00000031763	EDARADD	3	protein_coding	-0.644587	5.1806	1.59425e-05
ENSGALG00000042079	NID1	3	protein_coding	-0.436687	6.30745	0.00533469
ENSGALG00000010986	GNG4	3	protein_coding	-0.759962	1.13287	0.0225991
ENSGALG00000011005	KCNK1	3	protein_coding	-1.1214	4.74521	3.61379e-09
ENSGALG00000011008	MAP3K21	3	protein_coding	0.876671	6.67215	2.26683e-10
ENSGALG00000011065	SPRTN	3	protein_coding	-0.310509	5.46711	0.0114102
ENSGALG00000011106	GALNT2	3	protein_coding	-0.50811	7.12693	3.46818e-06
ENSGALG00000011111	PGBD5	3	protein_coding	1.81419	3.96925	2.10542e-15
ENSGALG00000026600	C1orf198	3	protein_coding	0.822356	6.45232	4.55285e-11
ENSGALG00000007570		4	protein_coding	-0.750758	0.269286	0.0432222
ENSGALG00000029462		4	protein_coding	-0.555616	3.2257	0.00078147
ENSGALG00000052784	BBS12	4	protein_coding	-0.551412	2.63856	0.00931133
ENSGALG00000007703		4	protein_coding	0.245501	6.33945	0.0200549
ENSGALG00000007710		4	protein_coding	0.764189	7.45618	7.5427e-09
ENSGALG00000007740		4	protein_coding	-0.737158	0.951124	0.0173587
ENSGALG00000007806	FGF16	4	protein_coding	-1.66805	2.04525	1.94176e-11
ENSGALG00000011875	TRPC3	4	protein_coding	0.421941	2.86839	0.0425109
ENSGALG00000007861	MAGT1	4	protein_coding	0.211538	7.90648	0.00540042
ENSGALG00000011881	CCNA2	4	protein_coding	0.25712	7.32042	0.00490677
ENSGALG00000007936	PGK2	4	protein_coding	0.440877	9.40957	0.000248793
ENSGALG00000007976		4	protein_coding	-0.819008	4.64192	0.00246387
ENSGALG00000008006	CAPN6	4	protein_coding	0.444531	7.93995	0.029581
ENSGALG00000008326		4	protein_coding	0.676618	2.84822	0.0022359
ENSGALG00000012004	PRSS12	4	protein_coding	0.522793	2.97168	0.00721645
ENSGALG00000012010	NDST3	4	protein_coding	-0.687798	4.51682	2.05113e-05
ENSGALG00000008408	GAB3	4	protein_coding	-0.782748	3.09834	0.0132758
ENSGALG00000008431	SMARCA1	4	protein_coding	-0.391757	7.0498	0.00294567
ENSGALG00000012018	UGT8	4	protein_coding	-0.580971	2.5613	0.0346258
ENSGALG00000034109	GRIA3	4	protein_coding	0.668509	4.21239	1.93057e-05
ENSGALG00000012044	ANK2	4	protein_coding	-0.684524	5.95157	1.17012e-08
ENSGALG00000012048	LARP7	4	protein_coding	-0.334844	6.98675	0.0301657
ENSGALG00000008604	TMEM255A	4	protein_coding	-0.373496	5.31454	0.015861
ENSGALG00000031410	ENPEP	4	protein_coding	0.381885	6.02403	0.0248659
ENSGALG00000008675	SLC25A5	4	protein_coding	0.29372	7.85739	0.00490677
ENSGALG00000020260	PGRMC1	4	protein_coding	0.599032	8.75617	6.35108e-09
ENSGALG00000008860	LONRF3	4	protein_coding	-0.72847	3.46795	6.58867e-06
ENSGALG00000041977	RNF128	4	protein_coding	-0.438281	3.99086	0.00107015
ENSGALG00000012216	BMPR1B	4	protein_coding	-0.736501	2.47754	0.00565592
ENSGALG00000012222	RAP1GDS1	4	protein_coding	0.251857	7.16529	0.00356139
ENSGALG00000009139	TMEM185A	4	protein_coding	0.264579	6.50636	0.0189212
ENSGALG00000009168	AFF2	4	protein_coding	-0.360779	4.96392	0.0465161
ENSGALG00000009278	RBM46	4	protein_coding	-1.27334	2.53094	2.96169e-05
ENSGALG00000035946	GUCY1A1	4	protein_coding	0.483905	3.72995	0.0274732
ENSGALG00000009378	PDGFC	4	protein_coding	0.329047	4.95263	0.0172744
ENSGALG00000009395	GLRB	4	protein_coding	-0.666165	1.59626	0.00989749
ENSGALG00000043681	DAPP1	4	protein_coding	-0.440822	3.60123	0.00678401
ENSGALG00000014023	H2AFZ	4	protein_coding	0.302079	8.60824	0.00580819
ENSGALG00000039498	PPP3CA	4	protein_coding	0.26407	6.09557	0.00211897
ENSGALG00000009499	NPY5R	4	protein_coding	-0.771741	0.643404	0.00616734
ENSGALG00000009498	NPY1R	4	protein_coding	-1.22055	-0.247201	0.00439288
ENSGALG00000013281	RSPH6A	4	protein_coding	-0.86014	0.341623	0.0249511
ENSGALG00000013287	C4orf47	4	protein_coding	-1.35789	-1.14131	0.00793182
ENSGALG00000023444	APELA	4	protein_coding	1.88007	4.20915	2.78911e-08
ENSGALG00000013414	PDLIM3	4	protein_coding	-1.73713	2.41757	3.29865e-10
ENSGALG00000009639	DDX60	4	protein_coding	-0.527911	2.80325	0.00198259
ENSGALG00000009667	MFAP3L	4	protein_coding	-0.677209	0.748772	0.0154309
ENSGALG00000009668	HPF1	4	protein_coding	-0.242692	7.07516	0.0170147
ENSGALG00000013602	PCM1	4	protein_coding	-0.223915	7.73329	0.0460105
ENSGALG00000009683	NEK1	4	protein_coding	-0.442613	7.39596	0.00024226
ENSGALG00000009714	CBR4	4	protein_coding	0.410791	5.93165	0.00448366
ENSGALG00000013606	FGL1	4	protein_coding	-1.66744	3.22202	2.79318e-16
ENSGALG00000013617	PDGFRL	4	protein_coding	-0.504465	3.659	0.00647092
ENSGALG00000009826	CLGN	4	protein_coding	-0.358007	5.12504	0.0296827
ENSGALG00000009830	MGAT4D	4	protein_coding	-0.808074	0.937926	0.0228343
ENSGALG00000009898	GAB1	4	protein_coding	0.329081	6.97118	0.00986205
ENSGALG00000013715	DLC1	4	protein_coding	-0.372142	6.44658	0.00109433
ENSGALG00000042726	TRMT9B	4	protein_coding	-0.668762	1.75097	0.00568003
ENSGALG00000009977	SMAD1	4	protein_coding	0.219772	7.13211	0.0467866
ENSGALG00000036566		4	protein_coding	-0.632609	3.90164	0.0014843
ENSGALG00000030879	AR	4	protein_coding	-1.47219	5.49028	2.1378e-12
ENSGALG00000010035	NR3C2	4	protein_coding	-0.504014	6.29109	3.56664e-05
ENSGALG00000043861		4	protein_coding	0.755678	-0.0691385	0.0160652
ENSGALG00000013804		4	protein_coding	0.545781	6.29	0.0377299
ENSGALG00000013907	KDR	4	protein_coding	0.579388	8.39629	0.0461185
ENSGALG00000038634	KIT	4	protein_coding	-1.06622	5.02459	2.85542e-05
ENSGALG00000013948	RASL11B	4	protein_coding	-0.534997	5.95815	0.000147757
ENSGALG00000013964	SPATA18	4	protein_coding	-0.554009	3.01949	0.00167265
ENSGALG00000010119	CDKL2	4	protein_coding	-0.508789	4.63745	0.00970469
ENSGALG00000010122	SH2D4A	4	protein_coding	-0.553293	4.36201	0.0351091
ENSGALG00000004121	LPAR4	4	protein_coding	-0.236839	6.0887	0.0437318
ENSGALG00000035565	ZAR1	4	protein_coding	-1.04614	3.00029	0.00725326
ENSGALG00000014115	SLAIN2	4	protein_coding	0.372747	5.2767	0.000980469
ENSGALG00000003881	ERCC6L	4	protein_coding	0.254111	5.7545	0.0270639
ENSGALG00000014124	TEC	4	protein_coding	1.54271	3.56687	3.96953e-09
ENSGALG00000028608	BTC	4	protein_coding	-0.66989	2.07519	0.00296427
ENSGALG00000010273	PPP2CB	4	protein_coding	0.271671	7.15296	0.00342037
ENSGALG00000014136	CNGA1	4	protein_coding	-0.75786	0.273749	0.0206184
ENSGALG00000010316		4	protein_coding	-0.618737	7.99109	2.58379e-07
ENSGALG00000014138	NFXL1	4	protein_coding	0.433204	5.43628	0.00135586
ENSGALG00000014144	CORIN	4	protein_coding	2.76606	3.62907	2.0836e-17
ENSGALG00000014202	GABRA4	4	protein_coding	3.87264	1.93134	1.16612e-26
ENSGALG00000014206	GABRA2	4	protein_coding	2.52485	3.41556	6.67201e-23
ENSGALG00000010347	CCNG2	4	protein_coding	-0.254429	6.95587	0.015264
ENSGALG00000020143	GABRG1	4	protein_coding	-0.642302	2.37037	0.0399528
ENSGALG00000004870	DNAAF6	4	protein_coding	-0.4187	4.25165	0.0137527
ENSGALG00000025851	GPRIN3	4	protein_coding	-0.515057	3.71713	0.00235069
ENSGALG00000010391	MMRN1	4	protein_coding	-0.585981	5.06323	0.00407737
ENSGALG00000014225	KCTD8	4	protein_coding	1.00821	2.47948	1.34248e-06
ENSGALG00000010392	CCSER1	4	protein_coding	-0.513175	2.29052	0.0484633
ENSGALG00000031593	TMSB15B	4	protein_coding	-0.401302	9.22139	0.000398388
ENSGALG00000014236	ATP8A1	4	protein_coding	1.01971	5.94464	8.87693e-11
ENSGALG00000000112	PLP1	4	protein_coding	-1.30957	-0.269261	0.00185298
ENSGALG00000010402	HPGDS	4	protein_coding	1.92474	5.38378	1.17012e-08
ENSGALG00000014277	RHOH	4	protein_coding	0.432705	2.50264	0.0370691
ENSGALG00000034383	TRMT2B	4	protein_coding	0.340863	3.87055	0.0499845
ENSGALG00000027908	CYP2U1	4	protein_coding	-0.402044	3.91124	0.00603124
ENSGALG00000010535	SGMS2	4	protein_coding	-0.548006	5.61619	0.000371093
ENSGALG00000028041		4	protein_coding	-0.801776	3.77252	0.00309661
ENSGALG00000043555	NPNT	4	protein_coding	-0.608922	7.63986	6.43361e-12
ENSGALG00000010577	ARHGEF38	4	protein_coding	-0.812292	0.262196	0.0113501
ENSGALG00000045063	LRP2BP	4	protein_coding	-0.374127	3.84397	0.0346469
ENSGALG00000041717	KLF3	4	protein_coding	-0.290913	4.27364	0.0399832
ENSGALG00000010614	SLC25A4	4	protein_coding	0.219223	6.89145	0.0273377
ENSGALG00000005853	HTR2C	4	protein_coding	-0.508823	3.60855	0.00454329
ENSGALG00000020316	IL13RA2	4	protein_coding	0.379074	4.75081	0.0362534
ENSGALG00000005930	PLS3	4	protein_coding	-0.518212	7.86934	8.93071e-12
ENSGALG00000030801	CCKAR	4	protein_coding	1.01667	0.0743325	0.00578657
ENSGALG00000010646	STOX2	4	protein_coding	-0.368439	4.64565	0.00461372
ENSGALG00000014372	SLC34A2	4	protein_coding	-0.98316	4.16819	0.000798166
ENSGALG00000043283	LGI2	4	protein_coding	0.556182	5.37149	0.000182847
ENSGALG00000018557	SOD3	4	protein_coding	-1.18583	1.57514	0.00017902
ENSGALG00000030588	GALNTL6	4	protein_coding	-0.528736	2.49476	0.0186519
ENSGALG00000014406	PACRGL	4	protein_coding	-0.363581	3.13242	0.0293211
ENSGALG00000041121	SLIT2	4	protein_coding	-0.461017	7.33543	0.000413518
ENSGALG00000043106	WDR17	4	protein_coding	-0.683716	1.05275	0.0280444
ENSGALG00000010822	SPATA4	4	protein_coding	-0.721504	0.455756	0.0406119
ENSGALG00000041854	FAM184B	4	protein_coding	-0.528867	2.61311	0.0282242
ENSGALG00000010855	MTHFD2L	4	protein_coding	-0.328939	3.51925	0.031235
ENSGALG00000014485	LDB2	4	protein_coding	-0.317368	6.10674	0.0306926
ENSGALG00000035052	BMP3	4	protein_coding	-1.17406	1.00951	0.0199075
ENSGALG00000010909	PRKG2	4	protein_coding	0.526165	3.48262	0.0452464
ENSGALG00000011078	PTPN13	4	protein_coding	-0.271953	6.66727	0.0170102
ENSGALG00000014508	CD38	4	protein_coding	-0.790361	3.91538	0.00357836
ENSGALG00000006851		4	protein_coding	-0.442534	6.2743	0.0348558
ENSGALG00000006978	APOOL	4	protein_coding	-0.343965	6.66077	0.00211599
ENSGALG00000026470		4	protein_coding	-0.342306	7.16612	0.0200549
ENSGALG00000014934	HS3ST1	4	protein_coding	0.589838	4.02124	0.028163
ENSGALG00000015010	NSG1	4	protein_coding	-0.502327	5.38781	0.00757665
ENSGALG00000011190	PLAC8	4	protein_coding	0.99398	5.74438	3.49749e-06
ENSGALG00000011203	HPSE	4	protein_coding	-0.493958	1.59667	0.045222
ENSGALG00000015012	STX18	4	protein_coding	-0.294336	5.56365	0.0486243
ENSGALG00000029510	STK32B	4	protein_coding	0.899145	0.0896283	0.0143013
ENSGALG00000020292	GABRE	4	protein_coding	1.91162	1.80327	6.78913e-11
ENSGALG00000007466	EDNRB2	4	protein_coding	-0.499536	4.42133	0.0276604
ENSGALG00000007493	NSDHL	4	protein_coding	0.280791	5.14036	0.0126836
ENSGALG00000015529	WFS1	4	protein_coding	0.720455	6.72318	2.84829e-07
ENSGALG00000038771	TECRL	4	protein_coding	-1.48461	-1.67591	0.00593313
ENSGALG00000007510	CETN1	4	protein_coding	-0.2535	6.06379	0.0464254
ENSGALG00000011419	DUSP4	4	protein_coding	-0.601233	4.43238	1.77466e-05
ENSGALG00000015546	TBC1D14	4	protein_coding	-0.347742	6.07525	0.00276855
ENSGALG00000052932	SHROOM3	4	protein_coding	-0.47806	5.47552	1.37939e-06
ENSGALG00000011499	SCARB2	4	protein_coding	0.427215	5.85124	0.000176041
ENSGALG00000011564	RUFY3	4	protein_coding	-0.259724	7.27476	0.00139248
ENSGALG00000011573	MOB1B	4	protein_coding	-0.380782	5.97491	0.0337797
ENSGALG00000011664	RASSF6	4	protein_coding	-0.645875	2.42843	0.0412186
ENSGALG00000011680	EPHA5	4	protein_coding	-0.306145	5.73074	0.0377894
ENSGALG00000015645	GRK4	4	protein_coding	-0.389108	4.77577	0.00258214
ENSGALG00000015664	ADD1	4	protein_coding	-0.208792	8.66815	0.00527439
ENSGALG00000015665	SH3BP2	4	protein_coding	-0.467992	3.76449	0.000606081
ENSGALG00000015685	CFAP99	4	protein_coding	-1.00579	3.00724	0.00475292
ENSGALG00000015699	NELFA	4	protein_coding	-0.204124	6.94139	0.0471898
ENSGALG00000015708	FGFR3	4	protein_coding	-1.82529	6.49309	3.11488e-33
ENSGALG00000015709	TACC3	4	protein_coding	0.588066	8.77567	0.000312337
ENSGALG00000015710	TMEM129	4	protein_coding	0.643757	5.66306	1.59609e-06
ENSGALG00000039942	CTBP1	4	protein_coding	0.416461	8.80034	0.00279391
ENSGALG00000038433	SPON2	4	protein_coding	-2.80438	2.38774	1.50064e-18
ENSGALG00000037525	FGFRL1	4	protein_coding	-0.269021	6.97309	0.0164345
ENSGALG00000015783	IMMT	4	protein_coding	0.172769	8.027	0.0242075
ENSGALG00000028026	NDUFS4	Z	protein_coding	0.80936	6.35228	1.09137e-14
ENSGALG00000014911	ARL15	Z	protein_coding	0.276161	7.1447	0.00503975
ENSGALG00000015627	HAPLN1	Z	protein_coding	0.472279	6.3547	0.0343792
ENSGALG00000026704	GPX8	Z	protein_coding	0.627538	6.45243	0.000214334
ENSGALG00000028595	CCNO	Z	protein_coding	0.408817	3.19433	0.00780652
ENSGALG00000015620	XRCC4	Z	protein_coding	0.803755	4.73914	2.17883e-13
ENSGALG00000014709	SKIV2L2	Z	protein_coding	0.80249	7.04851	2.79493e-25
ENSGALG00000014711	PLPP1	Z	protein_coding	1.21946	5.22753	1.58352e-20
ENSGALG00000027714	ATG10	Z	protein_coding	0.661393	5.29947	2.07326e-07
ENSGALG00000014712	SLC38A9	Z	protein_coding	0.753694	4.04604	2.14065e-07
ENSGALG00000023089	SSBP2	Z	protein_coding	0.272768	4.9809	0.0464432
ENSGALG00000015603	ZCCHC9	Z	protein_coding	0.950415	5.12226	3.68597e-28
ENSGALG00000014716	IL6ST	Z	protein_coding	0.680013	6.75084	2.44449e-06
ENSGALG00000015589	MSH3	Z	protein_coding	0.878548	5.46626	1.5109e-16
ENSGALG00000026757	DHFR	Z	protein_coding	0.789019	6.15479	4.67206e-14
ENSGALG00000015576		Z	protein_coding	0.345253	6.04922	0.0108903
ENSGALG00000020534	AK6	Z	protein_coding	1.03717	6.01039	4.74089e-32
ENSGALG00000015571	RAD17	Z	protein_coding	0.363424	5.24835	0.000971503
ENSGALG00000014721		Z	protein_coding	0.79003	5.55882	2.46942e-11
ENSGALG00000014724		Z	protein_coding	0.574428	6.28101	1.93443e-08
ENSGALG00000014725	PLK2	Z	protein_coding	0.566802	6.42455	0.0366242
ENSGALG00000015551	GRIN3A	Z	protein_coding	0.781145	5.7146	5.25218e-08
ENSGALG00000015548	RNF20	Z	protein_coding	0.686619	8.00963	1.18257e-20
ENSGALG00000014729	DEPDC1B	Z	protein_coding	0.490962	5.3477	6.68214e-06
ENSGALG00000014730	ELOVL7	Z	protein_coding	-0.29889	6.21263	0.0166413
ENSGALG00000015544	ALDOB	Z	protein_coding	1.41247	6.60936	0.00301074
ENSGALG00000014732	ERCC8	Z	protein_coding	0.742085	4.82734	4.77332e-12
ENSGALG00000015543	MRPL50	Z	protein_coding	1.15288	5.25071	4.66536e-30
ENSGALG00000015542	PLPPR1	Z	protein_coding	1.80097	4.21368	3.79133e-09
ENSGALG00000027564	NDUFAF2	Z	protein_coding	0.677523	5.20011	4.29446e-06
ENSGALG00000014734		Z	protein_coding	0.731485	4.60922	2.84193e-10
ENSGALG00000014737	KIF2A	Z	protein_coding	0.264281	7.63637	0.0105342
ENSGALG00000027345	SLC46A2	Z	protein_coding	0.614569	0.965324	0.0219912
ENSGALG00000020528	INIP	Z	protein_coding	0.355387	6.71828	0.0020341
ENSGALG00000015663	HSDL2	Z	protein_coding	0.842843	8.01577	2.54339e-27
ENSGALG00000020569	DIMT1	Z	protein_coding	0.776417	4.78659	8.70741e-09
ENSGALG00000014740	IPO11	Z	protein_coding	0.841006	7.08016	2.60281e-23
ENSGALG00000014756	PPWD1	Z	protein_coding	0.939553	6.39329	1.52405e-37
ENSGALG00000015677	SUSD1	Z	protein_coding	0.551776	4.17834	0.0034955
ENSGALG00000014765	TRIM23	Z	protein_coding	0.400404	5.01871	0.000202949
ENSGALG00000035136	SHOC1	Z	protein_coding	1.0158	-0.926775	0.0348558
ENSGALG00000015683	GNG10	Z	protein_coding	0.574813	5.23912	0.000322061
ENSGALG00000014767	TRAPPC13	Z	protein_coding	0.763237	5.24843	2.82284e-08
ENSGALG00000015684		Z	protein_coding	0.591709	5.1035	2.36151e-06
ENSGALG00000015689	ECPAS	Z	protein_coding	0.304677	6.88038	0.00460651
ENSGALG00000015691	SMC2	Z	protein_coding	0.840529	9.33218	1.64462e-12
ENSGALG00000014768	SGTB	Z	protein_coding	0.534593	5.99008	2.49007e-06
ENSGALG00000014773	ERBIN	Z	protein_coding	0.318416	7.21765	0.0156349
ENSGALG00000015702	PTGR1	Z	protein_coding	0.461133	7.12954	3.50989e-07
ENSGALG00000014784	MAST4	Z	protein_coding	0.679329	7.97953	9.28899e-06
ENSGALG00000015704	TXN	Z	protein_coding	0.460405	10.7447	0.00706764
ENSGALG00000015728	MUSK	Z	protein_coding	1.37691	-0.875905	0.00185606
ENSGALG00000014786	PIK3R1	Z	protein_coding	0.832553	6.26748	0.000589624
ENSGALG00000015729	LPAR1	Z	protein_coding	0.535745	6.90259	2.10668e-09
ENSGALG00000014787	SLC30A5	Z	protein_coding	0.669455	6.64782	6.74791e-18
ENSGALG00000014788	CENPH	Z	protein_coding	0.739388	6.04918	2.44168e-13
ENSGALG00000020523	TOPORS	Z	protein_coding	0.87036	5.6276	1.47515e-14
ENSGALG00000014789	MRPS36	Z	protein_coding	0.659403	5.23941	8.79173e-07
ENSGALG00000014790	CDK7	Z	protein_coding	0.631133	5.17115	3.06899e-11
ENSGALG00000001765	CAAP1	Z	protein_coding	0.888253	4.61507	2.82121e-19
ENSGALG00000001782	PLAA	Z	protein_coding	0.9624	6.59533	6.75406e-46
ENSGALG00000014798	SERINC5	Z	protein_coding	1.21346	7.28814	1.11915e-20
ENSGALG00000001801	IFT74	Z	protein_coding	0.552946	5.4601	4.78953e-05
ENSGALG00000014807	MTX3	Z	protein_coding	0.335784	4.73262	0.00235131
ENSGALG00000001840	TEK	Z	protein_coding	0.333333	6.5628	0.0155586
ENSGALG00000014810	TENT2	Z	protein_coding	0.600357	6.04814	7.51e-09
ENSGALG00000014813	HOMER1	Z	protein_coding	-0.672855	2.04162	0.00351746
ENSGALG00000001864	C9orf72	Z	protein_coding	0.634174	4.1852	3.51691e-08
ENSGALG00000014819	JMY	Z	protein_coding	0.582018	5.32967	0.00160073
ENSGALG00000001869	LINGO2	Z	protein_coding	0.566101	2.75773	0.0115278
ENSGALG00000004438	ARSB	Z	protein_coding	0.827582	4.14264	2.74286e-12
ENSGALG00000001933	CORO2A	Z	protein_coding	0.710824	4.07928	0.000162281
ENSGALG00000004425	SCAMP1	Z	protein_coding	0.242925	5.78156	0.0193971
ENSGALG00000001944	TBC1D2	Z	protein_coding	0.630352	4.89773	7.45524e-12
ENSGALG00000004390	AP3B1	Z	protein_coding	0.746273	7.11045	7.69132e-17
ENSGALG00000001947	ELP1	Z	protein_coding	1.00321	6.95298	4.7003e-46
ENSGALG00000004339		Z	protein_coding	0.834796	1.66681	0.0130412
ENSGALG00000025649		Z	snoRNA	0.742939	-0.410548	0.0313137
ENSGALG00000004311		Z	protein_coding	0.455743	5.95111	0.000524454
ENSGALG00000001954	APTX	Z	protein_coding	0.8219	4.96914	1.90407e-13
ENSGALG00000014994	CRHBP	Z	protein_coding	1.29263	4.98119	0.000189778
ENSGALG00000014989	S100Z	Z	protein_coding	1.16753	-0.33312	0.000333395
ENSGALG00000023066	DNAJA1	Z	protein_coding	0.414033	7.98001	1.0006e-05
ENSGALG00000014978	IQGAP2	Z	protein_coding	0.404143	7.50565	0.00185941
ENSGALG00000002014	SMU1	Z	protein_coding	0.266918	7.99295	0.00029208
ENSGALG00000002022	B4GALT1	Z	protein_coding	0.945563	6.4512	3.2304e-20
ENSGALG00000043964	SPINK4	Z	protein_coding	0.951845	-0.418485	0.0115011
ENSGALG00000028998	XPA	Z	protein_coding	0.948267	6.7251	1.36969e-26
ENSGALG00000026107		Z	miRNA	1.48021	0.633116	1.43385e-05
ENSGALG00000002087	NCBP1	Z	protein_coding	0.318814	7.01817	0.000479368
ENSGALG00000002110	TSTD2	Z	protein_coding	0.868529	4.11988	4.65712e-10
ENSGALG00000023379	F2RL2	Z	protein_coding	0.589036	4.40233	0.000518283
ENSGALG00000002125	TMOD1	Z	protein_coding	0.900461	6.14971	1.13598e-05
ENSGALG00000014960		Z	protein_coding	0.928861	4.94231	1.25932e-14
ENSGALG00000012350	TDRD7	Z	protein_coding	0.597382	5.25839	3.13652e-06
ENSGALG00000014956	POLK	Z	protein_coding	0.816407	4.0387	6.53156e-05
ENSGALG00000002142	DGKQ	Z	protein_coding	0.716445	4.60086	0.00439549
ENSGALG00000002162	ACO1	Z	protein_coding	0.303653	6.92868	4.50492e-05
ENSGALG00000014952	CERT1	Z	protein_coding	0.945151	5.28852	7.00629e-17
ENSGALG00000028149	MED18	Z	protein_coding	0.897771	4.8157	1.1386e-18
ENSGALG00000014948	HMGCR	Z	protein_coding	0.403787	6.46487	0.00193069
ENSGALG00000002187	HSD17B4	Z	protein_coding	0.850358	7.1384	6.91473e-18
ENSGALG00000014942	NSA2	Z	protein_coding	0.779901	7.72341	7.10708e-14
ENSGALG00000014939	GFM2	Z	protein_coding	0.706772	5.22509	1.76537e-12
ENSGALG00000014933	HEXB	Z	protein_coding	0.53713	5.0539	6.42786e-05
ENSGALG00000027761	TNFAIP8	Z	protein_coding	-0.728119	5.78153	5.53308e-05
ENSGALG00000014930	ENC1	Z	protein_coding	0.554434	6.17907	0.000812279
ENSGALG00000002227	DMXL1	Z	protein_coding	0.426873	5.89777	0.00804412
ENSGALG00000002250	DTWD2	Z	protein_coding	0.620861	3.75505	1.7413e-06
ENSGALG00000013510	UTP15	Z	protein_coding	0.863142	5.83256	2.72056e-27
ENSGALG00000002294	SEMA6A	Z	protein_coding	0.582128	6.99663	4.18836e-08
ENSGALG00000013511	ANKRA2	Z	protein_coding	0.737282	6.14429	7.76714e-26
ENSGALG00000013512	BTF3	Z	protein_coding	0.324979	7.90619	0.000926622
ENSGALG00000015020	TMEM171	Z	protein_coding	0.823429	4.31441	4.6356e-09
ENSGALG00000002308	COMMD10	Z	protein_coding	0.804373	5.14231	4.52807e-15
ENSGALG00000038260	PTCD2	Z	protein_coding	0.579037	4.79865	1.50277e-06
ENSGALG00000015002	MRPS27	Z	protein_coding	0.507158	6.10184	3.6281e-05
ENSGALG00000014999	MAP1B	Z	protein_coding	-0.878611	7.89598	0.000347879
ENSGALG00000002318	LVRN	Z	protein_coding	1.47398	1.82304	1.25801e-06
ENSGALG00000014995	PGM5	Z	protein_coding	0.329912	5.51577	0.00635342
ENSGALG00000002341	AP3S1	Z	protein_coding	0.42501	6.95244	5.28574e-06
ENSGALG00000002345	ATG12	Z	protein_coding	0.276836	5.16265	0.0115573
ENSGALG00000028484	TMED7	Z	protein_coding	0.42821	7.75521	5.4642e-06
ENSGALG00000002399		Z	protein_coding	0.292249	5.14806	0.00211832
ENSGALG00000010158	KANK1	Z	protein_coding	0.24984	8.58824	0.0130225
ENSGALG00000002430	SMN	Z	protein_coding	0.38584	6.98441	1.55284e-06
ENSGALG00000010160	DMRT1	Z	protein_coding	1.47289	8.28263	2.05755e-52
ENSGALG00000010161	DMRT3	Z	protein_coding	0.705458	1.10593	0.00273182
ENSGALG00000026790	DMRT2	Z	protein_coding	-1.40419	-1.52259	0.00144302
ENSGALG00000038241	CARTPT	Z	protein_coding	-2.0886	0.689792	0.00473087
ENSGALG00000010166	VLDLR	Z	protein_coding	-0.504617	6.75451	0.00633691
ENSGALG00000010178	PUM3	Z	protein_coding	0.46877	6.91962	7.09844e-06
ENSGALG00000008174	MTAP	Z	protein_coding	0.831739	6.62213	2.8411e-23
ENSGALG00000008197	PGGT1B	Z	protein_coding	0.424444	4.31405	0.000521172
ENSGALG00000010187	SLC1A1	Z	protein_coding	1.24815	3.60645	1.74951e-12
ENSGALG00000014447	AK3	Z	protein_coding	-0.353762	4.28816	0.0107888
ENSGALG00000015024	RCL1	Z	protein_coding	0.434542	5.12033	0.000900766
ENSGALG00000015027	JAK2	Z	protein_coding	-0.331118	5.50694	0.0305341
ENSGALG00000008229	ALDH7A1	Z	protein_coding	0.940523	7.83536	1.79892e-33
ENSGALG00000008237	GRAMD2B	Z	protein_coding	0.620366	5.21635	1.01457e-08
ENSGALG00000005016	ZNF608	Z	protein_coding	0.386265	6.7094	0.000205703
ENSGALG00000015028	RLN3	Z	protein_coding	1.7297	0.477187	1.19651e-12
ENSGALG00000005316	SRFBP1	Z	protein_coding	0.816839	5.93197	9.40113e-09
ENSGALG00000005330	SNCAIP	Z	protein_coding	0.480879	6.50738	7.38677e-05
ENSGALG00000005337	SNX2	Z	protein_coding	0.632932	7.95185	9.40113e-09
ENSGALG00000018874	SNX24	Z	protein_coding	0.817338	5.2298	8.59321e-11
ENSGALG00000005346	PPIC	Z	protein_coding	0.638551	5.91286	6.31424e-10
ENSGALG00000005368	CEP120	Z	protein_coding	0.530871	5.43445	5.4642e-06
ENSGALG00000026300	TOMM5	Z	protein_coding	1.06477	6.10683	2.78911e-08
ENSGALG00000017558		Z	protein_coding	0.931057	4.05824	8.78665e-08
ENSGALG00000015036	RIC1	Z	protein_coding	0.364246	5.89086	0.0024067
ENSGALG00000005390	DCAF10	Z	protein_coding	0.678612	4.62578	1.40826e-08
ENSGALG00000028340		Z	protein_coding	0.483566	4.74436	1.33383e-06
ENSGALG00000005395	POLR1E	Z	protein_coding	0.85466	6.27823	2.12965e-29
ENSGALG00000005354	ZBTB5	Z	protein_coding	0.429396	5.17022	0.000176041
ENSGALG00000005423	GRHPR	Z	protein_coding	0.728056	3.11598	0.00153709
ENSGALG00000028675	ZCCHC7	Z	protein_coding	0.859232	5.1459	2.61425e-24
ENSGALG00000015053	GLDC	Z	protein_coding	-0.588515	5.27513	6.68672e-10
ENSGALG00000015058	PTPRD	Z	protein_coding	0.792751	6.02182	1.59609e-06
ENSGALG00000016438	MELK	Z	protein_coding	0.856384	6.38726	4.20743e-35
ENSGALG00000029932	LURAP1L	Z	protein_coding	1.11352	4.67782	1.04263e-12
ENSGALG00000005846	MPDZ	Z	protein_coding	0.247666	7.50139	0.0294437
ENSGALG00000005441	NFIB	Z	protein_coding	0.348706	6.13705	0.0237179
ENSGALG00000027428	ZDHHC21	Z	protein_coding	0.459703	5.41512	0.000176041
ENSGALG00000005426	FREM1	Z	protein_coding	0.689424	8.40139	2.74998e-09
ENSGALG00000005416	TTC39B	Z	protein_coding	0.624259	3.77711	0.000829938
ENSGALG00000015103	CCDC171	Z	protein_coding	0.619919	4.50715	2.49007e-06
ENSGALG00000028298	CNTLN	Z	protein_coding	0.724456	4.2861	7.29374e-07
ENSGALG00000015091	HAUS6	Z	protein_coding	0.885766	6.98251	2.07811e-16
ENSGALG00000025677	SCARNA8	Z	scaRNA	0.986934	-0.19966	0.00825668
ENSGALG00000015090	PLIN2	Z	protein_coding	1.2368	7.07989	3.40432e-40
ENSGALG00000015082	RPS6	Z	protein_coding	0.89014	10.8945	1.97466e-24
ENSGALG00000015081	ACER2	Z	protein_coding	0.539069	2.53149	0.000888909
ENSGALG00000015071	FOCAD	Z	protein_coding	0.828771	6.62913	5.86842e-19
ENSGALG00000015062		Z	protein_coding	-2.69113	-3.19863	0.0301195
ENSGALG00000054345	RFKL	Z	protein_coding	0.657937	3.73643	7.46346e-08
ENSGALG00000015107	PIP5K1B	Z	protein_coding	1.15287	8.81832	0.000327751
ENSGALG00000015108	FXN	Z	protein_coding	0.934877	4.36517	2.70384e-15
ENSGALG00000015113	PTAR1	Z	protein_coding	0.599577	2.51544	0.0112186
ENSGALG00000015115	MAMDC2	Z	protein_coding	2.46713	2.61179	1.56125e-17
ENSGALG00000015118	SMC5	Z	protein_coding	0.766017	6.27353	3.01346e-11
ENSGALG00000015126	TRPM3	Z	protein_coding	0.878156	6.39168	9.99188e-07
ENSGALG00000015138	ABHD17B	Z	protein_coding	0.304751	6.0244	0.00019384
ENSGALG00000026001	C9orf85	Z	protein_coding	0.725744	5.04802	7.0981e-09
ENSGALG00000015144	ZFAND5	Z	protein_coding	0.592489	7.17361	1.03691e-06
ENSGALG00000015145	TMC1	Z	protein_coding	0.983256	2.56151	2.25632e-06
ENSGALG00000015148	ANXA1	Z	protein_coding	1.04986	5.55471	3.2643e-08
ENSGALG00000015154	TRPM6	Z	protein_coding	0.60636	1.61632	0.0294343
ENSGALG00000015155	CARNMT1	Z	protein_coding	0.516004	6.32259	6.18348e-08
ENSGALG00000015156	NMRK1	Z	protein_coding	0.609369	4.92085	2.49308e-06
ENSGALG00000017447	OSTF1	Z	protein_coding	0.275352	6.48633	0.00214919
ENSGALG00000015167	PRUNE2	Z	protein_coding	-0.92842	3.27933	0.0096453
ENSGALG00000015177	GNAQ	Z	protein_coding	0.422625	6.09767	0.000579277
ENSGALG00000015179	CEP78	Z	protein_coding	0.948403	5.71529	2.04811e-14
ENSGALG00000032776	WDR7	Z	protein_coding	0.480819	3.7202	0.00212289
ENSGALG00000012577	FRMD3	Z	protein_coding	1.53587	6.48031	1.99256e-22
ENSGALG00000033862		Z	protein_coding	0.835429	6.72577	6.16457e-22
ENSGALG00000012583	IDNK	Z	protein_coding	1.24634	4.77883	1.24898e-25
ENSGALG00000034584		Z	protein_coding	0.639605	6.35024	9.47702e-17
ENSGALG00000012585	UBQLN1	Z	protein_coding	0.61884	6.73152	1.66894e-11
ENSGALG00000030063	MALT1	Z	protein_coding	0.45353	5.46791	0.000250132
ENSGALG00000041052		Z	protein_coding	0.689106	6.72329	1.71515e-12
ENSGALG00000031663	SEC11C	Z	protein_coding	0.539925	4.74383	0.000649586
ENSGALG00000012589	C9orf64	Z	protein_coding	0.90941	5.09871	1.5222e-22
ENSGALG00000012591		Z	protein_coding	0.902208	8.91574	2.95248e-36
ENSGALG00000012592	RMI1	Z	protein_coding	0.809188	5.1539	1.4409e-14
ENSGALG00000012593	SLC28A3	Z	protein_coding	0.82944	3.22488	9.90873e-07
ENSGALG00000034821	LMAN1L	Z	protein_coding	0.546014	7.93281	8.45441e-09
ENSGALG00000031142	ACAA2	Z	protein_coding	0.829045	6.94826	1.26582e-20
ENSGALG00000043734	LIPG	Z	protein_coding	1.25637	3.66971	1.13842e-08
ENSGALG00000024938	SNORD58	Z	snoRNA	0.782148	-0.448143	0.0150251
ENSGALG00000037426	DYM	Z	protein_coding	0.399485	6.05548	2.24184e-06
ENSGALG00000033408	ZBTB7C	Z	protein_coding	0.776727	3.91858	5.11379e-05
ENSGALG00000012595	AGTPBP1	Z	protein_coding	1.27179	3.84542	8.69324e-07
ENSGALG00000034801	HDHD2	Z	protein_coding	1.0544	5.09512	6.55271e-27
ENSGALG00000041882	KATNAL2	Z	protein_coding	0.961005	1.99121	2.07018e-06
ENSGALG00000039434	PIAS2	Z	protein_coding	0.532651	6.45731	2.70778e-12
ENSGALG00000035927	ST8SIA5	Z	protein_coding	0.352935	4.73692	0.0116959
ENSGALG00000012598	NAA35	Z	protein_coding	0.928882	6.50056	1.30367e-25
ENSGALG00000037829	LOXHD1	Z	protein_coding	1.69648	2.32948	7.2445e-06
ENSGALG00000031018	RNF165	Z	protein_coding	1.04583	3.87898	3.38766e-10
ENSGALG00000041081		Z	protein_coding	1.35574	5.76763	4.21274e-37
ENSGALG00000040397	HAUS1	Z	protein_coding	1.1024	5.8026	8.99103e-18
ENSGALG00000037880	ATP5A1Z	Z	protein_coding	1.17873	9.61842	2.65262e-39
ENSGALG00000012607	ZCCHC6	Z	protein_coding	0.534284	6.71366	0.000291617
ENSGALG00000017658	GAS1	Z	protein_coding	0.921869	3.82636	0.0233161
ENSGALG00000012610	CTSV	Z	protein_coding	0.232761	7.60372	0.017744
ENSGALG00000012613	FBP1	Z	protein_coding	1.17364	4.75674	1.56033e-05
ENSGALG00000035773	PIK3C3	Z	protein_coding	0.629406	5.98029	7.54609e-13
ENSGALG00000040796	AOPEP	Z	protein_coding	0.637561	4.34063	3.07284e-07
ENSGALG00000012618	FANCC	Z	protein_coding	0.821747	6.10054	7.30695e-19
ENSGALG00000002419	KIAA1328	Z	protein_coding	0.581417	3.82249	0.000926622
ENSGALG00000026547	TPGS2	Z	protein_coding	0.906055	5.06408	4.37423e-19
ENSGALG00000030730	NOL6	Z	protein_coding	0.964824	5.99388	2.99253e-17
ENSGALG00000012621		Z	protein_coding	0.74744	5.39935	1.46353e-07
ENSGALG00000013809		Z	protein_coding	0.910419	8.14659	1.77439e-34
ENSGALG00000012629	ZNF367	Z	protein_coding	0.673342	3.88945	4.50229e-10
ENSGALG00000012627	CDC14B	Z	protein_coding	0.441564	4.11325	0.011372
ENSGALG00000012624	PRXL2C	Z	protein_coding	0.78674	3.98507	4.67512e-06
ENSGALG00000012623	CFC1	Z	protein_coding	1.25409	6.5253	1.56789e-32
ENSGALG00000005800	DCAF12L2	Z	protein_coding	0.662011	9.08502	1.72247e-13
ENSGALG00000021378	UBAP1	Z	protein_coding	0.789267	4.81717	1.69558e-06
ENSGALG00000005806	KIF24	Z	protein_coding	1.07414	4.5616	1.93215e-15
ENSGALG00000014916	SPIN1Z	Z	protein_coding	0.828795	8.61819	4.86918e-36
ENSGALG00000027295	NUDT2	Z	protein_coding	0.872257	4.44344	2.28739e-16
ENSGALG00000045636		Z	protein_coding	1.09165	1.96437	1.20922e-05
ENSGALG00000025921		Z	protein_coding	1.19356	0.191845	0.00156408
ENSGALG00000005821	FAM219A	Z	protein_coding	0.577378	3.59668	0.0102858
ENSGALG00000026598	NXNL2	Z	protein_coding	0.571082	2.26738	0.042447
ENSGALG00000049835	S1PR3	Z	protein_coding	1.0676	3.66804	4.21486e-09
ENSGALG00000038817	CKS2	Z	protein_coding	1.02744	1.10603	0.0361704
ENSGALG00000038723	RPP25L	Z	protein_coding	0.89633	5.2843	3.51066e-14
ENSGALG00000028005	GADD45G	Z	protein_coding	0.826042	3.98286	2.02564e-10
ENSGALG00000028996	SIGMAR1	Z	protein_coding	0.827357	6.02221	4.66486e-10
ENSGALG00000026195	GALT	Z	protein_coding	1.02441	4.20764	2.0695e-08
ENSGALG00000021843	AUH	Z	protein_coding	0.356832	6.01222	0.0103636
ENSGALG00000005848	IL11RA	Z	protein_coding	0.583849	4.6873	2.37578e-05
ENSGALG00000013493	SPTLC1	Z	protein_coding	0.839532	6.87332	3.11245e-18
ENSGALG00000027258	CDC42SE2	Z	protein_coding	0.433699	5.64173	1.17779e-05
ENSGALG00000001900	PHF24	Z	protein_coding	0.956041	3.84887	0.000513267
ENSGALG00000001986	VCP	Z	protein_coding	0.89916	8.84475	1.10932e-26
ENSGALG00000002009	FANCG	Z	protein_coding	1.2413	4.33898	5.69311e-18
ENSGALG00000002023	PIGO	Z	protein_coding	0.513805	4.65262	0.00858608
ENSGALG00000002064	STOML2	Z	protein_coding	0.656051	6.8994	2.02049e-09
ENSGALG00000037299	LYRM7	Z	protein_coding	0.780777	4.35271	0.000404483
ENSGALG00000002165	UNC13B	Z	protein_coding	0.610479	5.65919	3.28794e-06
ENSGALG00000048320	HINT2	Z	protein_coding	0.935644	7.36478	1.99457e-24
ENSGALG00000026899	CHSY3	Z	protein_coding	1.25252	5.00059	1.16942e-13
ENSGALG00000027692	MINAR2	Z	protein_coding	1.87384	-1.90495	0.00464409
ENSGALG00000000151	ADAMTS19	Z	protein_coding	0.34347	6.19264	0.0125691
ENSGALG00000002371	RUSC2	Z	protein_coding	1.03504	3.45814	7.68121e-09
ENSGALG00000000184	SLC27A6	Z	protein_coding	-1.21234	2.21313	8.47443e-05
ENSGALG00000000189	YTHDC2	Z	protein_coding	0.835499	6.24489	3.53583e-15
ENSGALG00000000215	DCP2	Z	protein_coding	0.796485	7.2484	1.41029e-07
ENSGALG00000023157	REEP5	Z	protein_coding	0.979293	9.29528	6.92103e-22
ENSGALG00000000218	SRP19	Z	protein_coding	1.02004	6.66883	2.79493e-25
ENSGALG00000027658	TESK1	Z	protein_coding	0.480017	4.0661	0.0103889
ENSGALG00000000220	APC	Z	protein_coding	0.391789	7.17909	0.0254925
ENSGALG00000027891	NREP	Z	protein_coding	0.608182	9.5171	4.63192e-05
ENSGALG00000000241	STARD4	Z	protein_coding	1.18576	5.05482	2.12297e-23
ENSGALG00000002386	TMEM8B	Z	protein_coding	0.762835	1.71121	0.00145244
ENSGALG00000025868	TAF1C	Z	protein_coding	1.17108	3.61893	5.17627e-07
ENSGALG00000000244	CAMK4	Z	protein_coding	0.647904	3.9835	2.03709e-05
ENSGALG00000000247	WDR36	Z	protein_coding	1.11735	7.13866	3.04957e-48
ENSGALG00000027630	NPR2	Z	protein_coding	0.623222	5.53803	0.00489727
ENSGALG00000000253	SLC25A46	Z	protein_coding	0.720083	5.38494	6.31597e-11
ENSGALG00000002394	RGP1	Z	protein_coding	1.11713	4.84261	2.29167e-23
ENSGALG00000002412	GBA2	Z	protein_coding	0.80435	5.81141	8.96644e-08
ENSGALG00000000273	FER	Z	protein_coding	0.379814	6.14187	0.0216723
ENSGALG00000000280	EFNA5	Z	protein_coding	0.442979	3.63797	0.00538202
ENSGALG00000002523	CREB3	Z	protein_coding	0.704252	6.36712	2.05388e-10
ENSGALG00000015268	NUDT12	Z	protein_coding	0.996639	4.20155	4.4021e-22
ENSGALG00000002548	TLN1	Z	protein_coding	0.321219	8.8908	0.0103251
ENSGALG00000015264	PPIP5K2	Z	protein_coding	0.695771	6.68159	1.17931e-12
ENSGALG00000015257	GIN1	Z	protein_coding	0.488991	3.54728	0.00194069
ENSGALG00000015256	PAM	Z	protein_coding	0.360074	6.50819	0.000480174
ENSGALG00000025842	TPM2	Z	protein_coding	0.6722	7.73455	7.99642e-09
ENSGALG00000026768	SLCO4C1	Z	protein_coding	0.983312	0.202987	0.0354104
ENSGALG00000026192	ST8SIA4	Z	protein_coding	0.373293	3.71897	0.0361275
ENSGALG00000014642	CHD1Z	Z	protein_coding	0.669004	7.10658	2.27546e-08
ENSGALG00000002578		Z	protein_coding	0.596177	4.31594	0.00408362
ENSGALG00000002599	ARHGEF39	Z	protein_coding	1.0249	5.17417	4.59966e-22
ENSGALG00000002605	MRPL17	Z	protein_coding	1.22088	5.63193	1.00703e-14
ENSGALG00000002854	PDZD2	Z	protein_coding	0.793102	6.52417	3.04081e-08
ENSGALG00000015288	RIOK2	Z	protein_coding	0.644202	5.95559	1.40452e-11
ENSGALG00000028267		Z	protein_coding	0.775252	7.7042	3.61439e-31
ENSGALG00000015290	LIX1	Z	protein_coding	0.853558	4.11404	7.44917e-06
ENSGALG00000003168	MTMR12	Z	protein_coding	0.836488	5.41197	1.19276e-09
ENSGALG00000003235		Z	protein_coding	0.605051	6.36178	2.51203e-13
ENSGALG00000015301	LNPEP	Z	protein_coding	0.346075	6.36392	0.0138018
ENSGALG00000003288	TARS	Z	protein_coding	0.990172	7.30401	7.11467e-34
ENSGALG00000015311	RNF38	Z	protein_coding	0.745696	6.84446	2.75018e-07
ENSGALG00000015315	TRIM14	Z	protein_coding	1.02753	2.29877	3.96953e-09
ENSGALG00000015320	NANS	Z	protein_coding	0.561088	6.99284	1.09982e-11
ENSGALG00000003295	ADAMTS12	Z	protein_coding	2.66352	4.84088	2.61425e-24
ENSGALG00000015326	CLTA	Z	protein_coding	1.27926	8.02321	6.81238e-25
ENSGALG00000015331	GNE	Z	protein_coding	0.965873	7.33969	2.92063e-20
ENSGALG00000003326	AMACR	Z	protein_coding	0.863201	4.4206	1.7018e-13
ENSGALG00000003353	RAI14	Z	protein_coding	0.760884	7.06527	1.37995e-05
ENSGALG00000015332	CPLX1	Z	protein_coding	-0.438086	4.10947	0.0265177
ENSGALG00000003365	RAD1	Z	protein_coding	0.708687	4.1243	8.49708e-06
ENSGALG00000015333	PCGF3	Z	protein_coding	0.613129	5.76496	0.00193564
ENSGALG00000003373	BRIX1	Z	protein_coding	0.765324	7.18687	2.17469e-09
ENSGALG00000003432	AGXT2	Z	protein_coding	0.697408	3.45129	0.0162372
ENSGALG00000015366		Z	protein_coding	1.19698	-1.32239	0.0218135
ENSGALG00000003446	PRLR	Z	protein_coding	1.57808	5.62646	8.6008e-06
ENSGALG00000015368	TMEM175	Z	protein_coding	0.726882	5.93347	1.1386e-18
ENSGALG00000015372	ATP5I	Z	protein_coding	1.01183	6.64603	5.12103e-11
ENSGALG00000015373	PDE6B	Z	protein_coding	-1.37401	-1.23743	0.00642487
ENSGALG00000015376	IDUA	Z	protein_coding	0.552415	5.4895	1.87691e-09
ENSGALG00000015385	THAP1	Z	protein_coding	0.622984	2.98804	1.87355e-05
ENSGALG00000015386	RNF170	Z	protein_coding	0.497658	4.12079	0.00765761
ENSGALG00000013372	IL7R	Z	protein_coding	-1.60975	-0.0105876	0.00214619
ENSGALG00000013377	LMBRD2	Z	protein_coding	0.397645	5.36238	0.0191784
ENSGALG00000003558	NADK2	Z	protein_coding	0.901489	6.03415	6.36061e-11
ENSGALG00000003605		Z	protein_coding	0.74813	7.78526	3.93931e-11
ENSGALG00000003631	CPLANE1	Z	protein_coding	0.786843	6.06959	3.60119e-10
ENSGALG00000003688	NUP155	Z	protein_coding	0.933642	7.71373	2.316e-41
ENSGALG00000003708	WDR70	Z	protein_coding	0.829012	5.88727	4.7394e-20
ENSGALG00000003726	EGFLAM	Z	protein_coding	-0.343711	8.50231	0.00067814
ENSGALG00000015391		Z	protein_coding	0.648805	5.71601	9.59914e-17
ENSGALG00000015397	FNTA	Z	protein_coding	0.404539	5.96336	4.02542e-05
ENSGALG00000015399	FUT10	Z	protein_coding	0.643091	3.2145	1.41436e-05
ENSGALG00000015425	LPL	Z	protein_coding	-0.522825	6.10679	6.98742e-05
ENSGALG00000027334		Z	protein_coding	1.03556	6.45271	1.49797e-38
ENSGALG00000015433	ABCA1	Z	protein_coding	0.269733	7.12946	0.0474108
ENSGALG00000014824	PTGER4	Z	protein_coding	1.80775	2.83827	3.20667e-18
ENSGALG00000014826	TTC33	Z	protein_coding	0.981861	5.28522	3.42159e-22
ENSGALG00000014832	PRKAA1	Z	protein_coding	0.369515	6.27875	2.28217e-05
ENSGALG00000015439	SLC44A1	Z	protein_coding	0.401264	5.64976	0.000295626
ENSGALG00000015442	FSD1L	Z	protein_coding	0.582424	2.85508	0.00750346
ENSGALG00000015443	FKTN	Z	protein_coding	0.795677	4.53899	6.20847e-13
ENSGALG00000014845	PLCXD3	Z	protein_coding	-0.78516	1.4903	0.0158114
ENSGALG00000027472	TMEM38B	Z	protein_coding	0.34388	5.5782	0.00624219
ENSGALG00000014846	OXCT1	Z	protein_coding	0.559298	9.29297	3.09159e-10
ENSGALG00000015451	ZNF462	Z	protein_coding	0.664069	7.54747	2.44668e-07
ENSGALG00000033098	C5orf51	Z	protein_coding	1.01969	3.97753	3.86453e-18
ENSGALG00000014851	FBXO4	Z	protein_coding	2.16368	4.72015	9.68741e-31
ENSGALG00000015540	RAD23B	Z	protein_coding	0.255314	8.88372	0.0453823
ENSGALG00000014855	GHR	Z	protein_coding	1.51282	5.46545	2.35089e-15
ENSGALG00000014691	PHAX	Z	protein_coding	0.560454	6.546	1.87999e-05
ENSGALG00000014692	LMNB1	Z	protein_coding	0.43603	7.71262	5.91456e-06
ENSGALG00000014859	ZNF131	Z	protein_coding	0.637985	5.59269	7.93314e-06
ENSGALG00000028135		Z	protein_coding	0.835881	3.67713	1.64163e-11
ENSGALG00000014861	NIM1K	Z	protein_coding	1.24274	1.77139	4.44681e-05
ENSGALG00000014699	MEGF10	Z	protein_coding	1.9904	3.96365	1.9919e-08
ENSGALG00000014862	HMGCS1	Z	protein_coding	-0.314893	6.46495	0.0156349
ENSGALG00000014703	PRRC1	Z	protein_coding	0.530396	6.90105	1.50865e-11
ENSGALG00000029034	CTXN3	Z	protein_coding	3.57927	-3.37369	0.00618584
ENSGALG00000014690	SLC12A2	Z	protein_coding	0.564579	6.20226	4.3216e-08
ENSGALG00000014863	TMEM267	Z	protein_coding	0.662177	4.43149	9.73475e-09
ENSGALG00000014686	FBN2	Z	protein_coding	1.16766	8.52479	1.32693e-17
ENSGALG00000014869	NNT	Z	protein_coding	0.626123	7.31329	1.32e-09
ENSGALG00000014874	MRPS30	Z	protein_coding	0.977224	5.84832	7.97651e-28
ENSGALG00000014877	EMB	Z	protein_coding	0.833839	8.18834	4.09015e-07
ENSGALG00000014880	PARP8	Z	protein_coding	-0.745619	4.26444	3.71727e-05
ENSGALG00000014891	PELO	Z	protein_coding	0.631002	6.18999	1.83607e-12
ENSGALG00000014681	PCSK1	Z	protein_coding	1.23229	0.566899	0.000132453
ENSGALG00000014906	MOCS2	Z	protein_coding	0.823745	5.24133	2.14979e-14
ENSGALG00000014672	ARSK	Z	protein_coding	1.00033	5.11235	1.38931e-22
ENSGALG00000014908	FST	Z	protein_coding	-0.704894	4.10169	0.00478938
ENSGALG00000014670	TTC37	Z	protein_coding	0.698456	6.86154	1.63017e-09
ENSGALG00000027932	SLF1	Z	protein_coding	0.929713	6.09158	1.77938e-15
ENSGALG00000014664	KIAA0825	Z	protein_coding	0.888235	3.1324	1.35324e-08
ENSGALG00000014661	FAM172A	Z	protein_coding	0.993869	6.46732	3.71221e-21
ENSGALG00000027907	NR2F1	Z	protein_coding	0.640964	6.67534	0.000373201
ENSGALG00000025915	ARRDC3	Z	protein_coding	0.645545	5.52029	6.12818e-10
ENSGALG00000014651	LYSMD3	Z	protein_coding	0.638876	4.92845	1.46645e-07
ENSGALG00000014648	CETN3	Z	protein_coding	1.22176	5.87882	2.12161e-22
ENSGALG00000014645	MEF2C	Z	protein_coding	0.594522	3.95663	0.00313855
ENSGALG00000010896	TMEM161B	Z	protein_coding	0.717567	4.20628	2.48782e-06
ENSGALG00000015641	CCNH	Z	protein_coding	0.936899	6.07077	2.34625e-35
ENSGALG00000017706		Z	protein_coding	0.894245	6.77044	2.80752e-32
ENSGALG00000027728		Z	snoRNA	1.08977	0.561733	0.00395724
ENSGALG00000025595		Z	snoRNA	1.36707	-2.05866	0.0154149
ENSGALG00000041309	ALKBH3	5	protein_coding	-0.394204	3.89251	0.00645709
ENSGALG00000011921	DHRS7	5	protein_coding	0.200818	6.76218	0.0243768
ENSGALG00000032584	ALX4	5	protein_coding	-0.879894	1.78913	0.00370891
ENSGALG00000012005		5	protein_coding	-1.10666	0.25293	0.00680904
ENSGALG00000036901	TSPAN18	5	protein_coding	0.363523	5.6555	0.00555416
ENSGALG00000014069	TP53I11	5	protein_coding	-0.912669	5.93031	2.83242e-09
ENSGALG00000008053	PRDM11	5	protein_coding	-0.307029	6.42385	0.0213982
ENSGALG00000008080	C1QTNF4	5	protein_coding	-1.70892	5.23318	9.96198e-38
ENSGALG00000051142	FAM180B	5	protein_coding	-1.06185	-0.114748	0.000546177
ENSGALG00000012021		5	protein_coding	0.935988	2.13675	0.000607567
ENSGALG00000012023	DACT1	5	protein_coding	0.295149	6.65838	0.0313137
ENSGALG00000008148	MYBPC3	5	protein_coding	1.19244	0.341639	0.00289608
ENSGALG00000008231	PACSIN3	5	protein_coding	-0.329153	5.09195	0.00345837
ENSGALG00000034889	OTX2	5	protein_coding	-1.23429	1.9468	0.00159909
ENSGALG00000012124	PELI2	5	protein_coding	-0.56483	4.60013	0.00010258
ENSGALG00000035153	STX3	5	protein_coding	-0.888833	1.90346	0.00560239
ENSGALG00000012208	GMFB	5	protein_coding	-0.308817	5.45515	0.0295764
ENSGALG00000008365	CHRM4	5	protein_coding	0.702768	5.63084	9.65539e-05
ENSGALG00000039242	PGA5	5	protein_coding	-1.74598	-2.73008	0.0282995
ENSGALG00000047347	Metazoa_SRP	5	misc_RNA	2.88292	-3.53787	0.0498107
ENSGALG00000008418	LARGE2	5	protein_coding	0.744235	7.23697	7.19444e-06
ENSGALG00000012295	CDKL1	5	protein_coding	-1.91109	5.49045	5.47992e-32
ENSGALG00000012321	MAP4K5	5	protein_coding	-0.413725	6.01725	9.29488e-07
ENSGALG00000030732	MAPK8IP1	5	protein_coding	0.358055	5.36085	0.00429987
ENSGALG00000034124	NLRP3	5	protein_coding	0.336614	5.12208	0.0117583
ENSGALG00000008603	ITPKA	5	protein_coding	-0.811928	5.63455	2.12467e-09
ENSGALG00000008615		5	protein_coding	-0.568068	3.20047	0.00678401
ENSGALG00000008628		5	protein_coding	0.753547	2.28341	0.000997071
ENSGALG00000008631	AXL	5	protein_coding	0.246877	7.47803	0.0135609
ENSGALG00000012426	DDHD1	5	protein_coding	-0.436452	5.69559	0.000102378
ENSGALG00000020458		5	protein_coding	2.17242	-0.749862	3.13791e-08
ENSGALG00000043591	PLA2G4F	5	protein_coding	1.45985	0.744167	4.66642e-05
ENSGALG00000004300	PTDSS2	5	protein_coding	-0.361227	5.60197	0.000267313
ENSGALG00000020454	C5H14ORF169	5	protein_coding	0.268052	5.3228	0.0462732
ENSGALG00000009300	NUMB	5	protein_coding	0.245227	6.76441	0.00460475
ENSGALG00000004106	DHCR7	5	protein_coding	0.302857	6.24729	0.00610321
ENSGALG00000004044	CSRP3	5	protein_coding	-1.06999	-0.0314871	0.00879412
ENSGALG00000003999	NAV2	5	protein_coding	-0.293192	6.0235	0.0454025
ENSGALG00000009368	RGS6	5	protein_coding	-0.639452	1.80781	0.0338841
ENSGALG00000009381	SIPA1L1	5	protein_coding	-0.740588	7.33303	1.13913e-18
ENSGALG00000035537	SYNJ2BP	5	protein_coding	-0.433817	5.31814	0.00415665
ENSGALG00000003660	FANCF	5	protein_coding	0.354236	3.26883	0.0303594
ENSGALG00000009400	SLC8A3	5	protein_coding	0.76525	3.84272	0.00293733
ENSGALG00000023904	FIBIN	5	protein_coding	-0.470149	4.86997	0.0171749
ENSGALG00000012194		5	protein_coding	-0.476882	4.32537	0.00345837
ENSGALG00000009428	SUSD6	5	protein_coding	-0.523588	5.72319	1.51173e-06
ENSGALG00000026215		5	protein_coding	-0.85635	2.18491	0.00490677
ENSGALG00000009452	GALNT16	5	protein_coding	-2.10035	4.63553	3.62137e-17
ENSGALG00000009456	EXD2	5	protein_coding	-0.232388	5.50156	0.0125704
ENSGALG00000042458	ACTN1	5	protein_coding	-0.341844	7.55461	0.000178157
ENSGALG00000009538		5	protein_coding	0.738973	6.0062	4.38773e-07
ENSGALG00000009562	PLEK2	5	protein_coding	-0.735511	1.24434	0.0151423
ENSGALG00000038775	SPON1	5	protein_coding	-0.492196	6.62878	0.000102983
ENSGALG00000043908		5	protein_coding	2.39954	-2.0362	0.000142599
ENSGALG00000032372	CYB5R2	5	protein_coding	0.56743	5.85484	4.18836e-08
ENSGALG00000009626	THBS1	5	protein_coding	0.569181	8.20013	0.00435117
ENSGALG00000009637	EMC7	5	protein_coding	0.290971	6.02027	0.000290121
ENSGALG00000009705	RYR3	5	protein_coding	-0.733967	4.25832	0.000135184
ENSGALG00000005551	DKK3	5	protein_coding	-0.549274	5.96132	4.33437e-05
ENSGALG00000009723	FMN1	5	protein_coding	-0.582243	3.30919	0.0263658
ENSGALG00000009801	C5H15orf41	5	protein_coding	-0.442197	6.10885	2.88172e-06
ENSGALG00000005750	SWAP70	5	protein_coding	-0.429093	6.44888	1.76654e-08
ENSGALG00000005787	ZNF143	5	protein_coding	-0.246775	5.56045	0.0214441
ENSGALG00000020438	DPH6	5	protein_coding	-0.269111	4.81978	0.0375202
ENSGALG00000005815	TMEM41B	5	protein_coding	-0.536839	7.10163	1.92009e-06
ENSGALG00000009850	NOVA1	5	protein_coding	0.296389	6.54639	0.0078193
ENSGALG00000047559	DENND2B	5	protein_coding	-0.672928	6.19699	1.19576e-10
ENSGALG00000036364	FOXG1	5	protein_coding	-1.52303	-2.22094	0.00925343
ENSGALG00000005998	RRAS	5	protein_coding	0.353692	7.33212	0.000467503
ENSGALG00000006121	PIK3C2A	5	protein_coding	0.324853	7.23757	0.0375047
ENSGALG00000009983	NUBPL	5	protein_coding	-0.396871	5.63548	0.0012903
ENSGALG00000028696	FTL	5	protein_coding	0.449044	5.04051	0.0227002
ENSGALG00000006216	MYOD1	5	protein_coding	-0.947513	-0.321852	0.0313487
ENSGALG00000010001	EGLN3	5	protein_coding	0.569058	2.96538	0.00986205
ENSGALG00000006355	SPTY2D1	5	protein_coding	-0.379883	5.26755	0.00453233
ENSGALG00000035282	IGF2	5	protein_coding	1.00015	5.77823	4.03956e-16
ENSGALG00000006572	TNNT3	5	protein_coding	-0.889714	2.75646	0.000217
ENSGALG00000006583	LSP1P1	5	protein_coding	-0.608088	9.24676	1.05856e-09
ENSGALG00000010192	FBXO33	5	protein_coding	0.287461	4.58649	0.0346469
ENSGALG00000006697	TOLLIP	5	protein_coding	-0.439804	6.60287	0.00193748
ENSGALG00000010233	SYNDIG1L	5	protein_coding	2.36889	5.70804	3.25055e-28
ENSGALG00000006717		5	protein_coding	-1.98177	1.20112	0.00149582
ENSGALG00000010237	NPC2	5	protein_coding	0.355829	6.26757	5.80128e-05
ENSGALG00000040530	MUC6	5	protein_coding	-1.54408	-1.37879	0.0027678
ENSGALG00000010286	DLST	5	protein_coding	0.315379	7.34287	0.0266161
ENSGALG00000010309	ZC2HC1C	5	protein_coding	-0.49677	1.80101	0.0184018
ENSGALG00000006868	CRACR2B	5	protein_coding	-0.461473	3.3938	0.00713691
ENSGALG00000014297	IRF7	5	protein_coding	-0.644081	2.19954	0.00176335
ENSGALG00000050455	gga-mir-210a	5	miRNA	1.58656	-1.74464	0.00560239
ENSGALG00000044251	RASSF7	5	protein_coding	-0.529075	3.97236	0.0261633
ENSGALG00000029260	H-RAS	5	protein_coding	0.346026	6.97112	0.00290974
ENSGALG00000010457		5	protein_coding	-0.674688	0.65624	0.0223122
ENSGALG00000036754	CHKA	5	protein_coding	-0.26598	5.92905	0.0162189
ENSGALG00000027255	NRXN3	5	protein_coding	1.36337	3.43842	8.32974e-13
ENSGALG00000007127		5	protein_coding	-0.352195	6.59829	0.000529224
ENSGALG00000007178	FADS2	5	protein_coding	0.506691	7.57898	9.3865e-09
ENSGALG00000010593	GALC	5	protein_coding	1.50645	5.81594	8.52344e-19
ENSGALG00000010607	SPATA7	5	protein_coding	-0.482542	2.72713	0.0152684
ENSGALG00000010616	PTPN21	5	protein_coding	-0.725926	5.0702	4.45019e-06
ENSGALG00000010639	EML5	5	protein_coding	-0.785203	1.21102	0.00986205
ENSGALG00000020402	EFCAB11	5	protein_coding	-0.638246	1.59941	0.00710372
ENSGALG00000007555	CCND1	5	protein_coding	-0.374426	7.40286	6.41981e-05
ENSGALG00000007562	FGF4	5	protein_coding	1.87696	-2.66148	0.0339508
ENSGALG00000026853	FGF3	5	protein_coding	1.87797	-0.244916	1.65557e-05
ENSGALG00000041808	ANO1	5	protein_coding	1.41018	6.5737	2.10484e-10
ENSGALG00000035916	SHANK2	5	protein_coding	1.23487	5.71971	2.44181e-08
ENSGALG00000040156	CCDC88C	5	protein_coding	-0.537099	7.13755	3.91541e-05
ENSGALG00000010747	FBLN5	5	protein_coding	-2.02565	6.00709	3.62534e-16
ENSGALG00000010763	TRIP11	5	protein_coding	-0.495392	6.34126	0.00299465
ENSGALG00000010766	ATXN3L	5	protein_coding	-0.307848	5.88682	0.0389441
ENSGALG00000034898	ITPK1	5	protein_coding	-0.825436	5.95125	1.89889e-11
ENSGALG00000010874	UNC79	5	protein_coding	-0.372391	4.9364	0.0103251
ENSGALG00000007932	TRAF6	5	protein_coding	-0.33202	4.1398	0.0168765
ENSGALG00000007938	RAG1	5	protein_coding	-1.82498	-2.08493	0.00330748
ENSGALG00000010950	PPP4R4	5	protein_coding	0.463497	6.90087	0.0208775
ENSGALG00000010969	SPIA4	5	protein_coding	-3.18495	-3.53705	0.0206573
ENSGALG00000033099	PAPOLB	5	protein_coding	0.515333	8.95342	5.4383e-07
ENSGALG00000031862	BCL11B	5	protein_coding	0.544263	3.7485	0.00508353
ENSGALG00000036286		5	protein_coding	0.783241	6.82713	2.44763e-05
ENSGALG00000039735	EML1	5	protein_coding	-0.516334	4.55013	0.00230025
ENSGALG00000011236	BEGAIN	5	protein_coding	-0.904168	1.17104	0.0118789
ENSGALG00000011389	TRAF3	5	protein_coding	-0.592154	2.50791	0.00963322
ENSGALG00000030673		5	protein_coding	-1.03973	2.81069	5.27468e-05
ENSGALG00000011511	CKB	5	protein_coding	0.908864	9.2712	1.64746e-14
ENSGALG00000031062	BAG5	5	protein_coding	-0.280876	5.42436	0.0252856
ENSGALG00000011565	TDRD9	5	protein_coding	-1.09586	3.9747	0.00207974
ENSGALG00000011618	ADSS1	5	protein_coding	0.901333	5.6108	3.07874e-08
ENSGALG00000011690	CLBA1	5	protein_coding	-0.689564	5.61527	1.98372e-07
ENSGALG00000011858	KCNH5	5	protein_coding	-0.636496	2.19001	0.0265649
ENSGALG00000011910	MNAT1	5	protein_coding	-0.264734	5.42538	0.0475932
ENSGALG00000035466	CACNB4	7	protein_coding	-0.698612	3.03018	0.0123425
ENSGALG00000003148	SPAG16	7	protein_coding	-0.397756	3.88596	0.0268088
ENSGALG00000003553	ABCA12	7	protein_coding	-1.00049	2.1563	2.88894e-05
ENSGALG00000012525	FMNL2	7	protein_coding	-0.241028	6.28827	0.0120797
ENSGALG00000012537	KCNJ3	7	protein_coding	-0.752675	0.157399	0.0257773
ENSGALG00000021031	CXCR7	7	protein_coding	-0.526338	4.78568	5.94064e-05
ENSGALG00000004129	SPP2	7	protein_coding	-1.48464	3.3332	1.09098e-09
ENSGALG00000004228	USP40	7	protein_coding	-0.633896	5.15418	2.64905e-05
ENSGALG00000006198	LSS	7	protein_coding	0.370192	6.18509	0.0145852
ENSGALG00000007021	PCNT	7	protein_coding	-0.284354	7.67997	0.0283337
ENSGALG00000007924	STK17B	7	protein_coding	-0.500392	4.80109	0.000300751
ENSGALG00000007958	GTF3C3	7	protein_coding	-0.243728	5.5442	0.0374521
ENSGALG00000008128	MOB4	7	protein_coding	0.231987	7.10772	0.00793182
ENSGALG00000036471	RFTN2	7	protein_coding	0.870547	7.20085	5.24162e-08
ENSGALG00000008152	SPATS2L	7	protein_coding	-1.00557	7.10232	2.21699e-09
ENSGALG00000008459	BMPR2	7	protein_coding	0.596584	7.35143	0.00621209
ENSGALG00000008562	DYTN	7	protein_coding	-1.0012	-1.17798	0.031325
ENSGALG00000042645	PARD3B	7	protein_coding	0.327492	7.00917	0.000131545
ENSGALG00000008738		7	protein_coding	0.497205	4.9419	0.00161498
ENSGALG00000008903	ITPRID2	7	protein_coding	0.474151	6.07642	0.000918414
ENSGALG00000041577	ITGA4	7	protein_coding	0.792154	7.5732	0.00723489
ENSGALG00000009012	ZNF385B	7	protein_coding	1.4133	7.62735	1.17029e-30
ENSGALG00000052741		7	protein_coding	-3.27401	-3.48645	0.0134223
ENSGALG00000009135	PLEKHA3	7	protein_coding	-0.413326	4.97438	0.0123338
ENSGALG00000023439	PJVK	7	protein_coding	-0.839442	-0.86051	0.0362197
ENSGALG00000009172	OSBPL6	7	protein_coding	-0.506783	3.60608	0.0125127
ENSGALG00000042374	PDE11A	7	protein_coding	-0.841193	0.458535	0.0092107
ENSGALG00000009293	CHN1	7	protein_coding	-0.298364	5.30028	0.0115043
ENSGALG00000014276	CIR1	7	protein_coding	-0.252521	6.56794	0.0208531
ENSGALG00000043694	RAPGEF4	7	protein_coding	-0.532001	2.78598	0.00213985
ENSGALG00000030703	CYBRD1	7	protein_coding	2.22862	6.3216	7.46576e-24
ENSGALG00000037327	DCAF17	7	protein_coding	0.402844	5.0909	0.0437095
ENSGALG00000034070	GAD1	7	protein_coding	-0.93646	0.916759	0.000447733
ENSGALG00000044224		7	protein_coding	-0.573626	1.81462	0.0357352
ENSGALG00000009846	BBS5	7	protein_coding	-0.634548	5.61036	1.86263e-05
ENSGALG00000010943		7	protein_coding	-0.776319	0.474768	0.0310708
ENSGALG00000010971	CSRNP3	7	protein_coding	-0.792681	2.78126	0.000419558
ENSGALG00000011009	SCN2A	7	protein_coding	-0.815249	1.61519	0.0491868
ENSGALG00000011052	SLC38A11	7	protein_coding	-1.42511	2.67744	6.59059e-06
ENSGALG00000041192	IFIH1	7	protein_coding	-1.0215	2.03835	9.47463e-05
ENSGALG00000011099	FAP	7	protein_coding	-0.979786	1.86265	0.00464411
ENSGALG00000042452	DPP4	7	protein_coding	0.644887	4.33689	0.0216596
ENSGALG00000054770	INHA	7	protein_coding	2.03462	3.88875	3.33652e-23
ENSGALG00000011242	OBSL1	7	protein_coding	0.603906	2.74675	0.00934711
ENSGALG00000053241		7	protein_coding	-0.991311	0.600303	0.0190579
ENSGALG00000033452		7	protein_coding	0.255367	6.28076	0.0169415
ENSGALG00000011355	WNT10A	7	protein_coding	0.630613	2.28764	0.0283668
ENSGALG00000011358	WNT6	7	protein_coding	0.633577	5.15622	0.00231942
ENSGALG00000011468	IGFBP5	7	protein_coding	1.12792	3.99922	2.81186e-06
ENSGALG00000011469	IGFBP2	7	protein_coding	-0.435413	6.63651	0.00922735
ENSGALG00000011492	XRCC5	7	protein_coding	-0.242975	7.62466	0.0204478
ENSGALG00000026493	RALB	7	protein_coding	0.238265	8.138	0.00162211
ENSGALG00000028770	INHBB	7	protein_coding	0.600447	5.30881	0.00366336
ENSGALG00000011657	EAF2	7	protein_coding	1.10902	5.44865	1.34494e-09
ENSGALG00000011671	SLC15A2	7	protein_coding	1.40381	1.98011	1.51437e-07
ENSGALG00000032632	SLC49A4	7	protein_coding	0.351003	5.11918	0.000461417
ENSGALG00000029766	ITGB5	7	protein_coding	-0.370627	6.89151	0.0207869
ENSGALG00000012052	SNX4	7	protein_coding	-0.264901	7.29995	0.00877964
ENSGALG00000012072		7	protein_coding	-0.934108	3.82523	8.7467e-08
ENSGALG00000012075	DTX3L	7	protein_coding	-0.570166	3.90072	0.000195747
ENSGALG00000045511	PARP9	7	protein_coding	-0.356733	5.22113	0.0025868
ENSGALG00000012100	CFAP221	7	protein_coding	-0.768777	0.804334	0.00666355
ENSGALG00000012117	STEAP3	7	protein_coding	-0.563209	1.9301	0.0410498
ENSGALG00000012171	GPR39	7	protein_coding	-0.917863	1.48062	0.00153967
ENSGALG00000012177	NCKAP5	7	protein_coding	-0.454646	5.76577	0.000359991
ENSGALG00000034011	PMS1	7	protein_coding	-0.264977	5.97524	0.0361991
ENSGALG00000012362	THSD7B	7	protein_coding	0.763395	5.39445	1.4055e-11
ENSGALG00000012382		7	protein_coding	1.36808	3.84573	1.13816e-09
ENSGALG00000012407	LRP1B	7	protein_coding	-0.909457	4.39855	2.11971e-06
ENSGALG00000002646	FAM171B	7	protein_coding	-0.489432	5.28331	1.8581e-05
ENSGALG00000002655	ITGAV	7	protein_coding	-0.318545	7.75448	0.00402529
ENSGALG00000012421	ARHGAP15	7	protein_coding	1.32286	3.5533	4.38287e-08
ENSGALG00000002763	FRZB	7	protein_coding	0.727645	8.5511	3.19021e-14
ENSGALG00000012462	KIF5C	7	protein_coding	-0.316451	6.52265	0.00666355
ENSGALG00000051954	RBM43	7	protein_coding	-0.296072	4.585	0.0397724
ENSGALG00000012480	NMI	7	protein_coding	-0.320762	6.03425	0.0233854
ENSGALG00000012481	TNFAIP6	7	protein_coding	0.597669	5.1046	0.000411649
ENSGALG00000007609	ARHGAP19	6	protein_coding	0.337131	7.08727	0.000798166
ENSGALG00000032329	NPM3	6	protein_coding	0.533156	6.14023	0.00906028
ENSGALG00000023621	SFXN3	6	protein_coding	0.401384	4.96904	0.025921
ENSGALG00000008039	MFSD13A	6	protein_coding	0.380672	5.4732	0.00153947
ENSGALG00000008096	SUFU	6	protein_coding	0.545821	6.65687	1.69558e-06
ENSGALG00000041010	WBP1L	6	protein_coding	-0.358314	6.17595	0.0143743
ENSGALG00000008121	CYP17A1	6	protein_coding	1.08238	7.67547	2.00113e-06
ENSGALG00000008230	PCGF6	6	protein_coding	-0.293869	5.79583	0.0385257
ENSGALG00000052088	SFR1	6	protein_coding	-0.292505	4.86424	0.0419955
ENSGALG00000008409	GSTO2	6	protein_coding	-0.453843	5.1233	0.00680011
ENSGALG00000025780	ITPRIP	6	protein_coding	0.441464	4.13607	0.0363139
ENSGALG00000008555	MXI1	6	protein_coding	-0.405336	5.91539	7.64153e-05
ENSGALG00000008883	TCF7L2	6	protein_coding	-0.269623	6.14077	0.0363463
ENSGALG00000008905	HABP2	6	protein_coding	-1.25563	-0.698562	0.0028306
ENSGALG00000046180	TDRD1	6	protein_coding	-0.902198	3.60158	4.60446e-05
ENSGALG00000008980	VWA2	6	protein_coding	-1.06667	3.24077	4.08508e-05
ENSGALG00000009152	ATRNL1	6	protein_coding	-0.52391	6.19294	0.000189435
ENSGALG00000009173	GFRA1	6	protein_coding	-0.668771	5.16134	3.34612e-05
ENSGALG00000030276	SHTN1	6	protein_coding	-0.429566	5.7928	0.0084205
ENSGALG00000009314	CACUL1	6	protein_coding	-0.794134	5.07046	1.37396e-13
ENSGALG00000036095	BICC1	6	protein_coding	-0.402673	5.9478	0.0102284
ENSGALG00000009502	ATE1	6	protein_coding	0.394355	6.57334	0.000660655
ENSGALG00000002266	OGDHL	6	protein_coding	0.893083	5.6168	3.68971e-06
ENSGALG00000009704	CHST15	6	protein_coding	-0.47714	7.1517	1.41663e-07
ENSGALG00000002289	CHAT	6	protein_coding	1.60319	3.91443	1.19651e-12
ENSGALG00000041103	SLC18A3	6	protein_coding	2.34501	5.66909	2.54339e-27
ENSGALG00000002314	CDHR1	6	protein_coding	-1.18451	-1.18436	0.0268745
ENSGALG00000013685	EDRF1	6	protein_coding	-0.214905	6.06693	0.0328955
ENSGALG00000013688	UROS	6	protein_coding	-0.327342	4.07863	0.0300706
ENSGALG00000002496	SFTPA1	6	protein_coding	3.11351	-3.4939	0.0280522
ENSGALG00000052052		6	protein_coding	-0.894299	2.83862	0.000909718
ENSGALG00000042259	DOCK1	6	protein_coding	-0.246593	7.10628	0.0165628
ENSGALG00000042949	MGMT	6	protein_coding	-0.501422	5.37348	0.000189435
ENSGALG00000010470	TCERG1L	6	protein_coding	-0.693902	3.6177	0.00748684
ENSGALG00000010476	BNIP3	6	protein_coding	-0.285958	5.66801	0.00453669
ENSGALG00000010486	JAKMIP3	6	protein_coding	-1.15067	-0.511578	0.00166978
ENSGALG00000010493	INPP5A	6	protein_coding	-0.226753	6.73106	0.0139182
ENSGALG00000010513	OPNVA	6	protein_coding	-1.15937	0.300388	0.000313234
ENSGALG00000002744	PCDH15	6	protein_coding	0.514107	3.28548	0.0208987
ENSGALG00000002864	LRRTM3	6	protein_coding	1.23708	0.985354	0.000756808
ENSGALG00000002892		6	protein_coding	0.390721	3.56566	0.0480579
ENSGALG00000002980	RTKN2	6	protein_coding	-0.327285	4.85999	0.0393581
ENSGALG00000003013		6	protein_coding	-1.03285	0.233642	0.0205923
ENSGALG00000003085	CDK1	6	protein_coding	0.213305	8.573	0.0129932
ENSGALG00000003308	ERLIN1	6	protein_coding	-0.300736	7.06074	0.000385933
ENSGALG00000039219	ADAMTS14	6	protein_coding	-0.527223	5.72065	0.0182801
ENSGALG00000004553	SGPL1	6	protein_coding	-0.47666	9.00446	0.0015761
ENSGALG00000004569	UNC5B	6	protein_coding	-0.581686	6.21255	0.000394873
ENSGALG00000004769	PSAP	6	protein_coding	0.557435	9.89232	1.13589e-06
ENSGALG00000004777	AIFM2	6	protein_coding	0.447024	3.53186	0.00479337
ENSGALG00000004947	POLR3A	6	protein_coding	-0.277584	5.52718	0.0279124
ENSGALG00000005000	COMTD1	6	protein_coding	0.291199	5.18042	0.0378932
ENSGALG00000005019	DUPD1	6	protein_coding	-1.54675	-2.44736	0.0233334
ENSGALG00000005057	ADK	6	protein_coding	1.05351	7.4166	1.94629e-23
ENSGALG00000005070	AP3M1	6	protein_coding	0.592909	8.30376	7.61938e-17
ENSGALG00000005086	PLAU	6	protein_coding	0.734708	3.69575	0.000112125
ENSGALG00000005232	USP54	6	protein_coding	-0.39993	6.30756	8.56901e-06
ENSGALG00000005422	PDLIM1	6	protein_coding	-0.84025	7.30031	5.31458e-08
ENSGALG00000005451	HELLS	6	protein_coding	-0.398431	8.24834	0.0172908
ENSGALG00000005547	PIK3AP1	6	protein_coding	0.99766	4.55529	3.362e-06
ENSGALG00000005689	PAX2	6	protein_coding	-0.408826	5.37994	0.045604
ENSGALG00000005739	SCD	6	protein_coding	0.616718	4.99818	0.00428743
ENSGALG00000005923	NPY4R	6	protein_coding	2.20345	-1.42152	1.40905e-05
ENSGALG00000005975	ZNF488	6	protein_coding	1.51381	-1.97094	0.0157647
ENSGALG00000006109	MAPK8	6	protein_coding	-0.333427	6.73159	0.00583653
ENSGALG00000041346	CXCL12	6	protein_coding	-0.608979	8.10439	4.66486e-10
ENSGALG00000028250	ANKRD22	6	protein_coding	-0.584711	3.13279	0.00804412
ENSGALG00000006352	CH25H	6	protein_coding	-0.599303	1.42038	0.046673
ENSGALG00000045085	IFIT5	6	protein_coding	-0.922667	0.965386	0.00902494
ENSGALG00000006491	ANKRD1	6	protein_coding	-1.3272	1.67451	8.39872e-08
ENSGALG00000006626	PDE6C	6	protein_coding	0.729179	2.06818	0.0101304
ENSGALG00000043213	CYP26C1	6	protein_coding	-0.625125	2.6162	0.00488743
ENSGALG00000006973	SH2D6	6	protein_coding	0.623432	5.15563	0.000266746
ENSGALG00000021772	gga-mir-202	6	miRNA	0.64932	6.16997	0.0130412
ENSGALG00000007078	ENTPD1	6	protein_coding	-0.388331	6.04478	0.00236007
ENSGALG00000006143		6	protein_coding	0.375611	4.41303	0.0199373
ENSGALG00000005959	GLMN	8	protein_coding	-0.417234	5.25367	0.00525741
ENSGALG00000005977	BTBD8	8	protein_coding	-0.345664	4.5788	0.0220178
ENSGALG00000006031	BRDT	8	protein_coding	-2.3233	0.778259	2.39865e-14
ENSGALG00000020805	LRRC8D	8	protein_coding	0.29461	5.60772	0.0338219
ENSGALG00000006322	CLCA1	8	protein_coding	-1.76344	-2.78445	0.0442007
ENSGALG00000008661	CYR61	8	protein_coding	-0.836068	4.24134	5.05994e-05
ENSGALG00000008696	DNAI3	8	protein_coding	-0.831604	1.13257	0.00107015
ENSGALG00000053245		8	protein_coding	-1.44994	-1.5647	0.000445826
ENSGALG00000036789	ADGRL2	8	protein_coding	-0.366728	7.70467	0.000964562
ENSGALG00000026157		8	misc_RNA	-2.64201	-2.61409	0.000615773
ENSGALG00000008890	ADGRL4	8	protein_coding	-0.524702	3.63559	0.0157073
ENSGALG00000039354	VTG1	8	protein_coding	-0.656719	1.36817	0.00672063
ENSGALG00000008916	DNAJB4	8	protein_coding	-0.513867	5.51877	0.000313878
ENSGALG00000031652	AK5	8	protein_coding	1.37493	4.56892	2.02564e-10
ENSGALG00000009021	ST6GALNAC5	8	protein_coding	1.11315	5.1748	1.486e-15
ENSGALG00000009971	CDC20	8	protein_coding	0.260736	7.36344	0.0430864
ENSGALG00000010083	ST3GAL3	8	protein_coding	0.92654	6.63964	6.81264e-14
ENSGALG00000010276	GPBP1L1	8	protein_coding	-0.18083	7.70889	0.0220113
ENSGALG00000010433		8	protein_coding	0.360967	5.2477	0.00803481
ENSGALG00000027655	TRABD2B	8	protein_coding	-1.26329	3.86989	3.14436e-13
ENSGALG00000036909	BEND5	8	protein_coding	-0.304431	5.26922	0.0310708
ENSGALG00000010533	ELAVL4	8	protein_coding	-0.870525	6.52262	4.29172e-06
ENSGALG00000010540	TTC39A	8	protein_coding	-1.04906	6.8162	0.00420996
ENSGALG00000010567	RAB3B	8	protein_coding	-0.681951	2.92874	0.0137656
ENSGALG00000039327	VAV3	8	protein_coding	-0.896852	5.7893	3.57337e-12
ENSGALG00000010673	SLC1A7	8	protein_coding	-1.54885	-1.54995	0.0171079
ENSGALG00000002001	STXBP3	8	protein_coding	-0.252117	5.90042	0.0302642
ENSGALG00000026516	CZIB	8	protein_coding	-0.372317	4.98779	0.00875673
ENSGALG00000010746	TMEM59	8	protein_coding	0.246586	7.83886	0.0299069
ENSGALG00000010798	DHCR24	8	protein_coding	0.35371	6.78452	0.0149631
ENSGALG00000010801	TMEM61	8	protein_coding	0.637877	3.64299	0.00371977
ENSGALG00000047448	PCSK9	8	protein_coding	1.06576	-0.274295	0.012003
ENSGALG00000002182	NR5A2	8	protein_coding	0.724831	2.32958	0.00713691
ENSGALG00000002192	PTPRC	8	protein_coding	0.487442	4.97554	0.00364697
ENSGALG00000002207	ATP6V1G3	8	protein_coding	1.73779	5.2173	1.86321e-08
ENSGALG00000010861	OMA1	8	protein_coding	-0.466709	5.00068	7.09517e-06
ENSGALG00000010879	FGGY	8	protein_coding	-0.323031	4.8427	0.0341486
ENSGALG00000010870	JUN	8	protein_coding	-0.704825	6.41399	7.48713e-08
ENSGALG00000053210	RGS13	8	protein_coding	-0.985049	-1.62962	0.0355104
ENSGALG00000026572	RGS5	8	protein_coding	-0.787803	2.1059	0.00799296
ENSGALG00000010924	NFIA	8	protein_coding	-0.229912	6.54285	0.041282
ENSGALG00000036871		8	protein_coding	0.439713	6.50429	0.00358584
ENSGALG00000054831	TMEM121	8	protein_coding	0.39764	7.18818	0.00177098
ENSGALG00000003053	PRDX6	8	protein_coding	0.219547	7.18565	0.0108248
ENSGALG00000011019	ROR1	8	protein_coding	-0.701831	7.52176	2.18774e-11
ENSGALG00000021047	KIFAP3	8	protein_coding	-0.203779	6.59744	0.0179757
ENSGALG00000011113	SGIP1	8	protein_coding	-0.753092	0.472072	0.0255975
ENSGALG00000025977	GADD45A	8	protein_coding	0.38576	5.46179	0.00540042
ENSGALG00000026591	GNG12	8	protein_coding	0.325322	6.90551	0.00428743
ENSGALG00000003510	UCK2	8	protein_coding	0.506256	4.91816	0.000135785
ENSGALG00000038411	CENPL	8	protein_coding	0.354032	5.0892	0.00152885
ENSGALG00000011331	CTH	8	protein_coding	0.535896	7.39788	0.000106721
ENSGALG00000003885		8	protein_coding	0.482728	2.76402	0.0497033
ENSGALG00000036587	LHX4	8	protein_coding	2.24558	-1.6882	0.00037117
ENSGALG00000011369	LHX8	8	protein_coding	1.72666	2.31265	7.07631e-20
ENSGALG00000020984	FAM163A	8	protein_coding	0.809681	1.35752	0.00613471
ENSGALG00000004163	NPHS2	8	protein_coding	2.21133	5.74883	7.32289e-06
ENSGALG00000004173		8	protein_coding	1.84473	0.292377	3.12443e-06
ENSGALG00000004205	SOAT1	8	protein_coding	0.408288	6.36515	0.00497995
ENSGALG00000004216	TOR3A	8	protein_coding	0.504038	5.22237	0.000587119
ENSGALG00000004290	ANGPTL1	8	protein_coding	0.419644	4.71717	0.00497657
ENSGALG00000004448	BRINP2	8	protein_coding	0.829417	2.97291	2.01849e-05
ENSGALG00000053078	APOBEC4	8	protein_coding	3.16027	-3.45932	0.0405345
ENSGALG00000004812	FAM129A	8	protein_coding	-0.498217	2.79226	0.00831259
ENSGALG00000037219	RNF2	8	protein_coding	-0.39416	5.46017	0.00198709
ENSGALG00000033635	PTGS2	8	protein_coding	0.411918	5.98489	0.0168765
ENSGALG00000031129	HMCN1	8	protein_coding	-0.447108	5.97813	0.00757665
ENSGALG00000005252	GPR88	8	protein_coding	-1.11684	0.227523	0.00437496
ENSGALG00000005257		8	protein_coding	-1.07258	6.05569	6.06226e-11
ENSGALG00000005597	CNN3	8	protein_coding	-0.260175	9.49841	0.00567743
ENSGALG00000005850	FNBP1L	8	protein_coding	-0.230921	7.84963	0.0109054
ENSGALG00000005889	CCDC18	8	protein_coding	-0.549079	4.87049	0.00203389
ENSGALG00000040316	GPC1	9	protein_coding	0.341271	8.96005	0.0101756
ENSGALG00000006724		9	protein_coding	-0.363878	5.83271	0.0266068
ENSGALG00000044975	KY	9	protein_coding	-1.33022	-1.57378	0.0343677
ENSGALG00000006564		9	protein_coding	0.351342	7.20188	0.000234534
ENSGALG00000006539	C9H21orf2	9	protein_coding	0.209034	6.2599	0.0293211
ENSGALG00000033195	IGF2BP2	9	protein_coding	0.271359	6.97563	0.00430509
ENSGALG00000005667	UBE2G2	9	protein_coding	-0.235413	6.51182	0.0358698
ENSGALG00000005550	ST6GAL1	9	protein_coding	-1.15318	5.70185	1.20658e-15
ENSGALG00000036111	ITM2C	9	protein_coding	-0.416374	5.17861	0.0204223
ENSGALG00000028415		9	protein_coding	-1.19287	-0.683731	0.0107596
ENSGALG00000005505	PIK3CB	9	protein_coding	0.404188	5.50681	0.000921671
ENSGALG00000005171	AP1S3	9	protein_coding	-0.749257	4.39758	0.000347879
ENSGALG00000005158	WDFY1	9	protein_coding	0.648875	8.59875	5.47971e-11
ENSGALG00000005076		9	protein_coding	-0.542172	2.88929	0.010263
ENSGALG00000004966	NYAP2	9	protein_coding	-0.847078	1.25343	0.00319688
ENSGALG00000003052	AGFG1	9	protein_coding	0.38152	7.22148	8.63956e-06
ENSGALG00000002764	ATP1B3	9	protein_coding	0.445752	8.07216	9.66991e-08
ENSGALG00000034507	CHST2	9	protein_coding	0.604181	4.69042	0.0340076
ENSGALG00000006783	PLOD2	9	protein_coding	-0.424839	8.4199	3.91541e-05
ENSGALG00000006805	PLSCR1	9	protein_coding	-0.487098	4.41445	0.00246213
ENSGALG00000006908	DLG1	9	protein_coding	-0.245423	7.28139	0.0142846
ENSGALG00000020827	ATP13A4	9	protein_coding	-1.61681	-2.19857	0.0197638
ENSGALG00000007253	IL1RAP	9	protein_coding	-0.429211	4.15142	0.0390472
ENSGALG00000026862	CLDN1	9	protein_coding	-1.27003	7.56849	5.72987e-07
ENSGALG00000007324	TP63	9	protein_coding	-0.966408	1.77274	0.00144116
ENSGALG00000007581	FYTTD1	9	protein_coding	-0.297993	7.85927	0.0112292
ENSGALG00000008414	DVL3	9	protein_coding	0.297254	6.9273	0.0301657
ENSGALG00000008432	AP2M1	9	protein_coding	0.23	9.18497	0.00723702
ENSGALG00000040031	SLC35G2	9	protein_coding	0.449652	5.8495	2.08311e-06
ENSGALG00000036327	NGEF	9	protein_coding	0.591487	5.19438	0.000359991
ENSGALG00000032526	B3GNT5	9	protein_coding	-0.268561	6.39217	0.0320624
ENSGALG00000031436		9	misc_RNA	-2.27777	-2.55111	0.00316596
ENSGALG00000043460	SOX2	9	protein_coding	-1.72184	0.0562554	0.000749131
ENSGALG00000008909	USP13	9	protein_coding	-0.382281	3.8223	0.0461185
ENSGALG00000039182	TBL1XR1	9	protein_coding	-0.208598	6.58044	0.0368744
ENSGALG00000040938	NLGN1	9	protein_coding	-0.53036	3.82845	0.00476135
ENSGALG00000009179	TNFSF10	9	protein_coding	-0.505777	6.55023	1.79529e-11
ENSGALG00000027947	GHSR	9	protein_coding	-1.00885	-0.298689	0.000385933
ENSGALG00000009355		9	protein_coding	1.30769	4.22698	1.64075e-10
ENSGALG00000039989	GPR160	9	protein_coding	-0.806247	0.572459	0.0407164
ENSGALG00000052162	PPM1L	9	protein_coding	-0.704796	3.79909	0.000655088
ENSGALG00000054759	B3GALNT1	9	protein_coding	-0.402167	4.38489	0.00282682
ENSGALG00000009559	IFT80	9	protein_coding	-0.300269	6.14696	0.0144079
ENSGALG00000044085	IQCJ	9	protein_coding	-1.21436	-1.40303	0.00857838
ENSGALG00000009594	RARRES1	9	protein_coding	1.07038	7.20623	5.01572e-09
ENSGALG00000009651	LXN	9	protein_coding	0.662017	2.49889	0.00417644
ENSGALG00000020626		9	protein_coding	-0.256127	5.14501	0.0148388
ENSGALG00000010312	PLCH1	9	protein_coding	-0.522996	4.36028	0.000503515
ENSGALG00000038964		9	protein_coding	-1.39668	-0.362566	1.56229e-05
ENSGALG00000054686	PFN2	9	protein_coding	0.216509	9.53046	0.0207869
ENSGALG00000006241		9	protein_coding	-1.52908	5.00334	1.63931e-05
ENSGALG00000006376	TMC3	10	protein_coding	-0.721339	0.977336	0.00314576
ENSGALG00000021193	STARD5	10	protein_coding	-0.721046	3.34856	7.61073e-05
ENSGALG00000021183	CFAP161	10	protein_coding	-1.43557	-1.07389	0.000376074
ENSGALG00000045136	POLG	10	protein_coding	0.354927	6.02753	0.0115836
ENSGALG00000030157	MCTP2	10	protein_coding	-0.74188	3.25463	2.86708e-05
ENSGALG00000007000	NR2F2	10	protein_coding	-0.393688	9.31802	0.00342326
ENSGALG00000040651	IGF1R	10	protein_coding	-0.320914	6.60329	0.0122355
ENSGALG00000007048	SYNM	10	protein_coding	-0.789993	5.44638	6.50898e-10
ENSGALG00000007631	MEGF11	10	protein_coding	-0.612241	1.0864	0.0208972
ENSGALG00000007687	MAP2K1	10	protein_coding	0.266537	7.28364	0.000653588
ENSGALG00000008007	ITGA11	10	protein_coding	-1.57045	1.94712	6.84011e-10
ENSGALG00000008054		10	protein_coding	0.182663	8.49095	0.0240538
ENSGALG00000008272	TMED3	10	protein_coding	0.276648	5.36313	0.0165628
ENSGALG00000008341	FURIN	10	protein_coding	0.39577	5.28677	0.0179797
ENSGALG00000008348	PDIA3	10	protein_coding	0.243335	9.73476	0.00153537
ENSGALG00000031408	SORD	10	protein_coding	0.387792	5.44552	0.0378794
ENSGALG00000030988	RBPMS2	10	protein_coding	0.859827	5.83222	7.5787e-16
ENSGALG00000002210	PPIB	10	protein_coding	0.514825	9.21042	0.00546939
ENSGALG00000046823	SNX22	10	protein_coding	0.871244	2.86675	0.00184871
ENSGALG00000002150	CPEB1	10	protein_coding	-0.957284	4.37704	2.05113e-05
ENSGALG00000035202	AP3B2	10	protein_coding	-0.460908	4.35469	0.0365459
ENSGALG00000033618	MYO9A	10	protein_coding	-0.5062	6.31084	3.31715e-06
ENSGALG00000001992	PKLR	10	protein_coding	0.423471	10.2475	0.00286879
ENSGALG00000001788	ADPGK	10	protein_coding	0.257408	6.77487	0.00989046
ENSGALG00000044207	REC114	10	protein_coding	-1.66033	-1.19203	2.57865e-05
ENSGALG00000001741	NPTN	10	protein_coding	0.319053	8.27529	0.000373201
ENSGALG00000034982	CYP11A1	10	protein_coding	1.48067	5.20989	3.2866e-18
ENSGALG00000001449	STRA6	10	protein_coding	-0.547627	6.48124	0.0336654
ENSGALG00000001559	ZP3	10	protein_coding	-0.66612	2.40184	0.00747498
ENSGALG00000001615	MAN2C1	10	protein_coding	0.313488	5.3889	0.0343276
ENSGALG00000039284	RCN2	10	protein_coding	-0.504455	7.95192	1.29816e-05
ENSGALG00000036850	DNAJA4	10	protein_coding	-0.286954	6.72357	0.0214441
ENSGALG00000047464	FBXL22	10	protein_coding	2.19879	3.79269	6.19952e-21
ENSGALG00000003456	CA12	10	protein_coding	-2.16051	-0.570979	0.00202507
ENSGALG00000003644		10	protein_coding	2.27681	4.34323	1.18487e-47
ENSGALG00000004038	ADAL	10	protein_coding	-0.342187	5.25473	0.00420996
ENSGALG00000004096	CHRNA7	10	protein_coding	-1.19391	2.70959	0.000505496
ENSGALG00000004150	MYO1E	10	protein_coding	-0.436451	5.05403	0.00054971
ENSGALG00000004294	CGNL1	10	protein_coding	-0.379363	5.75902	0.0200549
ENSGALG00000037336	PRTG	10	protein_coding	-0.575421	6.14781	1.74922e-05
ENSGALG00000004387	CCPG1	10	protein_coding	-0.679913	6.62401	1.12354e-09
ENSGALG00000004435	RAB27A	10	protein_coding	0.279873	7.02088	0.0137348
ENSGALG00000038618	ONECUT1	10	protein_coding	-1.1507	-1.11244	0.04412
ENSGALG00000033198	MYO5C	10	protein_coding	0.972833	3.42448	0.0179291
ENSGALG00000039307	GNB5	10	protein_coding	0.493354	6.74027	4.36954e-05
ENSGALG00000030871	BCL2L10	10	protein_coding	0.523126	7.1686	6.53858e-08
ENSGALG00000031448	MAPK4	10	protein_coding	0.247834	9.26183	0.00307588
ENSGALG00000004696	LEO1	10	protein_coding	-0.191287	6.67538	0.0460105
ENSGALG00000004710	TMOD3	10	protein_coding	0.419752	7.87659	0.0125704
ENSGALG00000004740	TMOD2	10	protein_coding	0.850366	6.02144	2.71553e-05
ENSGALG00000047289	TNFAIP8L3	10	protein_coding	-1.59169	5.98095	6.84386e-16
ENSGALG00000013293	GLDN	10	protein_coding	-3.59336	4.31283	9.30779e-49
ENSGALG00000004945	SLC12A1	10	protein_coding	1.36805	4.22922	0.00267803
ENSGALG00000028158	FGF7	10	protein_coding	-2.25326	-1.25717	0.0156752
ENSGALG00000049204	BLOC1S6	10	protein_coding	-0.303234	5.82296	0.0317443
ENSGALG00000023451	TRPM7	10	protein_coding	-0.310263	6.6688	0.0096453
ENSGALG00000006045	SH3GL3	10	protein_coding	1.56787	4.62004	7.14198e-14
ENSGALG00000006083		10	protein_coding	0.551592	4.49117	0.00258889
ENSGALG00000005696	ABHD6	12	protein_coding	0.800451	4.8134	3.26547e-05
ENSGALG00000005713	NCKIPSD	12	protein_coding	0.563573	5.83052	0.000195212
ENSGALG00000037991	H1-10	12	protein_coding	0.339628	8.0091	0.0175838
ENSGALG00000005902	RAB7A	12	protein_coding	0.315973	8.67056	0.00537569
ENSGALG00000005907	RPN1	12	protein_coding	0.221775	9.33543	0.00720416
ENSGALG00000034289	SLC41A3	12	protein_coding	-0.50771	4.91942	0.00108212
ENSGALG00000036133	KLF15	12	protein_coding	0.501973	3.21451	0.00184464
ENSGALG00000006425	SLC6A6	12	protein_coding	-0.677168	4.59582	0.000116394
ENSGALG00000007052	PXK	12	protein_coding	-0.673604	4.69218	8.79173e-07
ENSGALG00000048873	C3orf14	12	protein_coding	-0.615198	5.03963	1.07108e-09
ENSGALG00000007780	EIF4E3	12	protein_coding	-0.331198	3.36086	0.049647
ENSGALG00000007798	SHQ1	12	protein_coding	-0.450468	4.66893	0.00538202
ENSGALG00000007804	GXYLT2	12	protein_coding	-0.878554	7.47009	3.72014e-15
ENSGALG00000007819	PDZRN3	12	protein_coding	0.344033	5.00966	0.00323678
ENSGALG00000007862	CNTN3	12	protein_coding	-0.788348	4.37972	3.68592e-09
ENSGALG00000008267	IL5RA	12	protein_coding	-0.575445	1.61492	0.0225336
ENSGALG00000008308	BHLHE40	12	protein_coding	0.501358	3.2266	0.0446755
ENSGALG00000037841	GRM7	12	protein_coding	0.684789	4.27402	0.000882376
ENSGALG00000008351	CAV3	12	protein_coding	-2.80165	-2.58864	0.00140324
ENSGALG00000008378	SRGAP3	12	protein_coding	0.319375	5.79366	0.00241028
ENSGALG00000028009		12	protein_coding	0.204416	6.75539	0.0355331
ENSGALG00000008546	FGD5	12	protein_coding	1.39715	7.03973	2.20466e-17
ENSGALG00000001709	MUSTN1	12	protein_coding	1.17312	-0.809661	0.0393581
ENSGALG00000001945	RFT1	12	protein_coding	-0.572869	5.69664	2.66118e-06
ENSGALG00000002283	MAPKAPK3	12	protein_coding	-0.365596	5.18403	0.0444247
ENSGALG00000002335	DOCK3	12	protein_coding	-0.603702	2.91713	0.0159401
ENSGALG00000002362	MANF	12	protein_coding	0.355407	6.60163	2.15656e-05
ENSGALG00000002908	TRAIP	12	protein_coding	0.253023	5.44983	0.0323135
ENSGALG00000004297	DNAH1	12	protein_coding	-0.996265	2.69416	4.53537e-07
ENSGALG00000004687	CENPP	12	protein_coding	0.492712	5.46476	0.00492029
ENSGALG00000004921	SLC6A1	12	protein_coding	-0.953795	0.560682	0.0360705
ENSGALG00000004937	VGLL4	12	protein_coding	0.348515	7.74265	0.000112792
ENSGALG00000004940	TAMM41	12	protein_coding	0.264269	5.29308	0.015528
ENSGALG00000005024		12	protein_coding	-0.523789	2.45355	0.0328549
ENSGALG00000044299	CFAP92	12	protein_coding	-0.834218	1.98587	0.00407375
ENSGALG00000005034	ACAD9	12	protein_coding	0.207188	7.81014	0.0306926
ENSGALG00000005042	IQSEC1	12	protein_coding	0.401128	5.19469	0.0389293
ENSGALG00000005078	NUP210	12	protein_coding	-0.40868	5.01785	0.0362534
ENSGALG00000039208	PHF2	12	protein_coding	-0.311114	5.13906	0.0130772
ENSGALG00000026154		12	protein_coding	-0.701532	2.69926	5.20072e-05
ENSGALG00000005249	BICD2	12	protein_coding	-0.337032	7.66059	0.000400667
ENSGALG00000005404	LRTM1	12	protein_coding	5.85915	-2.29543	1.65394e-10
ENSGALG00000034168	WNT5A	12	protein_coding	0.863541	4.92135	1.32639e-08
ENSGALG00000005419	ERC2	12	protein_coding	-1.06303	0.654448	0.000418705
ENSGALG00000005481	ARHGEF3	12	protein_coding	0.889172	7.63634	7.5427e-09
ENSGALG00000005601	DNAH12	12	protein_coding	-0.72888	2.99147	0.00445538
ENSGALG00000004444	SHCBP1	11	protein_coding	0.365708	5.13202	0.0115011
ENSGALG00000035602	ZNF536	11	protein_coding	0.867946	4.82441	2.15165e-06
ENSGALG00000004704	TDRD12	11	protein_coding	-1.55131	4.0431	6.97599e-07
ENSGALG00000021158	SLC7A9	11	protein_coding	-0.743143	2.33003	0.00707099
ENSGALG00000004756	CEP89	11	protein_coding	-0.334536	4.41638	0.0349924
ENSGALG00000004903	CHST8	11	protein_coding	-0.441005	3.70736	0.0335029
ENSGALG00000004907	KCTD15	11	protein_coding	0.651016	4.74161	5.74389e-08
ENSGALG00000004956	GPI	11	protein_coding	0.658028	9.15192	2.27662e-06
ENSGALG00000005140	RRAD	11	protein_coding	1.46823	3.48918	5.9955e-11
ENSGALG00000005214	TERB1	11	protein_coding	-0.580044	4.50427	0.00725326
ENSGALG00000005266	BEAN1	11	protein_coding	0.343374	4.86701	0.0478267
ENSGALG00000005347	ADAMTS18	11	protein_coding	-1.47838	6.52061	2.52753e-13
ENSGALG00000034395	NUDT7	11	protein_coding	-0.329096	5.54549	0.0227452
ENSGALG00000013225	VAT1L	11	protein_coding	-0.455605	4.18659	0.0113184
ENSGALG00000005483	CDH13	11	protein_coding	-0.463454	4.54166	0.0252033
ENSGALG00000005651	KLHL36	11	protein_coding	-0.376122	4.47797	0.0087217
ENSGALG00000025938	KIAA0513	11	protein_coding	0.551034	4.3703	0.00162211
ENSGALG00000049065	ZFPM1	11	protein_coding	0.419279	7.88334	0.0158538
ENSGALG00000006242	PABPN1L	11	protein_coding	-1.11859	0.347562	0.00850877
ENSGALG00000054486	MC1R	11	protein_coding	-3.74337	-2.57822	0.011257
ENSGALG00000049153	PDF	11	protein_coding	0.680696	2.11343	0.0375047
ENSGALG00000031718	CSNK2A2	11	protein_coding	0.249235	7.40763	0.0207599
ENSGALG00000038758	MMP15	11	protein_coding	0.503487	8.08166	0.0366242
ENSGALG00000042647		11	protein_coding	-0.823768	1.50531	0.0455135
ENSGALG00000030160	DRC7	11	protein_coding	-1.58225	2.48792	5.18176e-14
ENSGALG00000041143	UMOD	11	protein_coding	-5.10762	3.47231	4.03858e-43
ENSGALG00000037939	ADGRG1	11	protein_coding	-2.34457	6.2403	1.1709e-24
ENSGALG00000001184	COQ9	11	protein_coding	-0.379787	5.3747	0.0415853
ENSGALG00000028928	LCAT	11	protein_coding	0.619468	2.5266	0.0119029
ENSGALG00000001791		11	protein_coding	0.552928	3.60892	0.000154888
ENSGALG00000002237	ATP6V0D1	11	protein_coding	0.284877	6.26079	0.0232586
ENSGALG00000002407	HYDIN	11	protein_coding	-0.832145	0.0154946	0.00258214
ENSGALG00000003169	CBFB	11	protein_coding	0.229658	6.61049	0.0194198
ENSGALG00000021345	B3GNT9	11	protein_coding	0.4565	3.34793	0.0208449
ENSGALG00000003258	DNAAF1	11	protein_coding	-0.655957	3.55104	0.000148692
ENSGALG00000034179	SLC12A4	11	protein_coding	0.452242	7.70872	0.000164483
ENSGALG00000003560	SLC6A2	11	protein_coding	2.87789	5.63989	2.86597e-21
ENSGALG00000042045	IRX3	11	protein_coding	-1.44311	2.1181	8.71622e-05
ENSGALG00000034649	TOX3	11	protein_coding	1.52299	5.82523	1.41575e-24
ENSGALG00000003767	NKD1	11	protein_coding	-0.766743	5.97866	1.29032e-07
ENSGALG00000003837	ADCY7	11	protein_coding	-0.675424	2.38239	0.000434918
ENSGALG00000004334	MYLK3	11	protein_coding	-0.755304	4.51592	0.00105258
ENSGALG00000021275	LTC4S	13	protein_coding	2.06272	-3.00771	0.0337955
ENSGALG00000032148	CANX	13	protein_coding	-0.242622	8.47143	0.010189
ENSGALG00000005961	DGUOK	13	protein_coding	0.230409	7.04212	0.0442007
ENSGALG00000032974	ADAMTS2	13	protein_coding	-0.712955	2.06478	0.036083
ENSGALG00000039099	MAPK9	13	protein_coding	-0.384218	5.53042	0.0055553
ENSGALG00000006076	RASGEF1C	13	protein_coding	-0.710761	2.5474	0.0154598
ENSGALG00000043569	NME5	13	protein_coding	-0.990673	3.25462	5.55193e-07
ENSGALG00000031826	MYOT	13	protein_coding	-1.32936	0.217029	0.000461558
ENSGALG00000006258	SPOCK1	13	protein_coding	-0.400307	4.67924	0.0189806
ENSGALG00000006297	TRPC7	13	protein_coding	-0.748813	0.883066	0.0489631
ENSGALG00000006327	FBXL21	13	protein_coding	-0.259002	5.42518	0.0239009
ENSGALG00000006346	CXCL14	13	protein_coding	-0.964863	6.54637	0.0277304
ENSGALG00000040141	H2AFY	13	protein_coding	0.198121	6.69236	0.0452189
ENSGALG00000030237	PITX1	13	protein_coding	-1.45156	0.336828	0.0227452
ENSGALG00000006411	CAMLG	13	protein_coding	-0.212381	5.63557	0.0437318
ENSGALG00000031487	FSTL4	13	protein_coding	-0.396252	5.11352	0.0220136
ENSGALG00000006785	IRF1	13	protein_coding	-1.43405	2.30885	3.08393e-13
ENSGALG00000023822	IL5	13	protein_coding	-2.91632	-3.57645	0.0370691
ENSGALG00000006794		13	protein_coding	-0.356104	6.76097	0.000164085
ENSGALG00000006860	KIF3A	13	protein_coding	-0.442004	5.45496	9.09891e-06
ENSGALG00000036666	ZCCHC10	13	protein_coding	-0.316679	5.04757	0.00612842
ENSGALG00000007582	DPYSL3	13	protein_coding	-0.418511	6.69912	0.0325871
ENSGALG00000051899	DND1	13	protein_coding	-0.99181	5.23003	0.0177984
ENSGALG00000030836	PSD2	13	protein_coding	-0.907998	2.73071	3.39608e-09
ENSGALG00000002080	DOCK2	13	protein_coding	-1.28117	2.88845	2.51574e-07
ENSGALG00000001916	SLIT3	13	protein_coding	-0.414015	7.17742	2.23607e-05
ENSGALG00000001768	TENM2	13	protein_coding	-0.514344	5.9442	0.00478938
ENSGALG00000001750	MAT2B	13	protein_coding	-0.193783	6.89368	0.0243405
ENSGALG00000001690	GABRB2	13	protein_coding	-0.40631	3.47104	0.0457074
ENSGALG00000001662	ATP10B	13	protein_coding	0.76041	0.566191	0.00779915
ENSGALG00000040152	CCNJL	13	protein_coding	-0.691556	3.93135	8.206e-07
ENSGALG00000033411		13	protein_coding	1.79283	-1.86091	0.00454329
ENSGALG00000039628	AFAP1L1	13	protein_coding	0.324531	5.50878	0.00668822
ENSGALG00000003344	CLTB	13	protein_coding	0.379857	7.21491	0.00804412
ENSGALG00000027920		13	protein_coding	0.594432	4.96144	8.62697e-05
ENSGALG00000024171	HRH2	13	protein_coding	0.940552	1.12904	0.000127896
ENSGALG00000003886	SGCD	13	protein_coding	-0.50745	4.32164	0.00825835
ENSGALG00000003919	MRPL22	13	protein_coding	0.183022	6.25169	0.0389293
ENSGALG00000004033	GALNT10	13	protein_coding	0.873757	4.88551	1.50136e-05
ENSGALG00000004101	NMUR2	13	protein_coding	-1.36497	-1.88542	0.0142347
ENSGALG00000004184	SPARC	13	protein_coding	0.201654	11.0268	0.029614
ENSGALG00000004320	FAT2	13	protein_coding	-0.978128	0.965011	0.00225187
ENSGALG00000027534	GM2A	13	protein_coding	0.410449	7.42071	0.000883822
ENSGALG00000004496	TNIP1	13	protein_coding	0.495938	6.59427	1.96766e-05
ENSGALG00000004521	GPX3	13	protein_coding	0.473689	7.30106	7.8674e-05
ENSGALG00000004581	NDST1	13	protein_coding	0.296532	6.18531	0.00924098
ENSGALG00000030613	PDGFRB	13	protein_coding	0.403811	5.65016	0.0382621
ENSGALG00000009318	IFT140	14	protein_coding	-0.28617	5.18533	0.00698352
ENSGALG00000029072	NTN3	14	protein_coding	-1.28156	2.34608	2.00014e-05
ENSGALG00000039855	SNX29	14	protein_coding	-0.340167	4.4447	0.0257773
ENSGALG00000035799	SHISA9	14	protein_coding	-0.475215	2.03387	0.035442
ENSGALG00000002981	ERCC4	14	protein_coding	-0.336788	4.7256	0.00940814
ENSGALG00000003391	EIF2AK1	14	protein_coding	-0.253981	6.18317	0.0249613
ENSGALG00000003430	PMS2	14	protein_coding	-0.276278	6.36556	0.0154747
ENSGALG00000003562	NPTX2	14	protein_coding	-1.12399	4.28276	3.93623e-10
ENSGALG00000004189	MAFK	14	protein_coding	-0.459395	3.89493	0.00286465
ENSGALG00000029817	USP22	14	protein_coding	-0.214742	7.22552	0.0326793
ENSGALG00000027188	SREBF1	14	protein_coding	0.969592	5.54258	9.78823e-05
ENSGALG00000014408	LLGL1	14	protein_coding	0.476312	7.32816	0.0316098
ENSGALG00000005046	SHMT1	14	protein_coding	0.418093	5.08297	0.035416
ENSGALG00000005247		14	protein_coding	-0.850481	-0.873494	0.0138698
ENSGALG00000040157	CHTF18	14	protein_coding	0.37762	6.71286	0.00652725
ENSGALG00000005315	RPUSD1	14	protein_coding	0.414634	4.19212	0.0427893
ENSGALG00000005349	MSLN	14	protein_coding	0.782929	3.39067	0.000357584
ENSGALG00000005365	NARFL	14	protein_coding	1.23483	6.17077	1.59473e-25
ENSGALG00000021040	HAGHL	14	protein_coding	1.20844	7.28989	4.49983e-20
ENSGALG00000005398	HAGH	14	protein_coding	0.308468	5.34885	0.0461185
ENSGALG00000005421		14	protein_coding	0.588566	0.527958	0.0486243
ENSGALG00000005589	SYNGR3	14	protein_coding	-0.64495	3.42534	0.0009745
ENSGALG00000032418	RAB26	14	protein_coding	-0.644275	3.37248	7.38976e-05
ENSGALG00000038087	CACNG3	14	protein_coding	0.687462	8.28214	2.79251e-05
ENSGALG00000006110	PLK1	14	protein_coding	0.275479	8.16646	0.00252473
ENSGALG00000029360		14	protein_coding	0.226806	7.49468	0.02987
ENSGALG00000006757	XYLT1	14	protein_coding	0.477744	4.90358	0.0375518
ENSGALG00000006889	TMC7	14	protein_coding	-0.514501	4.02239	0.00357507
ENSGALG00000006916	GDE1	14	protein_coding	0.289691	4.25658	0.0190658
ENSGALG00000007158	SOCS1	14	protein_coding	0.916268	3.34463	4.59802e-05
ENSGALG00000007326	PMM2	14	protein_coding	0.285502	6.26498	0.000291617
ENSGALG00000052488	TMEM186	14	protein_coding	0.245313	4.58064	0.044789
ENSGALG00000007334	ABAT	14	protein_coding	0.540358	5.64627	0.000305861
ENSGALG00000031597	HBAD	14	protein_coding	-0.598519	8.78375	0.0225479
ENSGALG00000007638	HMOX2	14	protein_coding	0.234444	5.96466	0.0110882
ENSGALG00000047356	VASN	14	protein_coding	0.534674	5.86409	0.000319245
ENSGALG00000006467	XKR7	20	protein_coding	0.852706	-0.161043	0.0152772
ENSGALG00000006792	VSTM2L	20	protein_coding	0.873073	3.7519	0.0115329
ENSGALG00000026380	UBE2C	20	protein_coding	0.42105	6.68576	0.00258889
ENSGALG00000036686	PLTP	20	protein_coding	0.609121	4.6559	0.00561597
ENSGALG00000007447	TUBB1	20	protein_coding	-0.488554	5.57072	0.00273182
ENSGALG00000007462	CTSZ	20	protein_coding	0.278762	6.7094	0.0208775
ENSGALG00000007543	APCDD1L	20	protein_coding	1.06436	5.43568	5.77771e-21
ENSGALG00000026081	RBM38	20	protein_coding	-0.420556	4.83584	0.0140992
ENSGALG00000031768	SPO11	20	protein_coding	-0.815106	0.0338962	0.0450157
ENSGALG00000007668	BMP7	20	protein_coding	-0.496816	4.3477	1.69666e-05
ENSGALG00000007768	AURKA	20	protein_coding	0.339991	7.06904	0.000157253
ENSGALG00000020895		20	protein_coding	-0.679975	0.000259187	0.0231663
ENSGALG00000007796	BCAS1	20	protein_coding	0.815346	-0.459037	0.0346469
ENSGALG00000041365	SALL4	20	protein_coding	-0.832928	4.65792	0.00621209
ENSGALG00000007980	KCNG1	20	protein_coding	-0.982269	1.28305	0.0408749
ENSGALG00000007994	PARD6B	20	protein_coding	-0.44415	3.67486	0.0423927
ENSGALG00000008005	RIPOR3	20	protein_coding	-0.474655	4.79369	7.87729e-05
ENSGALG00000001231	SAMHD1	20	protein_coding	-0.280518	6.21561	0.00378965
ENSGALG00000040856	CPNE1	20	protein_coding	-0.216951	6.94845	0.0499389
ENSGALG00000034085		20	protein_coding	0.66267	2.44135	0.0243912
ENSGALG00000027834	ERGIC3	20	protein_coding	0.191108	6.38516	0.0333667
ENSGALG00000040474	ITCH	20	protein_coding	0.422762	6.4336	0.0105342
ENSGALG00000029694	SNTA1	20	protein_coding	0.404901	6.41238	0.0171453
ENSGALG00000003537	SGK2	20	protein_coding	1.8809	2.49042	2.0772e-14
ENSGALG00000044404	FAM83D	20	protein_coding	0.363544	5.87598	9.5464e-05
ENSGALG00000003670	MAFB	20	protein_coding	-0.622845	6.11538	1.51939e-05
ENSGALG00000003750	PLCG1	20	protein_coding	0.234451	7.25083	0.0458399
ENSGALG00000003815	RPN2	20	protein_coding	0.210559	8.98899	0.0279533
ENSGALG00000003855	SRC	20	protein_coding	0.997699	5.45184	1.29623e-10
ENSGALG00000003952	RBPJL	20	protein_coding	-1.07569	-1.77356	0.0359215
ENSGALG00000004110		20	protein_coding	-0.494327	6.24038	8.26456e-08
ENSGALG00000047383	CCN5	20	protein_coding	-1.8381	-2.30689	0.0171019
ENSGALG00000004170	ADA	20	protein_coding	-0.598494	4.96496	0.000234198
ENSGALG00000053100	FITM2	20	protein_coding	0.531257	6.28387	3.22375e-10
ENSGALG00000004621	PREX1	20	protein_coding	-0.386683	5.49397	0.00282682
ENSGALG00000021230	EPB42	20	protein_coding	-0.820861	3.46164	0.000885644
ENSGALG00000005609	OGFR	20	protein_coding	-0.294566	5.00107	0.0109054
ENSGALG00000045499	TCFL5	20	protein_coding	-0.466521	2.39616	0.0427893
ENSGALG00000005718	BHLHE23	20	protein_coding	-0.685938	0.24343	0.0113959
ENSGALG00000005790		20	protein_coding	0.965088	0.0173914	0.00230316
ENSGALG00000005901	PCMTD2	20	protein_coding	-0.379258	6.12804	0.000375807
ENSGALG00000006106	TNFRSF6B	20	protein_coding	-1.3504	-0.886232	0.0437095
ENSGALG00000041760	CLTCL1	15	protein_coding	-0.196992	8.38681	0.0259469
ENSGALG00000040128	SNAP29	15	protein_coding	-0.447107	5.96955	0.000644151
ENSGALG00000052223	YPEL1	15	protein_coding	-0.413171	5.48305	0.00377083
ENSGALG00000002056	TANGO2	15	protein_coding	-0.266356	5.73839	0.0495973
ENSGALG00000002645	PIWIL1	15	protein_coding	-0.928218	5.43986	0.000419316
ENSGALG00000002671		15	protein_coding	0.678741	7.6727	4.0343e-08
ENSGALG00000002899	AACS	15	protein_coding	0.33901	6.27047	0.00503975
ENSGALG00000003146	CCDC92	15	protein_coding	-0.665481	4.48941	6.10572e-07
ENSGALG00000043806	DNAH10	15	protein_coding	-0.72544	4.89542	0.000585374
ENSGALG00000003325		15	protein_coding	0.298206	5.38547	0.0096453
ENSGALG00000003392	SBNO1	15	protein_coding	-0.28005	7.92306	0.0151837
ENSGALG00000032287	ATP2A2	15	protein_coding	0.196223	7.9881	0.037019
ENSGALG00000003854	IFT81	15	protein_coding	-0.421754	5.18827	0.000256451
ENSGALG00000004467	CLIP1	15	protein_coding	-0.254471	6.40132	0.0438349
ENSGALG00000004562	HVCN1	15	protein_coding	-0.435742	5.90454	5.85548e-05
ENSGALG00000004582	MYL2	15	protein_coding	0.487129	2.92953	0.00817483
ENSGALG00000004610	SH2B3	15	protein_coding	0.511847	3.8227	0.00300646
ENSGALG00000023510	ERP29	15	protein_coding	0.244578	8.4703	0.0139182
ENSGALG00000051904	NLGN2	15	protein_coding	0.358273	4.77935	0.0208872
ENSGALG00000034278	SVOP	15	protein_coding	-0.851433	-0.535809	0.0213942
ENSGALG00000035049		15	protein_coding	-0.347693	4.01603	0.0327087
ENSGALG00000040844	GIT2	15	protein_coding	-0.21087	6.88314	0.014884
ENSGALG00000005512	KIAA1671	15	protein_coding	-0.417609	5.8432	2.61383e-05
ENSGALG00000005796	XBP1	15	protein_coding	0.348979	6.80962	3.72937e-05
ENSGALG00000005808	KREMEN1	15	protein_coding	-0.409021	2.81745	0.0178042
ENSGALG00000006326	MIF	15	protein_coding	0.460344	5.86206	0.00961429
ENSGALG00000006710	RAB36	15	protein_coding	1.1965	2.28125	0.0103349
ENSGALG00000006872	PISD	15	protein_coding	-1.88239	8.0105	8.96942e-36
ENSGALG00000007227	MSI1	15	protein_coding	0.283009	6.62046	0.0156977
ENSGALG00000007383	HSPB8	15	protein_coding	1.01916	5.71132	1.49785e-12
ENSGALG00000007393	SUDS3	15	protein_coding	0.569381	7.46431	1.59667e-11
ENSGALG00000047792	SELENOM	15	protein_coding	0.397386	5.0534	0.00190233
ENSGALG00000044649	P2RX2	15	protein_coding	1.94484	-1.46817	0.00534849
ENSGALG00000007720	AIFM3	15	protein_coding	-0.834515	-0.269606	0.0490232
ENSGALG00000037307	IQCD	15	protein_coding	-0.448577	2.63566	0.0102906
ENSGALG00000008206	TESC	15	protein_coding	0.997926	5.30536	3.55086e-12
ENSGALG00000008253	TBX5	15	protein_coding	-1.51642	-0.333581	0.00162211
ENSGALG00000037018	USP36	18	protein_coding	0.277198	5.82979	0.046673
ENSGALG00000007191	TK1	18	protein_coding	0.4307	7.09625	2.60209e-05
ENSGALG00000026189		18	protein_coding	0.382543	3.2537	0.0361275
ENSGALG00000007522		18	protein_coding	-0.460181	5.82808	0.0105606
ENSGALG00000007623	CACNA1G	18	protein_coding	0.414684	4.34643	0.00349413
ENSGALG00000019768	ACSF2	18	protein_coding	0.461485	7.10633	1.9802e-08
ENSGALG00000027415	GRIN2C	18	protein_coding	1.19047	4.29085	6.49489e-08
ENSGALG00000035816	FDXR	18	protein_coding	0.412389	5.03101	0.0261019
ENSGALG00000042022	GSG1L2	18	protein_coding	-1.71446	-1.86574	0.0116034
ENSGALG00000026167	PIK3R5	18	protein_coding	-0.554398	2.16019	0.0290447
ENSGALG00000023626	NTN1	18	protein_coding	-1.86746	3.68105	2.38453e-07
ENSGALG00000001244		18	protein_coding	0.651874	2.3166	0.00747498
ENSGALG00000037812	USP43	18	protein_coding	0.818124	5.61377	2.3275e-06
ENSGALG00000001790	METTL23	18	protein_coding	0.399787	3.56815	0.0203623
ENSGALG00000001862	ST6GALNAC1	18	protein_coding	-0.636344	1.36017	0.00468351
ENSGALG00000001883	ST6GALNAC2	18	protein_coding	0.811131	2.51712	0.00240947
ENSGALG00000001892	CYGB	18	protein_coding	0.406806	6.02997	0.00721645
ENSGALG00000002008	RNF157	18	protein_coding	0.489191	5.71491	0.00501417
ENSGALG00000002219	WBP2	18	protein_coding	0.368745	5.19979	0.00427475
ENSGALG00000002900	NOTUM	18	protein_coding	-1.02328	2.24609	0.000309783
ENSGALG00000002993	CA10	18	protein_coding	-0.602435	4.03579	9.91879e-05
ENSGALG00000003011	TOM1L1	18	protein_coding	-1.75188	4.68993	1.60225e-11
ENSGALG00000003033	STXBP4	18	protein_coding	-0.596609	6.4148	1.57818e-07
ENSGALG00000003114	NOG	18	protein_coding	-0.857804	-0.812458	0.0326793
ENSGALG00000003476	ERN1	18	protein_coding	-0.321098	6.04848	0.0340062
ENSGALG00000046125	PECAM1	18	protein_coding	-0.344567	6.95075	0.011987
ENSGALG00000003584	KPNA2	18	protein_coding	0.205037	9.29814	0.0291852
ENSGALG00000021395		18	protein_coding	-0.735732	1.32673	0.00989749
ENSGALG00000004386	SOX9	18	protein_coding	2.27276	3.96437	1.57294e-19
ENSGALG00000004418	SSTR2	18	protein_coding	-0.761138	1.42682	0.04283
ENSGALG00000023359	BTBD17	18	protein_coding	-1.20538	0.960453	0.00207835
ENSGALG00000006880	SLC38A10	18	protein_coding	0.310886	7.81446	0.0294429
ENSGALG00000007042	CCDC40	18	protein_coding	-0.517259	2.58002	0.00851969
ENSGALG00000035911	CBX4	18	protein_coding	0.660904	4.84823	0.000291617
ENSGALG00000032889	RBFOX3	18	protein_coding	0.421313	3.6321	0.0457074
ENSGALG00000004165	TOR1A	17	protein_coding	0.210233	6.20212	0.0215392
ENSGALG00000003895	PRDM12	17	protein_coding	-1.25634	-1.73449	0.0347465
ENSGALG00000003677	NTNG2	17	protein_coding	0.759988	2.92271	3.75246e-05
ENSGALG00000034436	CEL	17	protein_coding	2.90666	-2.64917	0.000660718
ENSGALG00000003204	MED22	17	protein_coding	-0.289331	6.24959	0.0042327
ENSGALG00000028265	SURF4	17	protein_coding	0.351274	8.99736	3.94028e-07
ENSGALG00000001513	CNTRL	17	protein_coding	-0.326428	6.57875	0.0144631
ENSGALG00000001080	NR5A1	17	protein_coding	0.427348	7.31118	0.0184018
ENSGALG00000001073	NR6A1	17	protein_coding	-0.409129	4.45816	0.00887264
ENSGALG00000008932	ENTPD8	17	protein_coding	-0.834103	-0.453996	0.0358525
ENSGALG00000008859	WDR31	17	protein_coding	-0.626089	0.765718	0.0167759
ENSGALG00000023872	NIBAN2	17	protein_coding	0.719161	6.85148	0.000169345
ENSGALG00000040003	STXBP1	17	protein_coding	0.371366	5.85172	0.0074829
ENSGALG00000007174	TNFSF15	17	protein_coding	-1.08538	2.36544	6.60092e-05
ENSGALG00000007038	ASTN2	17	protein_coding	0.752985	6.66562	0.00013734
ENSGALG00000027734	NAIF1	17	protein_coding	0.222106	6.86627	0.00675108
ENSGALG00000033039	ENG	17	protein_coding	0.382938	7.85311	0.00190233
ENSGALG00000026424	TOR2A	17	protein_coding	0.357744	5.58695	3.3724e-05
ENSGALG00000033760	PTGES2	17	protein_coding	0.252643	6.00693	0.0274448
ENSGALG00000004719	SPTAN1	17	protein_coding	-0.212543	9.58245	0.0181877
ENSGALG00000026492	EMC6	19	protein_coding	0.260285	6.07336	0.0401112
ENSGALG00000004917	DOC2B	19	protein_coding	-0.835614	4.74037	1.41154e-07
ENSGALG00000005061	PPM1E	19	protein_coding	0.461497	4.14636	0.00760727
ENSGALG00000035610	PPM1D	19	protein_coding	0.227181	6.01587	0.0286061
ENSGALG00000023554	PIGW	19	protein_coding	0.452954	3.48883	0.0022299
ENSGALG00000005397	GGNBP2	19	protein_coding	0.275065	5.89204	0.00241028
ENSGALG00000005403	DHRS11	19	protein_coding	0.84428	6.07472	9.46419e-21
ENSGALG00000027641	DUSP14	19	protein_coding	-0.235224	6.46409	0.0368275
ENSGALG00000005594	OMG	19	protein_coding	-1.27281	-1.16823	0.00280411
ENSGALG00000038096	NOS2	19	protein_coding	0.575633	5.54225	0.0229547
ENSGALG00000005699	NLK	19	protein_coding	0.374468	5.59185	1.22782e-05
ENSGALG00000005854	CLUH	19	protein_coding	0.329268	7.1042	0.000178162
ENSGALG00000029211	FKBP6	19	protein_coding	-1.03768	3.22796	0.00037117
ENSGALG00000029674		19	protein_coding	0.350702	6.50291	0.0124863
ENSGALG00000040908	HIP1	19	protein_coding	0.548286	7.00019	6.25055e-06
ENSGALG00000042533	TSPOAP1	19	protein_coding	-0.338797	4.46314	0.0283337
ENSGALG00000001441	UBE2G1	19	protein_coding	0.259346	8.54763	0.00757665
ENSGALG00000021653	IFT22	19	protein_coding	-0.33603	5.06868	0.00497318
ENSGALG00000001617	CAMKK1	19	protein_coding	-0.761292	2.91448	8.25072e-07
ENSGALG00000001837	ORAI3	19	protein_coding	-0.400382	5.60385	0.00286905
ENSGALG00000017358	YWHAG	19	protein_coding	0.333041	8.25691	4.45683e-06
ENSGALG00000001949	MDH2	19	protein_coding	0.29476	8.15557	0.00143855
ENSGALG00000001963		19	protein_coding	-0.428745	2.68988	0.0454997
ENSGALG00000001975	TMEM120A	19	protein_coding	0.33283	4.67513	0.00791893
ENSGALG00000002053	POR	19	protein_coding	0.742224	8.13143	1.38835e-09
ENSGALG00000002225	RFFL	19	protein_coding	-0.691512	4.74758	2.05469e-06
ENSGALG00000002598	TPST1	19	protein_coding	0.311489	5.63178	0.0194151
ENSGALG00000002739	INPP5K	19	protein_coding	-0.234464	6.79121	0.00642487
ENSGALG00000003657	UNC119	19	protein_coding	-0.387982	3.47892	0.0418582
ENSGALG00000003665	PIGS	19	protein_coding	0.446567	6.02915	0.0026019
ENSGALG00000026077	ALDOC	19	protein_coding	0.517337	9.15864	0.00799296
ENSGALG00000004186	NSRP1	19	protein_coding	-0.333417	6.04816	0.00871179
ENSGALG00000035057	SLC35B1	27	protein_coding	0.232657	6.61103	0.0283103
ENSGALG00000035950	NGFR	27	protein_coding	0.697177	6.11992	0.0291642
ENSGALG00000019738	FBXO47	27	protein_coding	-1.97493	-2.90502	0.0176587
[truncated: 139 more rows]

## Sheet: E6.5
Supplementary Table S10. A total of 4,218 sex-biased genes identified at E6.5 stage in chickens
Gene Symbol	Gene Name	Chromosome	Gene Type	logFC	logCPM	adjPvalue
ENSGALG00000000011	C10orf88	6	protein_coding	0.414727	5.0252	0.000199482
ENSGALG00000000067	SPR	4	protein_coding	0.518321	4.10419	0.000948534
ENSGALG00000000086	TIMM17B	26	protein_coding	-0.168068	6.89328	0.00503839
ENSGALG00000000102	UBE2T	26	protein_coding	0.195307	5.59965	0.0440251
ENSGALG00000000106	LRIF1	26	protein_coding	-0.487134	3.01369	0.0445602
ENSGALG00000000129	TCF25	11	protein_coding	-0.154365	6.54948	0.0255198
ENSGALG00000000137	SNRPE	26	protein_coding	0.151441	9.65801	6.97152e-11
ENSGALG00000000142	CEPT1	26	protein_coding	-0.345615	4.40604	0.0162474
ENSGALG00000000150	RPL9	4	protein_coding	-0.019991	12.222	0.00287593
ENSGALG00000000164	MYBPHL	26	protein_coding	-3.76756	-0.28179	0.00976366
ENSGALG00000000184	SLC27A6	Z	protein_coding	-3.33809	1.18954	4.57828e-09
ENSGALG00000000186	MTCH1	26	protein_coding	-2.1946	0.0661351	0.0292228
ENSGALG00000000189	YTHDC2	Z	protein_coding	1.30543	3.2755	4.20809e-10
ENSGALG00000000195	SLC23A2	22	protein_coding	-1.08791	2.88819	4.77412e-06
ENSGALG00000000208	MCC	Z	protein_coding	-0.578386	3.28672	0.00650273
ENSGALG00000000209	PRNP	22	protein_coding	-0.390734	5.21017	0.000158129
ENSGALG00000000215	DCP2	Z	protein_coding	0.190984	6.386	0.00786257
ENSGALG00000000218	SRP19	Z	protein_coding	0.992484	6.66371	5.41739e-62
ENSGALG00000000220	APC	Z	protein_coding	0.535098	4.90431	2.81035e-06
ENSGALG00000000227	DPYSL2	22	protein_coding	-0.36235	6.06953	1.37374e-06
ENSGALG00000000234	EPB41L4A	Z	protein_coding	2.42554	0.782317	0.000355798
ENSGALG00000000241	STARD4	Z	protein_coding	1.01533	3.50662	9.59597e-08
ENSGALG00000000243	RDM1	27	protein_coding	0.366638	3.94173	0.0347246
ENSGALG00000000244	CAMK4	Z	protein_coding	0.580706	3.32482	0.00619655
ENSGALG00000000247	WDR36	Z	protein_coding	0.800002	5.20838	1.22216e-15
ENSGALG00000000253	SLC25A46	Z	protein_coding	1.16142	1.68501	0.00470748
ENSGALG00000000259	PSMF1	20	protein_coding	-0.230388	5.81921	0.00799485
ENSGALG00000000273	FER	Z	protein_coding	0.973756	3.01361	2.82838e-05
ENSGALG00000000274		27	protein_coding	-3.23461	-0.419295	0.0398716
ENSGALG00000000284	HOXB4	27	protein_coding	1.65677	0.718192	0.0137417
ENSGALG00000000311	DOCK5	22	protein_coding	4.45754	0.0136518	0.000821159
ENSGALG00000000314	NEFL	22	protein_coding	1.28445	1.18949	0.0136305
ENSGALG00000000317	NEFM	22	protein_coding	0.363582	5.42104	0.00017574
ENSGALG00000000318	CSRP1	26	protein_coding	-1.20895	4.43888	1.49757e-20
ENSGALG00000000352	TIMM44	28	protein_coding	-0.2255	8.08139	2.22969e-09
ENSGALG00000000367	ASIC2	27	protein_coding	-1.72035	0.75064	0.00688267
ENSGALG00000000379	ITGB3	27	protein_coding	-0.405138	3.48763	0.046897
ENSGALG00000000409	CHMP7	22	protein_coding	-0.354709	6.01049	3.97548e-06
ENSGALG00000000410	TLK2	27	protein_coding	-0.667234	2.96617	0.00520888
ENSGALG00000000424	CMTM3	11	protein_coding	-0.302996	5.82686	0.00030195
ENSGALG00000000442	KCNA2	26	protein_coding	2.07726	0.116747	0.0393944
ENSGALG00000000451	MEIG1	1	protein_coding	0.811621	3.03351	0.000495791
ENSGALG00000000476	LRRTM4	22	protein_coding	-1.58352	1.82866	2.10424e-05
ENSGALG00000000511	KCTD20	26	protein_coding	-0.414899	4.60315	0.00144073
ENSGALG00000000523	STK38	26	protein_coding	0.871015	2.07893	0.0123613
ENSGALG00000000529	LIMD2	27	protein_coding	0.439096	6.80482	1.3821e-14
ENSGALG00000000535	ERRFI1	21	protein_coding	-0.527771	3.84003	0.00210709
ENSGALG00000000541	ZC3H11B	26	protein_coding	0.454973	5.23306	8.23495e-06
ENSGALG00000000542	ZNF593	23	protein_coding	0.115826	9.48901	3.96327e-06
ENSGALG00000000545	REN	26	protein_coding	-3.23461	-0.419295	0.0398716
ENSGALG00000000551	C26H6orf89	26	protein_coding	-0.930336	3.67249	1.0112e-07
ENSGALG00000000558	SLC1A6	28	protein_coding	-5.49719	0.468246	2.15648e-07
ENSGALG00000000573	PER3	21	protein_coding	-0.963576	2.39836	0.00106312
ENSGALG00000000585	MYL4	27	protein_coding	-1.19166	6.05378	2.5336e-60
ENSGALG00000000608	CDH1	11	protein_coding	-1.00814	1.95924	0.00458988
ENSGALG00000000618	ZCCHC17	23	protein_coding	0.343389	6.43534	2.20882e-07
ENSGALG00000000619	ANGPTL4	28	protein_coding	-0.916608	3.81729	2.8764e-08
ENSGALG00000000621	KANK3	28	protein_coding	-0.915724	4.6165	5.51827e-14
ENSGALG00000000639	LRRN2	26	protein_coding	-2.53178	0.46824	0.0011916
ENSGALG00000000652	ACOT7	21	protein_coding	0.427318	5.45216	5.87978e-06
ENSGALG00000000653	CNTN2	26	protein_coding	1.54982	1.42867	0.000849652
ENSGALG00000000667	EDN2	23	protein_coding	-3.95149	1.87355	1.76781e-18
ENSGALG00000000672	SCMH1	23	protein_coding	-3.23461	-0.419295	0.0398716
ENSGALG00000000678	CITED4	23	protein_coding	-1.35165	3.51155	2.88913e-13
ENSGALG00000000681	PAK1	1	protein_coding	0.829716	5.15337	4.12284e-16
ENSGALG00000000690	GDPD4	1	protein_coding	-4.10854	1.0917	3.18537e-10
ENSGALG00000000693	NOB1	11	protein_coding	-0.24343	5.82588	0.00469907
ENSGALG00000000703	SLC45A3	26	protein_coding	0.692782	2.34621	0.0282746
ENSGALG00000000707	PSMD7	11	protein_coding	0.331578	7.61474	2.34244e-14
ENSGALG00000000708	NUCKS1	26	protein_coding	0.217061	9.31332	1.00196e-17
ENSGALG00000000713	ZFHX3	11	protein_coding	-0.327171	6.14998	8.69696e-06
ENSGALG00000000719	RPL22	21	protein_coding	-0.0919918	11.303	3.20779e-13
ENSGALG00000000720		23	protein_coding	-1.59119	1.11677	0.00234095
ENSGALG00000000724	PM20D1	26	protein_coding	0.398239	4.57385	0.00288951
ENSGALG00000000755	ACER3	1	protein_coding	0.314336	5.48989	0.00104451
ENSGALG00000000764	SSR2	25	protein_coding	0.201027	8.07834	1.51698e-07
ENSGALG00000000776	BRPF3	26	protein_coding	-0.493159	5.82504	7.39899e-10
ENSGALG00000000790	DNAJC8	23	protein_coding	0.31684	8.08429	1.3027e-17
ENSGALG00000000791		26	protein_coding	0.394595	3.96608	0.0204419
ENSGALG00000000812	OAZ1	28	protein_coding	0.272444	5.53829	0.0043594
ENSGALG00000000817	ZNF821	11	protein_coding	-0.46796	4.23326	0.00164582
ENSGALG00000000835	PLEKHJ1	28	protein_coding	0.281238	5.43361	0.00457711
ENSGALG00000000839	WNT11	1	protein_coding	2.90162	3.11662	6.47905e-30
ENSGALG00000000848	AP1G1	11	protein_coding	1.65677	0.718193	0.0137417
ENSGALG00000000855	ZMPSTE24	23	protein_coding	-0.205478	5.72545	0.0247069
ENSGALG00000000856	EIF2D	26	protein_coding	-0.271143	4.97137	0.0221434
ENSGALG00000000857	NMT1	27	protein_coding	-0.243361	5.10746	0.0327364
ENSGALG00000000863	DYRK3	26	protein_coding	-0.919381	2.22459	0.00388548
ENSGALG00000000864	FBXW2	17	protein_coding	-0.487609	4.53032	0.000210356
ENSGALG00000000866	SELENBP1	25	protein_coding	-0.759564	3.41365	0.000111778
ENSGALG00000000868	RNF121	1	protein_coding	-0.406833	3.58074	0.0387438
ENSGALG00000000881	GPATCH3	23	protein_coding	-0.749532	2.38808	0.0129952
ENSGALG00000000884	CXXC5	13	protein_coding	0.137851	6.72627	0.0361957
ENSGALG00000000887	NR0B2	23	protein_coding	4.79132	0.165652	0.000128598
ENSGALG00000000895	NUDC	23	protein_coding	-0.192813	6.37069	0.00729741
ENSGALG00000000903	TERF2IP	11	protein_coding	-0.245363	5.65761	0.00750605
ENSGALG00000000907	KARS	11	protein_coding	-0.136737	6.79075	0.0327364
ENSGALG00000000911	IL19	26	protein_coding	-3.23461	-0.419295	0.0398716
ENSGALG00000000913	CHST6	11	protein_coding	0.260704	4.71199	0.0494101
ENSGALG00000000918	CCDC103	27	protein_coding	-0.552558	3.72644	0.00199561
ENSGALG00000000927	ANGPTL2	17	protein_coding	-0.68008	2.32489	0.0301974
ENSGALG00000000975	C1orf174	21	protein_coding	0.431178	4.06929	0.00770819
ENSGALG00000000988	EFTUD2	27	protein_coding	0.19015	5.74954	0.038962
ENSGALG00000000990	SRSF6	20	protein_coding	-0.226135	7.72342	1.21266e-07
ENSGALG00000000991	TAF12	23	protein_coding	0.160311	6.50659	0.022239
ENSGALG00000001028		19	protein_coding	-0.791911	1.84376	0.0387855
ENSGALG00000001030	SCAMP4	28	protein_coding	-0.208937	5.73965	0.0212214
ENSGALG00000001038	MAN1C1	23	protein_coding	4.18255	-0.0973777	0.00278075
ENSGALG00000001043	REXO1	28	protein_coding	0.467399	7.46914	3.55134e-25
ENSGALG00000001048	OLFML2A	17	protein_coding	-2.43547	-0.156258	0.0453842
ENSGALG00000001054	C20H20ORF24	20	protein_coding	0.207506	7.132	0.000113943
ENSGALG00000001055	NSF	27	protein_coding	-0.556193	5.35435	4.21131e-09
ENSGALG00000001056	ABHD11	19	protein_coding	-0.499397	3.69761	0.00627518
ENSGALG00000001080	NR5A1	17	protein_coding	-1.07779	5.75806	6.23344e-41
ENSGALG00000001101	MBD3	28	protein_coding	0.363196	5.73436	2.39115e-05
ENSGALG00000001103	PSMB7	17	protein_coding	0.202395	8.08948	1.09688e-07
ENSGALG00000001107	GOSR2	27	protein_coding	0.590891	4.66593	1.99766e-06
ENSGALG00000001108	MIER2	28	protein_coding	-1.40588	0.718216	0.0302547
ENSGALG00000001109	GTSF1	27	protein_coding	0.151919	7.65728	0.000938449
ENSGALG00000001118	NEK6	17	protein_coding	0.263939	5.69224	0.00350143
ENSGALG00000001126	CHAF1A	28	protein_coding	0.525191	4.77633	1.24738e-05
ENSGALG00000001136		21	protein_coding	-2.01438	2.32493	4.4373e-11
ENSGALG00000001141	HES5	21	protein_coding	1.28518	4.97788	1.79562e-31
ENSGALG00000001143	ETS1	24	protein_coding	-0.678014	5.17634	1.18803e-11
ENSGALG00000001146	UBXN6	28	protein_coding	0.492568	3.97981	0.00292592
ENSGALG00000001153	AUTS2	19	protein_coding	1.23255	1.32485	0.0113351
ENSGALG00000001157	DENND1A	17	protein_coding	0.296742	4.60745	0.0296419
ENSGALG00000001161	FLI1	24	protein_coding	-0.917256	2.67667	0.000472905
ENSGALG00000001171	SEMA6B	28	protein_coding	0.779566	2.82859	0.00218196
ENSGALG00000001177	CD34	26	protein_coding	-1.80435	2.36736	1.21372e-09
ENSGALG00000001183	MYH10	18	protein_coding	-0.25054	7.97413	1.0862e-10
ENSGALG00000001204	ENKD1	11	protein_coding	1.29686	1.28112	0.00911186
ENSGALG00000001207	PLCH2	21	protein_coding	3.39675	-0.348914	0.0316602
ENSGALG00000001219	PIGU	20	protein_coding	2.41104	0.258764	0.00953574
ENSGALG00000001220	HERPUD1	11	protein_coding	-0.519039	4.70803	2.1001e-05
ENSGALG00000001225	RABGAP1	17	protein_coding	0.655554	5.61828	3.11404e-14
ENSGALG00000001229	SKI	21	protein_coding	-0.19087	5.73052	0.0386511
ENSGALG00000001250	APLP2	24	protein_coding	0.162471	7.67374	0.000331575
ENSGALG00000001258	NUMA1	1	protein_coding	-0.231148	5.1491	0.0401625
ENSGALG00000001267	MAP2K2	28	protein_coding	-0.387344	4.37778	0.0069155
ENSGALG00000001275	PDCL	17	protein_coding	0.606683	4.85109	1.48488e-07
ENSGALG00000001276	HOXB9	27	protein_coding	2.18592	1.16564	6.1506e-05
ENSGALG00000001279	ZNF652	27	protein_coding	0.657278	4.71808	5.46912e-08
ENSGALG00000001289		28	protein_coding	-0.707549	2.75066	0.00650641
ENSGALG00000001309	SNF8	27	protein_coding	0.237463	6.54805	0.000315503
ENSGALG00000001313	EIF4H	19	protein_coding	-0.111017	7.62745	0.0207844
ENSGALG00000001314	PTGS1	17	protein_coding	-0.653273	2.20131	0.0490985
ENSGALG00000001320	CYP1A2	10	protein_coding	4.02252	-0.15627	0.0050516
ENSGALG00000001325	CYP1A1	10	protein_coding	-2.1946	0.0661359	0.0292228
ENSGALG00000001331	ST14	24	protein_coding	0.464854	3.62068	0.0157051
ENSGALG00000001373	TRAF3IP3	26	protein_coding	1.73709	1.25875	0.000622297
ENSGALG00000001374	SLC35E2B	21	protein_coding	-0.670141	3.0336	0.00393725
ENSGALG00000001376	ARID3B	10	protein_coding	-0.329501	4.59199	0.0141137
ENSGALG00000001391	PLLP	11	protein_coding	-4.14657	0.616346	7.88082e-07
ENSGALG00000001405		26	protein_coding	-0.546585	3.14755	0.0158549
ENSGALG00000001434	STOM	17	protein_coding	-1.83271	2.58976	1.43023e-11
ENSGALG00000001437	NTM	24	protein_coding	0.237857	5.28107	0.0268796
ENSGALG00000001441	UBE2G1	19	protein_coding	0.323506	7.68245	2.69965e-14
ENSGALG00000001445	FABP6	13	protein_coding	-0.515552	3.45849	0.0101145
ENSGALG00000001449	STRA6	10	protein_coding	-0.835616	4.11686	1.53397e-08
ENSGALG00000001450	IGSF9B	24	protein_coding	3.39675	-0.348913	0.0316602
ENSGALG00000001475	STMN1	23	protein_coding	0.267048	10.5899	3.82902e-57
ENSGALG00000001476		26	protein_coding	-0.165187	6.11139	0.0411236
ENSGALG00000001480	INKA2	26	protein_coding	-2.00669	3.11064	2.48954e-19
ENSGALG00000001483		21	protein_coding	-0.522545	4.35689	0.000186555
ENSGALG00000001502	UTP11	23	protein_coding	0.238319	6.30029	0.00100288
ENSGALG00000001513	CNTRL	17	protein_coding	-0.584715	5.74987	7.23938e-13
ENSGALG00000001522	PHF20	20	protein_coding	0.327748	6.16474	8.76988e-06
ENSGALG00000001547	CAPZA1	26	protein_coding	0.147592	7.24908	0.00579281
ENSGALG00000001555	AURKAIP1	21	protein_coding	0.416092	6.66944	4.22235e-12
ENSGALG00000001559	ZP3	10	protein_coding	-5.38272	2.07904	2.69137e-27
ENSGALG00000001561	MXRA8	21	protein_coding	0.590098	5.25578	2.73474e-09
ENSGALG00000001565	C5	17	protein_coding	-0.931144	1.40854	0.0438345
ENSGALG00000001577	FOXK2	18	protein_coding	-0.658286	2.90986	0.0072151
ENSGALG00000001586	NEIL1	10	protein_coding	-0.491919	2.93828	0.0490991
ENSGALG00000001597	PSMB3	27	protein_coding	0.251568	7.43057	1.02436e-07
ENSGALG00000001600	DVL1	21	protein_coding	-0.656504	2.2588	0.0423894
ENSGALG00000001602	NUTF2	11	protein_coding	0.285258	8.35531	5.15727e-17
ENSGALG00000001603	NARF	18	protein_coding	-0.361037	4.76267	0.00365878
ENSGALG00000001613	GNL3	12	protein_coding	0.131779	6.68179	0.0497587
ENSGALG00000001616	CDC45	15	protein_coding	-0.359294	4.12301	0.02502
ENSGALG00000001618	OGFOD3	18	protein_coding	3.39675	-0.348914	0.0316602
ENSGALG00000001621	CLDN5	15	protein_coding	1.02668	1.48757	0.0234862
ENSGALG00000001634	RPL23	27	protein_coding	-0.0776189	12.6457	1.70991e-88
ENSGALG00000001637	PSMD5	17	protein_coding	2.5488	-0.0407938	0.0296547
ENSGALG00000001639	MTF1	23	protein_coding	-0.362683	4.49485	0.00855585
ENSGALG00000001652	SEPT2L	15	protein_coding	0.268897	7.64558	6.75366e-10
ENSGALG00000001654	C1QBP	19	protein_coding	0.136676	8.94439	3.72827e-06
ENSGALG00000001655	SPCS1	12	protein_coding	0.270578	8.04269	9.78985e-13
ENSGALG00000001658	RPL19	27	protein_coding	0.0598481	12.3692	3.48541e-30
ENSGALG00000001661	SLC22A7	3	protein_coding	-3.23461	-0.419295	0.0398716
ENSGALG00000001664	PTPN9	10	protein_coding	-0.272101	5.20721	0.0116708
ENSGALG00000001666	RPAIN	19	protein_coding	0.292516	5.36197	0.00396398
ENSGALG00000001688	2024-09-05	15	protein_coding	-0.457962	4.65546	0.000281845
ENSGALG00000001690	GABRB2	13	protein_coding	1.08447	1.16565	0.0403374
ENSGALG00000001698	GABRA1	13	protein_coding	2.28244	2.37765	9.06246e-13
ENSGALG00000001701		21	protein_coding	-1.02771	1.61635	0.0133739
ENSGALG00000001708	MED1	27	protein_coding	-0.255284	5.82208	0.00291248
ENSGALG00000001709	MUSTN1	12	protein_coding	3.39675	-0.348914	0.0316602
ENSGALG00000001717	SLC16A1	26	protein_coding	0.154592	6.35867	0.0385132
ENSGALG00000001727	LZTS1	22	protein_coding	-0.770259	2.34626	0.0119533
ENSGALG00000001729	CD276	10	protein_coding	-0.261402	5.36083	0.0104419
ENSGALG00000001741	NPTN	10	protein_coding	0.349893	6.99441	9.01813e-11
ENSGALG00000001779	KIAA0895L	11	protein_coding	0.917774	2.44856	0.00190923
ENSGALG00000001782	PLAA	Z	protein_coding	0.313758	4.74655	0.0142829
ENSGALG00000001791		11	protein_coding	0.838673	4.51366	9.41963e-11
ENSGALG00000001792	MRPS34	14	protein_coding	0.185523	6.95122	0.00144945
ENSGALG00000001798	BBS4	10	protein_coding	-0.432522	3.68088	0.0207715
ENSGALG00000001801	IFT74	Z	protein_coding	1.09093	6.00226	3.3609e-47
ENSGALG00000001802	JMJD6	18	protein_coding	0.39466	3.58066	0.0472437
ENSGALG00000001803	IWS1	9	protein_coding	0.375936	6.57195	1.91328e-09
ENSGALG00000001817	CTCF	11	protein_coding	0.164116	6.30716	0.0298482
ENSGALG00000001823	HIKESHI	1	protein_coding	0.684621	7.06263	3.94412e-40
ENSGALG00000001833	PRKRIP1	19	protein_coding	0.546671	4.87336	2.16882e-06
ENSGALG00000001837	ORAI3	19	protein_coding	0.488562	5.17153	2.52867e-06
ENSGALG00000001838	XPO7	22	protein_coding	-0.378362	6.48604	3.40926e-09
ENSGALG00000001852	LRWD1	19	protein_coding	0.191041	5.75456	0.0375242
ENSGALG00000001864	C9orf72	Z	protein_coding	2.20206	3.69322	4.62185e-31
ENSGALG00000001901	ARIH1	10	protein_coding	-0.439162	5.90374	2.15538e-08
ENSGALG00000001916	SLIT3	13	protein_coding	-0.493572	4.74068	4.56227e-05
ENSGALG00000001926	HSPB1	19	protein_coding	-0.857818	5.30205	1.33119e-19
ENSGALG00000001933	CORO2A	Z	protein_coding	2.25238	0.685022	0.00146057
ENSGALG00000001939	HIPK1	26	protein_coding	-1.62743	1.04015	0.00278075
ENSGALG00000001944	TBC1D2	Z	protein_coding	0.969153	3.18945	7.65107e-06
ENSGALG00000001947	ELP1	Z	protein_coding	0.848361	5.1878	3.62621e-17
ENSGALG00000001954	APTX	Z	protein_coding	0.88575	4.8529	7.52027e-15
ENSGALG00000001956	OLFML3	26	protein_coding	0.310081	5.78709	0.000290596
ENSGALG00000001964	INPP5E	17	protein_coding	-0.633448	3.83627	0.000172746
ENSGALG00000001965	AARS	11	protein_coding	-0.259536	5.95151	0.00143985
ENSGALG00000001975	TMEM120A	19	protein_coding	-0.441688	3.75867	0.0145796
ENSGALG00000001976	TRIM33	26	protein_coding	-1.4525	1.50673	0.000768437
ENSGALG00000001981	PARP6	10	protein_coding	0.387782	3.86606	0.0293695
ENSGALG00000001986	VCP	Z	protein_coding	0.665937	7.16983	7.57122e-41
ENSGALG00000001992	PKLR	10	protein_coding	0.338963	8.675	8.47442e-29
ENSGALG00000001995	LIMS2	9	protein_coding	2.69284	0.0136533	0.0175814
ENSGALG00000002002	BCAS2	26	protein_coding	0.222989	6.8426	0.000174978
ENSGALG00000002009	FANCG	Z	protein_coding	0.647604	2.97298	0.00768087
ENSGALG00000002010	SNIP1	23	protein_coding	-0.49514	4.01705	0.00210703
ENSGALG00000002014	SMU1	Z	protein_coding	0.259371	6.00432	0.00123895
ENSGALG00000002016	PRKCD	12	protein_coding	0.42865	3.80562	0.0172257
ENSGALG00000002022	B4GALT1	Z	protein_coding	1.17099	4.47533	6.12028e-19
ENSGALG00000002029	TMEM259	28	protein_coding	-0.364195	4.51622	0.0077207
ENSGALG00000002033	NDUFB6	14	protein_coding	0.16114	9.00818	1.49204e-08
ENSGALG00000002042		14	protein_coding	-0.223293	6.51926	0.000826219
ENSGALG00000002048	GPRIN2	6	protein_coding	4.02252	-0.156271	0.0050516
ENSGALG00000002050	EXOC7	18	protein_coding	-0.394251	5.17328	0.000168421
ENSGALG00000002053	POR	19	protein_coding	-0.847855	6.10471	6.83306e-33
ENSGALG00000002055	HES4	21	protein_coding	-0.204618	6.76128	0.000893239
ENSGALG00000002056	TANGO2	15	protein_coding	-0.301599	4.46828	0.034713
ENSGALG00000002057	POLR2D	9	protein_coding	0.191157	6.10729	0.016888
ENSGALG00000002060	TAF15	19	protein_coding	-0.246417	6.85705	2.26298e-05
ENSGALG00000002062	SRP68	18	protein_coding	-0.343987	4.22461	0.0263261
ENSGALG00000002064	STOML2	Z	protein_coding	0.738191	7.22518	1.42991e-51
ENSGALG00000002066	NCOA4	6	protein_coding	-0.456557	6.68749	7.86997e-15
ENSGALG00000002070	SAP130	9	protein_coding	-0.289492	4.9295	0.0153925
ENSGALG00000002090	GPSM2	8	protein_coding	2.47894	0.813344	0.00021908
ENSGALG00000002095	CHMP4B	20	protein_coding	0.322799	7.51395	8.15437e-13
ENSGALG00000002105	FOXI1	13	protein_coding	-3.97474	-0.217658	0.00486883
ENSGALG00000002107	RANBP1	15	protein_coding	0.334031	8.59632	1.06868e-26
ENSGALG00000002110	TSTD2	Z	protein_coding	1.06881	2.11672	0.00162176
ENSGALG00000002116	TEN1	18	protein_coding	-0.193495	5.59535	0.0455676
ENSGALG00000002125	TMOD1	Z	protein_coding	1.5064	4.34071	1.02114e-26
ENSGALG00000002131	NPRL2	12	protein_coding	-0.538713	4.50442	4.25999e-05
ENSGALG00000002147	SIKE1	26	protein_coding	0.144923	6.98101	0.0144979
ENSGALG00000002157	RPS17	10	protein_coding	-0.055005	12.5995	1.51255e-40
ENSGALG00000002158	GOLGA3	15	protein_coding	-0.340393	5.09807	0.00192239
ENSGALG00000002165	UNC13B	Z	protein_coding	1.29211	2.07892	0.000169177
ENSGALG00000002172	FAM168B	9	protein_coding	-0.250131	5.53266	0.00922722
ENSGALG00000002175	KIF14	8	protein_coding	-1.18641	2.3141	8.35342e-05
ENSGALG00000002182	NR5A2	8	protein_coding	2.88708	1.0661	2.3033e-06
ENSGALG00000002187	HSD17B4	Z	protein_coding	0.798148	4.93102	5.93004e-13
ENSGALG00000002192	PTPRC	8	protein_coding	1.54603	1.04012	0.00603521
ENSGALG00000002197	NPM1	13	protein_coding	0.097257	10.5341	6.3921e-08
ENSGALG00000002198	FHOD1	11	protein_coding	-1.72215	1.09168	0.00117623
ENSGALG00000002200	ACSM3	14	protein_coding	3.34369	0.303156	0.000700888
ENSGALG00000002203	FGF18	13	protein_coding	-1.57764	1.01368	0.00420893
ENSGALG00000002207	ATP6V1G3	8	protein_coding	1.69671	4.35658	6.39637e-33
ENSGALG00000002219	WBP2	18	protein_coding	-0.363376	4.35949	0.0125005
ENSGALG00000002222	NOC2L	21	protein_coding	-0.268544	5.3997	0.00743327
ENSGALG00000002223	LHX9	8	protein_coding	1.30015	2.5625	3.22881e-06
ENSGALG00000002225	RFFL	19	protein_coding	-0.466707	3.39836	0.0250323
ENSGALG00000002227	DMXL1	Z	protein_coding	1.10674	1.91696	0.00279166
ENSGALG00000002242	GALNT9	15	protein_coding	0.875135	1.73449	0.0316602
ENSGALG00000002250	DTWD2	Z	protein_coding	0.621053	3.93818	0.000164121
ENSGALG00000002276	EME2	14	protein_coding	0.507764	3.00021	0.0394778
ENSGALG00000002277	KLHL24	9	protein_coding	-0.475331	5.98267	3.50084e-10
ENSGALG00000002284	TRAPPC3	23	protein_coding	0.71146	4.96078	9.70389e-11
ENSGALG00000002289	CHAT	6	protein_coding	1.62013	1.18949	0.00195739
ENSGALG00000002294	SEMA6A	Z	protein_coding	0.641999	4.7364	9.35165e-08
ENSGALG00000002308	COMMD10	Z	protein_coding	0.948731	6.23338	1.12868e-42
ENSGALG00000002313	SLC38A7	11	protein_coding	-0.641386	2.73454	0.0153198
ENSGALG00000002326		Z	protein_coding	-3.52556	-0.348905	0.0197895
ENSGALG00000002336	EP400	15	protein_coding	-0.317493	4.84756	0.00922722
ENSGALG00000002341	AP3S1	Z	protein_coding	0.74392	6.86685	2.72853e-41
ENSGALG00000002345	ATG12	Z	protein_coding	0.74173	5.45943	4.40674e-16
ENSGALG00000002346	CLSPN	23	protein_coding	0.317744	4.77244	0.0120756
ENSGALG00000002347	DIPK2A	9	protein_coding	0.900661	4.92922	4.22652e-16
ENSGALG00000002374	SLC9A9	9	protein_coding	2.19731	0.165655	0.0247938
ENSGALG00000002375	NOTCH1	17	protein_coding	-0.399185	6.58998	7.92362e-11
ENSGALG00000002377	ENO1	21	protein_coding	0.104255	10.5609	3.91691e-09
ENSGALG00000002379	MRPS17	19	protein_coding	0.315565	4.76651	0.0129635
ENSGALG00000002394	RGP1	Z	protein_coding	0.656999	3.73444	0.000221362
ENSGALG00000002399		Z	protein_coding	0.424746	4.00019	0.010753
ENSGALG00000002412	GBA2	Z	protein_coding	0.510633	4.68913	4.21225e-05
ENSGALG00000002419	KIAA1328	Z	protein_coding	1.79439	2.02692	4.91537e-07
ENSGALG00000002424	RECQL5	18	protein_coding	-0.645988	3.02036	0.00584805
ENSGALG00000002426	EXOSC3	6	protein_coding	0.395246	5.358	5.98098e-05
ENSGALG00000002427	SMIM5	18	protein_coding	1.5054	2.06609	1.40206e-05
ENSGALG00000002428	ZP2	14	protein_coding	-3.43884	1.25881	6.78488e-10
ENSGALG00000002430	SMN	Z	protein_coding	0.679457	6.11873	3.6087e-21
ENSGALG00000002485	PHKG1	19	protein_coding	-0.156379	6.46223	0.0284842
ENSGALG00000002486	RNF123	12	protein_coding	-0.460523	3.82107	0.00868368
ENSGALG00000002488	PAIP2B	13	protein_coding	0.485555	7.45135	8.84373e-27
ENSGALG00000002489	PPP1R26	17	protein_coding	1.5081	2.01362	2.12387e-05
ENSGALG00000002495	CHCHD2P9	19	protein_coding	0.265584	6.29822	0.00020727
ENSGALG00000002515	OLFM1	17	protein_coding	0.190404	6.0119	0.0218082
ENSGALG00000002517	TMEM35B	23	protein_coding	0.24511	6.14966	0.00134339
ENSGALG00000002523	CREB3	Z	protein_coding	0.2958	5.35144	0.00366641
ENSGALG00000002524	UCHL5	8	protein_coding	0.324382	7.24638	5.95011e-11
ENSGALG00000002525	RASGEF1A	6	protein_coding	-0.810032	2.49721	0.00462911
ENSGALG00000002528	DNAJC18	13	protein_coding	0.419746	4.70371	0.000893961
ENSGALG00000002531	SF3B3	11	protein_coding	-0.199298	6.58478	0.00253963
ENSGALG00000002542	GUSB	19	protein_coding	0.53862	2.81334	0.0414627
ENSGALG00000002546	COL5A1	17	protein_coding	-0.862051	8.39138	2.10069e-152
ENSGALG00000002550	TSHB	26	protein_coding	-3.97474	-0.217658	0.00486883
ENSGALG00000002553	PCDH1	13	protein_coding	-3.48522	0.258785	0.000327158
ENSGALG00000002556	NGF	26	protein_coding	-1.96526	0.212977	0.0283433
ENSGALG00000002562	ARAP3	13	protein_coding	-0.998566	3.7142	5.68563e-09
ENSGALG00000002563	TPM4	28	protein_coding	0.549722	6.44638	1.24377e-17
ENSGALG00000002564	RGS4	8	protein_coding	-2.63252	2.78244	8.32276e-23
ENSGALG00000002579	RIMBP2	15	protein_coding	-1.66331	0.843751	0.00586526
ENSGALG00000002591	POLR2E	28	protein_coding	0.480148	7.44024	5.03792e-26
ENSGALG00000002599	ARHGEF39	Z	protein_coding	1.29956	4.74837	1.96808e-27
ENSGALG00000002605	MRPL17	Z	protein_coding	1.03813	8.2499	3.16031e-191
ENSGALG00000002606	CLSTN1	21	protein_coding	-0.165405	7.2323	0.00178222
ENSGALG00000002616	LZIC	21	protein_coding	-0.178674	5.94623	0.0367848
ENSGALG00000002618	KCTD7	19	protein_coding	0.451257	5.01355	4.88118e-05
ENSGALG00000002634	HDAC3	13	protein_coding	0.282889	4.49712	0.0480386
ENSGALG00000002637	RBP7	21	protein_coding	-4.50946	0.843762	6.24853e-09
ENSGALG00000002644	RPL10A	26	protein_coding	-0.0487333	11.6767	1.91564e-06
ENSGALG00000002647	PLS1	9	protein_coding	-1.01344	2.39836	0.000552234
ENSGALG00000002653	NCBP3	19	protein_coding	0.437524	5.64985	5.32678e-07
ENSGALG00000002655	ITGAV	7	protein_coding	-0.920238	5.67487	9.29143e-29
ENSGALG00000002659	WDR5B	17	protein_coding	0.134224	6.69121	0.0443183
ENSGALG00000002661	YWHAE	19	protein_coding	0.111743	7.82772	0.0124319
ENSGALG00000002666	RAB11FIP3	14	protein_coding	-1.71617	0.303176	0.0399818
ENSGALG00000002671		15	protein_coding	1.356	1.54415	0.00197402
ENSGALG00000002686	ECD	6	protein_coding	-0.301612	4.46828	0.0347108
ENSGALG00000002689	NUP35	7	protein_coding	0.471629	4.66595	0.00019711
ENSGALG00000002699	VAV2	17	protein_coding	-0.548134	2.74262	0.0408513
ENSGALG00000002707	CHRNB2	25	protein_coding	-0.833716	2.82106	0.00081095
ENSGALG00000002708	LINGO1	10	protein_coding	-0.750144	2.8134	0.0029129
ENSGALG00000002710	IPMK	6	protein_coding	2.69284	0.0136537	0.0175814
ENSGALG00000002719	CSNK1D	18	protein_coding	-0.359061	5.43632	0.000173297
ENSGALG00000002739	INPP5K	19	protein_coding	-0.39699	4.16271	0.0107467
ENSGALG00000002761	SIRT1	6	protein_coding	-0.279892	5.41622	0.00477974
ENSGALG00000002763	FRZB	7	protein_coding	0.225392	7.11729	2.59853e-05
ENSGALG00000002764	ATP1B3	9	protein_coding	0.579601	6.39859	7.11111e-19
ENSGALG00000002769	DNAJC12	6	protein_coding	1.08117	3.86599	6.40965e-11
ENSGALG00000002771	CRIP1	8	protein_coding	-0.606423	5.15679	2.1944e-09
ENSGALG00000002774	TSPAN3	10	protein_coding	0.49329	7.55957	1.36974e-29
ENSGALG00000002786	PSTPIP1	10	protein_coding	4.68841	0.116744	0.000237294
ENSGALG00000002804	RND2	27	protein_coding	-2.36649	0.388069	0.00356733
ENSGALG00000002813	RPS10	26	protein_coding	-0.0336186	11.2245	0.0221649
ENSGALG00000002816	STK10	13	protein_coding	-0.812522	2.31408	0.00861152
ENSGALG00000002827	GPS1	18	protein_coding	-0.331424	5.31551	0.00105266
ENSGALG00000002840	GRM4	26	protein_coding	2.18971	0.651076	0.00230879
ENSGALG00000002849	DCXR	18	protein_coding	0.173476	6.32744	0.0196726
ENSGALG00000002853	CFDP1	11	protein_coding	-0.194929	6.51806	0.00407295
ENSGALG00000002854	PDZD2	Z	protein_coding	-0.638542	2.30319	0.0447958
ENSGALG00000002861	TMEM170A	11	protein_coding	0.519815	3.20125	0.0212666
ENSGALG00000002870	LEMD2	26	protein_coding	0.691497	2.7979	0.00780061
ENSGALG00000002877	LRRC45	18	protein_coding	-0.453874	3.62514	0.0171321
ENSGALG00000002883	SCAPER	10	protein_coding	-0.47113	3.84379	0.00660542
ENSGALG00000002904	REEP3	6	protein_coding	0.444993	4.08527	0.005471
ENSGALG00000002913	BRI3BP	15	protein_coding	0.551006	2.91695	0.0294454
ENSGALG00000002919	MON1A	12	protein_coding	-0.669426	3.76267	0.000107004
ENSGALG00000002922	NOTCH2	8	protein_coding	-0.267678	5.28815	0.0105811
ENSGALG00000002942	JMJD1C	6	protein_coding	0.231272	6.20702	0.00213035
ENSGALG00000002943	PRPF8	19	protein_coding	-0.540766	6.2256	3.80076e-15
ENSGALG00000002952	NRG4	10	protein_coding	-1.01894	3.99021	3.71668e-11
ENSGALG00000002960	HMGCS2	8	protein_coding	-3.23461	-0.419295	0.0398716
ENSGALG00000002963	PID1	9	protein_coding	-0.459832	5.2218	5.5551e-06
ENSGALG00000002968	ZNF341	20	protein_coding	0.664858	2.69337	0.0147013
ENSGALG00000002984	RAB24	13	protein_coding	0.423306	5.95554	5.66002e-08
ENSGALG00000002990	PRELID1	13	protein_coding	0.194061	9.32548	2.01745e-14
ENSGALG00000003005	CHRNB4	10	protein_coding	1.44885	0.873469	0.0183939
ENSGALG00000003011	TOM1L1	18	protein_coding	-1.61823	3.37783	1.9373e-16
ENSGALG00000003015	SERPINF1	19	protein_coding	-0.583769	5.42136	2.25175e-10
ENSGALG00000003016	MASP2	21	protein_coding	-0.911994	1.9453	0.0113504
ENSGALG00000003022		8	protein_coding	1.66219	1.73447	3.89108e-05
ENSGALG00000003031	SMYD4	19	protein_coding	-0.862513	3.00702	0.000173197
ENSGALG00000003033	STXBP4	18	protein_coding	-1.40256	2.8287	7.41701e-09
ENSGALG00000003046	PSMA4	10	protein_coding	0.163577	7.97142	5.64305e-05
ENSGALG00000003053	PRDX6	8	protein_coding	0.135046	7.88947	0.00158831
ENSGALG00000003063	HYKK	10	protein_coding	-0.692824	2.74262	0.00804791
ENSGALG00000003067	MRPL44	9	protein_coding	0.186594	7.68999	2.55694e-05
ENSGALG00000003072	RPA1	19	protein_coding	-0.179015	6.0638	0.028569
ENSGALG00000003073	RHOBTB1	6	protein_coding	0.541351	3.39828	0.00903323
ENSGALG00000003078	MMD	18	protein_coding	-0.324273	6.28619	3.55455e-06
ENSGALG00000003085	CDK1	6	protein_coding	0.286349	7.63148	5.10633e-11
ENSGALG00000003091	PARN	14	protein_coding	0.298967	5.11356	0.00735111
ENSGALG00000003092	ERLIN2	22	protein_coding	0.210528	6.92525	0.000281801
ENSGALG00000003106	TOX2	20	protein_coding	0.984378	2.45841	0.000794442
ENSGALG00000003111	BFAR	14	protein_coding	0.689606	3.2071	0.0016797
ENSGALG00000003120	NCOR2	15	protein_coding	0.116723	7.38887	0.0257569
ENSGALG00000003123	CNTNAP1	27	protein_coding	-1.23824	1.38808	0.00692418
ENSGALG00000003131	DGKE	18	protein_coding	-2.92225	0.0136689	0.007653
ENSGALG00000003135	ANK3	6	protein_coding	0.474545	4.77634	9.09677e-05
ENSGALG00000003144	TRIM25	18	protein_coding	-0.979053	2.09169	0.00356733
ENSGALG00000003146	CCDC92	15	protein_coding	-0.57483	5.01881	8.21389e-08
ENSGALG00000003148	SPAG16	7	protein_coding	-1.27372	2.18955	6.0259e-05
ENSGALG00000003160	CERS1	28	protein_coding	-2.0765	0.258782	0.0171222
ENSGALG00000003161	GDF3	28	protein_coding	1.15124	2.62505	2.31957e-05
ENSGALG00000003193	CRABP-I	10	protein_coding	0.302225	4.66173	0.0231924
ENSGALG00000003197	RPL7A	17	protein_coding	0.046991	11.7868	4.93399e-07
ENSGALG00000003208	GABARAPL2	11	protein_coding	0.435109	6.41077	3.8148e-11
ENSGALG00000003212	TSPO2	26	protein_coding	-0.378652	8.81048	2.40189e-39
ENSGALG00000003213	LGALS2	1	protein_coding	-1.63111	2.1168	6.58446e-07
ENSGALG00000003221	WDR61	10	protein_coding	0.231078	5.94692	0.00542808
ENSGALG00000003235		Z	protein_coding	0.589466	3.24173	0.00718371
ENSGALG00000003238	GNA11	28	protein_coding	0.303284	5.2921	0.00351831
ENSGALG00000003242	STAR	22	protein_coding	-2.77441	1.87354	1.82699e-12
ENSGALG00000003247	NFYA	26	protein_coding	0.514988	5.22873	3.51624e-07
ENSGALG00000003258	DNAAF1	11	protein_coding	1.18756	2.01363	0.000794442
ENSGALG00000003259	EIF2B1	15	protein_coding	0.556878	5.54513	4.52599e-10
ENSGALG00000003267	STAT3	27	protein_coding	-0.317356	5.17773	0.00308186
ENSGALG00000003283		28	protein_coding	-2.77477	1.213	1.80333e-07
ENSGALG00000003284	CRLF3	18	protein_coding	-0.368036	5.12615	0.000622839
ENSGALG00000003288	TARS	Z	protein_coding	0.906887	5.43963	5.6028e-23
ENSGALG00000003295	ADAMTS12	Z	protein_coding	4.09508	1.65104	2.58386e-14
ENSGALG00000003299	NSD3	22	protein_coding	-0.232709	6.36286	0.000969145
ENSGALG00000003304	CRTC1	28	protein_coding	-0.962406	2.50674	0.000616193
ENSGALG00000003307	TMED2	15	protein_coding	0.120241	7.63227	0.0114831
ENSGALG00000003308	ERLIN1	6	protein_coding	-0.246834	5.69559	0.00628678
ENSGALG00000003310	SLC45A2	Z	protein_coding	-3.23461	-0.419295	0.0398716
ENSGALG00000003313		23	protein_coding	0.688601	2.56252	0.0166134
ENSGALG00000003326	AMACR	Z	protein_coding	1.30406	3.82089	1.28921e-14
ENSGALG00000003337	EIF3I	23	protein_coding	-0.105409	7.74779	0.0227173
ENSGALG00000003345		27	protein_coding	-0.67251	3.92063	3.39075e-05
ENSGALG00000003353	RAI14	Z	protein_coding	1.22098	4.01018	7.44739e-15
ENSGALG00000003355	NOP16	13	protein_coding	0.347944	6.63084	1.60456e-08
ENSGALG00000003356	TM2D2	22	protein_coding	0.18678	6.79972	0.00243536
ENSGALG00000003359	RAB5C	27	protein_coding	0.131429	7.06277	0.0240311
ENSGALG00000003365	RAD1	Z	protein_coding	1.52289	4.02016	8.49737e-22
ENSGALG00000003373	BRIX1	Z	protein_coding	0.945688	6.33302	2.26557e-45
ENSGALG00000003374	ESRP2	11	protein_coding	-0.689225	4.58982	3.18258e-08
ENSGALG00000003383	KPNA6	23	protein_coding	-0.268979	4.99524	0.0220978
ENSGALG00000003385	LSM4	28	protein_coding	0.338504	4.5941	0.0120714
ENSGALG00000003391	EIF2AK1	14	protein_coding	-0.365745	4.47558	0.00844029
ENSGALG00000003396	NFATC3	11	protein_coding	-1.2283	0.931211	0.0340615
ENSGALG00000003397	RHOT1	18	protein_coding	0.446692	4.45591	0.00124274
ENSGALG00000003398	ADAM9	22	protein_coding	-0.348459	4.92241	0.0029439
ENSGALG00000003400	AIMP2	14	protein_coding	0.304933	6.39364	7.57976e-06
ENSGALG00000003405	BSDC1	23	protein_coding	0.346507	3.99682	0.0422283
ENSGALG00000003409	SOGA1	20	protein_coding	-1.03418	3.41367	7.94994e-08
ENSGALG00000003420	ZBTB8A	23	protein_coding	1.05826	1.8881	0.00483029
ENSGALG00000003426	RHBDL3	18	protein_coding	3.63678	-0.281801	0.0171321
ENSGALG00000003433	DPEP2	11	protein_coding	-0.76874	2.65969	0.00414682
ENSGALG00000003441	GTF3C5	17	protein_coding	-0.44819	3.47798	0.027009
ENSGALG00000003443	LRRC52	8	protein_coding	-0.531082	2.90985	0.0345466
ENSGALG00000003445	MGST3	8	protein_coding	-0.227784	9.13816	1.00809e-17
ENSGALG00000003446	PRLR	Z	protein_coding	1.12735	3.96945	1.37995e-12
ENSGALG00000003457	CNP	27	protein_coding	-1.33762	1.88816	0.000222347
ENSGALG00000003458	CCZ1	14	protein_coding	0.216448	5.50425	0.029806
ENSGALG00000003464		27	protein_coding	-1.41702	0.931213	0.0138396
ENSGALG00000003470	ZMAT4	22	protein_coding	-3.38885	0.212982	0.000625901
ENSGALG00000003476	ERN1	18	protein_coding	-1.26544	3.34101	1.53136e-10
ENSGALG00000003485	CCND3	26	protein_coding	0.345037	5.58508	0.000162551
ENSGALG00000003492	PPP1R3E	22	protein_coding	-0.298322	5.31549	0.00357051
ENSGALG00000003498	TAF8	26	protein_coding	-0.479647	4.25884	0.00108237
ENSGALG00000003522	RBBP4	23	protein_coding	-0.205361	7.98303	1.78352e-07
ENSGALG00000003523	IFT52	20	protein_coding	0.432409	6.65932	6.58505e-13
ENSGALG00000003527	ARRDC2	28	protein_coding	-1.10314	4.956	9.30332e-25
ENSGALG00000003529	SYNC	23	protein_coding	0.600328	2.8881	0.0178542
ENSGALG00000003536	KLHL11	27	protein_coding	2.34834	0.506688	0.00299602
ENSGALG00000003545	CFAP77	17	protein_coding	1.22139	1.5986	0.00425773
ENSGALG00000003547	SKP2	Z	protein_coding	0.516395	6.41957	2.05276e-15
ENSGALG00000003548	BAIAP2L1	14	protein_coding	-1.18322	2.40856	4.42798e-05
ENSGALG00000003558	NADK2	Z	protein_coding	0.622559	2.5986	0.0294659
ENSGALG00000003559	ACTR5	20	protein_coding	-0.490639	3.00027	0.0440251
ENSGALG00000003560	SLC6A2	11	protein_coding	3.87043	4.58025	8.45521e-116
ENSGALG00000003562	NPTX2	14	protein_coding	-0.981765	4.18965	6.27903e-12
ENSGALG00000003569	TMEM130	14	protein_coding	1.10198	2.7901	1.44995e-05
ENSGALG00000003570	ATIC	7	protein_coding	0.310319	7.62982	8.67659e-13
ENSGALG00000003573	HPCA	23	protein_coding	-0.784963	2.45848	0.00708649
ENSGALG00000003578	FN1	7	protein_coding	-0.449202	7.00067	1.40017e-17
ENSGALG00000003589	VTN	19	protein_coding	-0.273945	4.59644	0.0456203
ENSGALG00000003594	ANK1	22	protein_coding	-2.12613	1.70176	1.274e-07
ENSGALG00000003601	ATP2B4	26	protein_coding	0.545624	5.57711	6.65396e-10
ENSGALG00000003605		Z	protein_coding	0.92521	6.35229	4.00495e-44
ENSGALG00000003614	AZIN2	23	protein_coding	-0.696027	2.55342	0.0139529
ENSGALG00000003625	NDUFS5	23	protein_coding	0.166496	8.95072	8.64725e-09
ENSGALG00000003628	TLN2	10	protein_coding	0.398973	6.72961	1.25542e-11
ENSGALG00000003641	KAT6A	22	protein_coding	-0.251261	5.04511	0.0308745
ENSGALG00000003644		10	protein_coding	2.20883	3.32473	4.75444e-24
ENSGALG00000003650	NOL11	18	protein_coding	-0.492519	4.9171	1.32576e-05
ENSGALG00000003655	GAS2	5	protein_coding	-0.882394	3.84759	6.86852e-08
ENSGALG00000003663	RBL2	11	protein_coding	-0.801503	3.68512	5.00128e-06
ENSGALG00000003670	MAFB	20	protein_coding	-0.61355	5.89749	1.6444e-15
ENSGALG00000003672	UBLCP1	13	protein_coding	-0.214251	5.49487	0.0315068
ENSGALG00000003681	TOP1	20	protein_coding	0.297227	7.11645	1.25622e-08
ENSGALG00000003682	ARL6IP4	15	protein_coding	-0.282825	5.96541	0.000419719
ENSGALG00000003683	MED27	17	protein_coding	0.697833	4.8825	7.31898e-10
ENSGALG00000003708	WDR70	Z	protein_coding	0.559461	4.03678	0.000466635
ENSGALG00000003712	RAPGEF1	17	protein_coding	-0.597989	4.25886	3.06701e-05
ENSGALG00000003717	MYO9B	28	protein_coding	-0.438418	5.16729	2.42883e-05
ENSGALG00000003731	FBXO42	21	protein_coding	-2.24749	0.544189	0.00215491
ENSGALG00000003733	LIFR	Z	protein_coding	0.499613	6.22427	9.03455e-13
ENSGALG00000003738	EMC3	12	protein_coding	0.233124	6.37106	0.000975983
ENSGALG00000003750	PLCG1	20	protein_coding	0.518509	5.91675	3.2242e-11
ENSGALG00000003758	MREG	7	protein_coding	1.24714	1.4085	0.00764886
ENSGALG00000003767	NKD1	11	protein_coding	-0.840978	4.89014	2.34244e-14
ENSGALG00000003770	ANXA2	10	protein_coding	0.703193	6.49132	6.5111e-29
ENSGALG00000003771	SIN3B	28	protein_coding	-1.12032	1.44862	0.0122798
ENSGALG00000003777	NELL1	5	protein_coding	-3.05379	0.0661373	0.00414682
ENSGALG00000003786	BRD7	11	protein_coding	-0.130528	7.67234	0.00483029
ENSGALG00000003788	BNIP2	10	protein_coding	-0.342062	4.53496	0.0123501
ENSGALG00000003792	FYB	Z	protein_coding	-3.43884	1.25881	6.78488e-10
ENSGALG00000003793	GTF2A2	10	protein_coding	0.386992	7.47713	1.24173e-17
ENSGALG00000003806	RHOA	12	protein_coding	0.127475	9.82864	1.07241e-08
ENSGALG00000003807	GPN3	15	protein_coding	0.393801	5.66376	7.02174e-06
ENSGALG00000003812	UBE2F	7	protein_coding	-0.120162	7.68863	0.00973393
ENSGALG00000003820	ARPC3	15	protein_coding	0.265777	6.77917	8.69296e-06
ENSGALG00000003824	CHERP	28	protein_coding	-0.487331	5.15676	2.33115e-06
ENSGALG00000003826	ANAPC7	15	protein_coding	-0.276928	5.21886	0.0097528
ENSGALG00000003829	HPCAL4	23	protein_coding	1.23266	2.61627	6.26563e-06
ENSGALG00000003838		23	protein_coding	2.82379	0.0661201	0.010371
ENSGALG00000003851	TRIT1	23	protein_coding	0.602376	4.13828	7.85908e-05
ENSGALG00000003854	IFT81	15	protein_coding	0.481465	3.83615	0.00611059
ENSGALG00000003860	MID2	4	protein_coding	2.69284	0.0136534	0.0175814
ENSGALG00000003861		6	protein_coding	-0.612692	3.11057	0.00698822
ENSGALG00000003878	PIN4	4	protein_coding	-0.0923092	8.37923	0.0137417
ENSGALG00000003882	SMARCE1	27	protein_coding	-0.167085	7.70431	0.000170736
ENSGALG00000003893	XPR1	8	protein_coding	-0.87345	3.67248	6.313e-07
ENSGALG00000003901	P2RX4	15	protein_coding	-0.906124	3.29226	8.72552e-06
ENSGALG00000003909	PIGT	20	protein_coding	-0.441173	4.93307	0.00010338
ENSGALG00000003914	CALR3	28	protein_coding	0.624312	4.49946	2.27773e-06
ENSGALG00000003922	TOP2A	27	protein_coding	-0.207469	6.98563	0.000239384
ENSGALG00000003923	COL6A3	7	protein_coding	-1.37566	5.60799	7.05303e-58
ENSGALG00000003932	SDC4	20	protein_coding	-1.00412	5.471	1.6534e-29
ENSGALG00000003933	QSOX1	8	protein_coding	0.368928	3.80948	0.0434423
ENSGALG00000003944	FAM189A1	10	protein_coding	-2.6166	-0.0973645	0.025635
ENSGALG00000003947	HNRNPH3	6	protein_coding	0.136953	8.78546	1.11178e-05
ENSGALG00000003948	ALAS1	12	protein_coding	-0.937393	5.26186	1.56617e-22
ENSGALG00000003950	CNOT8	13	protein_coding	0.331466	5.80167	8.78817e-05
ENSGALG00000003952	RBPJL	20	protein_coding	-3.23461	-0.419295	0.0398716
ENSGALG00000003959	AP1M1	28	protein_coding	-0.63933	4.06621	3.24014e-05
ENSGALG00000003969	EMC1	21	protein_coding	-0.261779	5.71831	0.00326132
ENSGALG00000003977	TWF2	12	protein_coding	-0.660123	4.96629	1.10667e-09
ENSGALG00000003991	MRTO4	21	protein_coding	0.362752	7.37142	1.33926e-14
ENSGALG00000003995	ERAL1	19	protein_coding	0.437333	3.4535	0.0350893
ENSGALG00000004003	AIFM1	4	protein_coding	-0.175412	6.54141	0.00994731
ENSGALG00000004033	GALNT10	13	protein_coding	2.10766	0.388045	0.0117995
ENSGALG00000004037	DNA2	6	protein_coding	-0.790709	3.41871	5.24995e-05
ENSGALG00000004038	ADAL	10	protein_coding	-0.168815	6.4561	0.0170511
ENSGALG00000004046	LARP6	10	protein_coding	-2.00615	0.42871	0.00974944
ENSGALG00000004052	GPR107	17	protein_coding	-0.363304	4.21593	0.0184053
ENSGALG00000004065	SLC25A16	6	protein_coding	-2.81452	0.616343	0.000118752
ENSGALG00000004096	CHRNA7	10	protein_coding	-3.59705	2.27009	8.46192e-23
ENSGALG00000004103	FAM81A	10	protein_coding	-4.31677	-0.0973624	0.00120502
ENSGALG00000004107	ITM2A	4	protein_coding	0.142805	8.18959	0.00018146
ENSGALG00000004112	FUCA1	23	protein_coding	-0.441142	4.21883	0.00337802
ENSGALG00000004113		4	protein_coding	-0.941638	1.46824	0.0361957
ENSGALG00000004121	LPAR4	4	protein_coding	-1.14869	4.83455	1.52685e-24
ENSGALG00000004127		4	protein_coding	0.817363	1.75061	0.0438758
ENSGALG00000004129	SPP2	7	protein_coding	-1.05255	6.24238	2.23733e-54
ENSGALG00000004143	YWHAB	20	protein_coding	-0.150089	8.88624	4.52426e-07
ENSGALG00000004150	MYO1E	10	protein_coding	-0.728972	2.96617	0.00210833
ENSGALG00000004153	NADSYN1	5	protein_coding	0.560151	3.09794	0.016664
ENSGALG00000004156	KIF1BP	6	protein_coding	-0.386921	4.86804	0.00107121
ENSGALG00000004160	G3BP1	13	protein_coding	0.185617	6.97756	0.00128963
ENSGALG00000004161	CCNB1	10	protein_coding	-0.445418	6.84554	1.16187e-15
ENSGALG00000004163	NPHS2	8	protein_coding	2.64146	2.35673	2.6886e-15
ENSGALG00000004165	TOR1A	17	protein_coding	-0.227667	5.38942	0.0270297
ENSGALG00000004172	BET1L	5	protein_coding	-0.470024	4.60316	0.000250137
ENSGALG00000004176	ATOX1	13	protein_coding	0.182054	8.92772	3.22042e-10
ENSGALG00000004180	TOR1B	17	protein_coding	-0.81887	5.21175	6.33166e-17
ENSGALG00000004184	SPARC	13	protein_coding	0.222627	9.39762	1.3785e-13
ENSGALG00000004190	RNF34	15	protein_coding	0.327028	5.10731	0.00314195
ENSGALG00000004198	PDZD11	4	protein_coding	0.364945	6.37424	6.35228e-08
ENSGALG00000004204	MINDY2	10	protein_coding	0.335739	4.36725	0.0231167
ENSGALG00000004221	IL22RA1	23	protein_coding	-2.11151	0.959233	0.000248368
ENSGALG00000004222	HK1	6	protein_coding	-0.37309	6.5182	3.84813e-09
ENSGALG00000004227	FAM20B	8	protein_coding	-0.373159	4.39838	0.00900299
ENSGALG00000004228	USP40	7	protein_coding	-0.97963	1.48761	0.0273524
ENSGALG00000004231		23	protein_coding	-0.903838	2.59866	0.00087532
ENSGALG00000004237	PRKAR1A	18	protein_coding	0.318326	7.77961	1.00321e-14
ENSGALG00000004243		5	protein_coding	-2.17978	0.303178	0.0101442
ENSGALG00000004245	NUDT1	14	protein_coding	0.32413	6.73627	5.35253e-08
ENSGALG00000004255	SNX8	14	protein_coding	1.4474	1.18949	0.00543431
ENSGALG00000004257	TSPAN15	6	protein_coding	-0.674961	3.72645	0.000116755
ENSGALG00000004263	MYDGF	28	protein_coding	0.190189	6.6461	0.00351831
ENSGALG00000004267	SIGIRR	5	protein_coding	-2.9375	0.685058	3.60421e-05
ENSGALG00000004270	ALDH1A2	10	protein_coding	-0.240447	5.69662	0.0079608
ENSGALG00000004272	ASB1	7	protein_coding	-3.97474	-0.217658	0.00486883
ENSGALG00000004273	RALGPS2	8	protein_coding	-0.383392	6.35705	1.06811e-08
ENSGALG00000004274	TWIST2	7	protein_coding	-0.574811	3.29773	0.00663365
ENSGALG00000004276	CHST12	14	protein_coding	-0.686021	2.75866	0.0083089
ENSGALG00000004282	RCAN3	23	protein_coding	-0.385777	5.20433	0.000200863
ENSGALG00000004290	ANGPTL1	8	protein_coding	2.72064	3.129	7.68856e-28
ENSGALG00000004300	PTDSS2	5	protein_coding	-3.23461	-0.419295	0.0398716
ENSGALG00000004304	TCF12	10	protein_coding	0.121217	7.96548	0.00401519
ENSGALG00000004306	SYT12	5	protein_coding	-2.45708	1.01369	1.78988e-05
ENSGALG00000004310	TTYH3	14	protein_coding	0.180392	6.9737	0.0018556
ENSGALG00000004311		Z	protein_coding	0.629986	4.53479	1.3029e-06
ENSGALG00000004319	NUDT13	6	protein_coding	1.26692	2.39828	2.29882e-05
ENSGALG00000004322		7	protein_coding	-4.82484	0.116766	6.97731e-05
ENSGALG00000004325	P4HA1	6	protein_coding	-0.378461	5.90461	1.94321e-06
ENSGALG00000004341		8	protein_coding	0.606851	3.09162	0.00908791
ENSGALG00000004345	OIT3	6	protein_coding	-0.853464	2.41868	0.00375322
ENSGALG00000004350	WDR41	Z	protein_coding	1.41294	3.59851	2.27009e-14
ENSGALG00000004357	ANXA6	13	protein_coding	-0.302633	7.4124	8.42423e-11
ENSGALG00000004362	MRPL21	5	protein_coding	0.290168	6.54973	6.94602e-06
ENSGALG00000004364	ABR	19	protein_coding	-3.52556	-0.348905	0.0197895
ENSGALG00000004375	VPS35	11	protein_coding	-0.290432	5.99278	0.00023956
ENSGALG00000004378	ASB6	17	protein_coding	-0.731145	3.83628	1.13064e-05
ENSGALG00000004383	TIMM22	19	protein_coding	0.164302	6.29348	0.0305093
ENSGALG00000004386	SOX9	18	protein_coding	1.92314	3.10416	1.02893e-16
ENSGALG00000004387	CCPG1	10	protein_coding	-0.211314	5.92864	0.0120489
ENSGALG00000004390	AP3B1	Z	protein_coding	1.06811	3.61623	4.59509e-09
ENSGALG00000004394		7	protein_coding	0.772862	2.23603	0.0183961
ENSGALG00000004410	ANAPC16	6	protein_coding	0.173284	7.56743	0.000207433
ENSGALG00000004425	SCAMP1	Z	protein_coding	0.994339	2.79788	9.06496e-05
ENSGALG00000004435	RAB27A	10	protein_coding	0.263357	5.51135	0.00658143
ENSGALG00000004437	LHFPL2	Z	protein_coding	0.890885	2.16564	0.00776128
ENSGALG00000004438	ARSB	Z	protein_coding	1.10451	2.36726	0.000275498
ENSGALG00000004448	BRINP2	8	protein_coding	-0.99899	2.41868	0.000599272
ENSGALG00000004465	PALD1	6	protein_coding	-1.05853	7.40921	6.72933e-120
ENSGALG00000004467	CLIP1	15	protein_coding	0.366643	3.94173	0.0347246
ENSGALG00000004483	AHSA2	3	protein_coding	0.26176	6.3691	0.000176485
ENSGALG00000004486	ZCCHC8	15	protein_coding	-0.609361	4.1323	5.14954e-05
ENSGALG00000004491	DMGDH	Z	protein_coding	3.63678	-0.2818	0.0171321
ENSGALG00000004492	PIGL	19	protein_coding	-0.783445	2.85127	0.00151394
ENSGALG00000004505	CCDC137	18	protein_coding	0.219659	5.68914	0.0174261
ENSGALG00000004506	URI1	11	protein_coding	0.577068	5.91046	1.3169e-13
ENSGALG00000004521	GPX3	13	protein_coding	0.288508	5.05149	0.0118935
ENSGALG00000004529	VPS29	15	protein_coding	0.190324	6.62659	0.00373499
ENSGALG00000004553	SGPL1	6	protein_coding	-1.50667	7.14256	1.01823e-192
ENSGALG00000004554	CACYBP	8	protein_coding	0.332817	6.96711	1.16141e-09
ENSGALG00000004555	RBM22	13	protein_coding	-0.219124	6.07427	0.00565926
ENSGALG00000004557	WIPI2	14	protein_coding	0.419295	5.20117	5.56791e-05
ENSGALG00000004559	DPY19L3	11	protein_coding	1.57232	0.813349	0.0134713
ENSGALG00000004562	HVCN1	15	protein_coding	-0.849209	4.65125	1.80866e-12
ENSGALG00000004569	UNC5B	6	protein_coding	-0.901089	4.69982	2.34244e-14
ENSGALG00000004574	NPPA	21	protein_coding	-1.88336	0.544187	0.0089524
ENSGALG00000004588	RPS14	13	protein_coding	-0.0268311	12.1555	0.000120736
ENSGALG00000004590	CLCN6	21	protein_coding	-0.46634	3.5717	0.0161988
ENSGALG00000004593	SULF2	20	protein_coding	0.77862	2.58966	0.00559649
ENSGALG00000004594	CD74	13	protein_coding	1.07259	3.63372	3.12678e-09
ENSGALG00000004612	MTHFR	21	protein_coding	-0.544841	3.69345	0.00267856
ENSGALG00000004614	NPL	8	protein_coding	-2.14529	2.92421	9.11142e-19
ENSGALG00000004631	DRAXIN	21	protein_coding	-0.882961	2.56259	0.00138764
ENSGALG00000004637		19	protein_coding	0.779748	3.19536	0.000358805
ENSGALG00000004645	TBC1D13	17	protein_coding	-3.23461	-0.419295	0.0398716
ENSGALG00000004648	PDCD5	11	protein_coding	0.192564	7.82759	4.66736e-06
ENSGALG00000004661	SHISA5	12	protein_coding	-1.41702	0.931213	0.0138396
ENSGALG00000004683	TPD52L2	20	protein_coding	-0.395958	5.87825	7.29124e-07
ENSGALG00000004687	CENPP	12	protein_coding	0.261299	5.43111	0.00903323
ENSGALG00000004696	LEO1	10	protein_coding	-0.366804	4.69971	0.00391038
ENSGALG00000004701	SET	17	protein_coding	0.150633	9.87475	3.80174e-12
ENSGALG00000004705	BUD31	14	protein_coding	0.336917	7.8752	2.15939e-17
ENSGALG00000004710	TMOD3	10	protein_coding	0.519529	5.50415	1.14937e-08
ENSGALG00000004719	SPTAN1	17	protein_coding	-0.385845	7.09325	5.67245e-14
ENSGALG00000004728	RGL1	8	protein_coding	0.325529	4.21001	0.0396764
ENSGALG00000004736	STAU1	20	protein_coding	-0.20039	6.52922	0.00293615
ENSGALG00000004738	GLE1	17	protein_coding	-0.862792	2.6682	0.00111239
ENSGALG00000004740	TMOD2	10	protein_coding	0.910606	4.53939	1.16583e-12
ENSGALG00000004741	EPHB2	21	protein_coding	-0.919342	2.76661	0.00027266
ENSGALG00000004745	NATD1	14	protein_coding	-0.293694	4.49484	0.0385289
ENSGALG00000004756	CEP89	11	protein_coding	-0.850289	3.30323	3.00331e-05
ENSGALG00000004758	KCNB1	20	protein_coding	1.53653	1.1414	0.00405547
ENSGALG00000004760	TMEM116	15	protein_coding	-1.40525	1.5442	0.000927363
ENSGALG00000004767	ODF2	17	protein_coding	-0.544441	4.33834	0.000104231
ENSGALG00000004769	PSAP	6	protein_coding	1.00767	2.67658	0.000162406
ENSGALG00000004771	C1QB	21	protein_coding	-3.97474	-0.217659	0.00486883
ENSGALG00000004777	AIFM2	6	protein_coding	-0.837766	2.48762	0.00343813
ENSGALG00000004783	C17H9orf16	17	protein_coding	0.16095	6.92485	0.0071057
ENSGALG00000004800	C1orf50	21	protein_coding	-0.287438	4.59868	0.0350955
ENSGALG00000004812	FAM129A	8	protein_coding	-1.56002	1.18953	0.00195859
ENSGALG00000004813	IARS1	12	protein_coding	0.356675	5.79293	2.28606e-05
ENSGALG00000004814		11	protein_coding	0.870284	2.15357	0.00974944
ENSGALG00000004818	RPL6	15	protein_coding	-0.157658	11.0923	3.00899e-30
ENSGALG00000004831	RPS4Y1	4	protein_coding	-0.0904624	11.7914	3.02988e-24
ENSGALG00000004834	COPS3	14	protein_coding	0.229093	6.28723	0.00172274
ENSGALG00000004845	TIMM10	5	protein_coding	-0.101709	8.40192	0.00558595
ENSGALG00000004848	YBX1	21	protein_coding	0.151232	11.457	1.20774e-41
ENSGALG00000004859	ZNFX1	20	protein_coding	-1.34715	1.98673	0.000102061
ENSGALG00000004870	DNAAF6	4	protein_coding	0.378109	4.16861	0.0166219
ENSGALG00000004874	PPIH	21	protein_coding	0.139253	7.50472	0.00451471
ENSGALG00000004881		17	protein_coding	-0.39243	4.28674	0.00818619
ENSGALG00000004897	GTSE1	1	protein_coding	-0.407519	4.54425	0.00227625
ENSGALG00000004901	CORO1C	15	protein_coding	-0.390476	6.60724	1.65094e-10
ENSGALG00000004917	DOC2B	19	protein_coding	-1.9802	2.69349	4.51804e-14
ENSGALG00000004937	VGLL4	12	protein_coding	0.453478	5.09628	2.49148e-05
ENSGALG00000004952	RPL36AL	4	protein_coding	-0.15671	12.0079	8.60618e-103
ENSGALG00000004956	GPI	11	protein_coding	0.966824	8.09456	1.48766e-151
ENSGALG00000004974	PPARG	12	protein_coding	1.82759	0.468217	0.0197895
ENSGALG00000004975		4	protein_coding	0.576071	2.64245	0.0411539
ENSGALG00000004986	CERCAM	17	protein_coding	-0.465066	4.43627	0.000707404
ENSGALG00000005000	COMTD1	6	protein_coding	1.07724	4.38531	2.17641e-15
ENSGALG00000005001	CNBP	12	protein_coding	0.425773	9.23463	6.69672e-63
ENSGALG00000005002	VDAC2	6	protein_coding	0.0658708	9.21452	0.024994
ENSGALG00000005005	MIEF2	14	protein_coding	-0.601172	2.69343	0.0267835
ENSGALG00000005016	ZNF608	Z	protein_coding	0.565268	3.16563	0.0128139
ENSGALG00000005017	DUSP13	6	protein_coding	-3.23461	-0.419295	0.0398716
ENSGALG00000005022	GP9	12	protein_coding	3.63678	-0.2818	0.0171321
ENSGALG00000005034	ACAD9	12	protein_coding	0.206418	6.97454	0.000295497
ENSGALG00000005036	SH2D3C	17	protein_coding	-4.46152	-0.0407779	0.000595783
ENSGALG00000005054	DKC1	4	protein_coding	-0.139644	7.34475	0.007038
ENSGALG00000005057	ADK	6	protein_coding	-0.185934	5.82015	0.0375867
ENSGALG00000005061	PPM1E	19	protein_coding	0.698845	3.72631	8.35958e-05
ENSGALG00000005063	ST6GALNAC4	17	protein_coding	-0.351299	5.04513	0.00164582
ENSGALG00000005064	PRPSAP2	14	protein_coding	0.181659	6.02769	0.0288879
ENSGALG00000005070	AP3M1	6	protein_coding	-0.235619	6.18742	0.00174169
ENSGALG00000005074	FAM102A	17	protein_coding	0.382212	4.68705	0.00291117
ENSGALG00000005076		9	protein_coding	0.44145	3.28665	0.0462584
ENSGALG00000005079	VCL	6	protein_coding	-1.22864	1.50672	0.00458275
ENSGALG00000005086	PLAU	6	protein_coding	2.24612	1.88808	9.60853e-09
ENSGALG00000005092	HDAC11	12	protein_coding	0.818097	3.236	0.000134619
ENSGALG00000005094	GRAPL	14	protein_coding	-1.27506	1.04015	0.0194426
ENSGALG00000005096	B9D1	14	protein_coding	-0.592759	2.60753	0.0355296
ENSGALG00000005102	CDH4	20	protein_coding	0.732719	4.00688	3.75907e-06
ENSGALG00000005103	GDPD1	19	protein_coding	-1.65469	0.718217	0.010542
ENSGALG00000005132	CIAO2B	11	protein_coding	0.254944	6.87234	1.09019e-05
ENSGALG00000005139	CLTC	19	protein_coding	-0.409135	7.07977	1.76337e-15
ENSGALG00000005140	RRAD	11	protein_coding	1.26825	2.70166	1.46777e-06
ENSGALG00000005147	AMY1A	8	protein_coding	0.546991	4.44603	5.9465e-05
ENSGALG00000005150	PTRH2	19	protein_coding	0.264034	7.22787	1.85665e-07
ENSGALG00000005160	VMP1	19	protein_coding	-0.398613	4.68931	0.0016191
ENSGALG00000005164	MTG2	20	protein_coding	0.511273	4.43112	0.000208244
ENSGALG00000005171	AP1S3	9	protein_coding	0.275683	7.04722	3.14129e-07
ENSGALG00000005198	RPS6KB1	19	protein_coding	-0.888463	1.54419	0.0409254
ENSGALG00000005200	ADRM1	20	protein_coding	0.195733	5.97464	0.0196884
ENSGALG00000005203	OLFM3	8	protein_coding	-0.516273	5.8911	3.50444e-11
ENSGALG00000005204		15	protein_coding	-1.29764	2.1657	5.19971e-05
ENSGALG00000005207	SYNPO2L	6	protein_coding	3.63678	-0.2818	0.0171321
ENSGALG00000005214	TERB1	11	protein_coding	0.595641	4.07568	0.000142603
ENSGALG00000005217	MOGAT1	9	protein_coding	-1.11259	3.38814	1.00221e-08
ENSGALG00000005223	ADCYAP1R1	2	protein_coding	0.485076	3.13526	0.0383758
ENSGALG00000005229	DPH5	8	protein_coding	0.447768	5.55323	7.19238e-07
ENSGALG00000005236	FARSB	9	protein_coding	-0.271795	5.74472	0.00194022
ENSGALG00000005237	FGD3	12	protein_coding	-0.262232	4.95232	0.0290168
ENSGALG00000005243	PPP3CB	6	protein_coding	0.543721	3.59857	0.00443817
ENSGALG00000005247		14	protein_coding	-1.91582	0.388067	0.0159389
ENSGALG00000005249	BICD2	12	protein_coding	-0.410976	5.28957	3.79341e-05
ENSGALG00000005256	EPHA4	9	protein_coding	-1.92608	0.71822	0.00313907
ENSGALG00000005263	SOX8	14	protein_coding	1.54845	2.04009	1.0289e-05
ENSGALG00000005265	SYT9	5	protein_coding	1.74283	0.428688	0.0299349
ENSGALG00000005277	RTCA	8	protein_coding	0.433389	5.08839	6.31883e-05
ENSGALG00000005280	DBT	8	protein_coding	0.765941	3.96949	1.79107e-06
ENSGALG00000005291		14	protein_coding	0.503991	4.11979	0.00125095
ENSGALG00000005292	KLHL40	2	protein_coding	3.8425	-0.21767	0.00929174
ENSGALG00000005294	PPFIBP2	5	protein_coding	1.3129	4.01351	7.26671e-17
ENSGALG00000005295	BCAS3	19	protein_coding	-0.391445	4.29226	0.00822375
ENSGALG00000005302	SASS6	8	protein_coding	-0.390027	4.6142	0.00281353
ENSGALG00000005316	SRFBP1	Z	protein_coding	0.997902	4.71391	9.27222e-17
ENSGALG00000005323	DIRAS2	Z	protein_coding	1.49797	1.01365	0.00864719
ENSGALG00000005337	SNX2	Z	protein_coding	0.552742	5.99406	2.87873e-13
ENSGALG00000005338	RPS21	20	protein_coding	-0.117328	12.1559	1.04913e-75
ENSGALG00000005340	SLC35A3	8	protein_coding	-0.967645	1.63383	0.0194426
ENSGALG00000005346	PPIC	Z	protein_coding	1.1648	6.12005	1.27882e-57
ENSGALG00000005347	ADAMTS18	11	protein_coding	-1.91582	0.388067	0.0159389
ENSGALG00000005349	MSLN	14	protein_coding	2.20461	1.85864	2.41732e-08
ENSGALG00000005352	GATA5	20	protein_coding	1.32919	3.53944	1.85175e-12
ENSGALG00000005357	COPB2	9	protein_coding	-0.207047	6.31689	0.00442074
ENSGALG00000005365	NARFL	14	protein_coding	1.33974	4.89873	4.58245e-32
ENSGALG00000005367	MRPS22	9	protein_coding	-0.325861	5.73667	0.000155267
ENSGALG00000005368	CEP120	Z	protein_coding	0.884203	2.45841	0.00273422
ENSGALG00000005369	BTBD10	5	protein_coding	0.376301	4.28662	0.0124394
ENSGALG00000005383	BRCC3	4	protein_coding	0.45405	4.58961	0.000533101
ENSGALG00000005395	POLR1E	Z	protein_coding	0.771098	5.83209	3.73165e-22
ENSGALG00000005397	GGNBP2	19	protein_coding	0.367771	5.08523	0.000859018
ENSGALG00000005398	HAGH	14	protein_coding	0.405547	6.47464	3.34855e-10
ENSGALG00000005403	DHRS11	19	protein_coding	0.86127	4.03016	3.17963e-08
ENSGALG00000005404	LRTM1	12	protein_coding	4.32659	-0.0407947	0.00150678
ENSGALG00000005407	AGL	8	protein_coding	-0.583137	2.51619	0.0465921
ENSGALG00000005412	SNAP47	2	protein_coding	-0.890025	2.35684	0.00314381
ENSGALG00000005418	FRRS1	8	protein_coding	0.946748	4.48262	4.62722e-13
ENSGALG00000005420	AATF	19	protein_coding	0.283373	4.95393	0.0176759
ENSGALG00000005422	PDLIM1	6	protein_coding	-1.15941	6.15194	2.80828e-61
ENSGALG00000005423	GRHPR	Z	protein_coding	0.781228	4.57831	6.82235e-10
ENSGALG00000005426	FREM1	Z	protein_coding	-0.87262	2.65113	0.00105132
ENSGALG00000005439	ACACA	19	protein_coding	0.698817	2.09164	0.0471269
ENSGALG00000005442	PALMD	8	protein_coding	0.854134	3.13524	0.000125653
ENSGALG00000005448	MYL3	2	protein_coding	-2.57542	2.01372	1.46687e-12
ENSGALG00000005450	CCDC66	12	protein_coding	-0.392917	5.14611	0.000207298
ENSGALG00000005451	HELLS	6	protein_coding	0.269029	8.30342	9.36863e-15
ENSGALG00000005452	TADA2A	19	protein_coding	0.417605	3.54875	0.0375844
ENSGALG00000005456	SDR42E1	11	protein_coding	-0.553841	2.98673	0.0220388
ENSGALG00000005465	NDUFB10	14	protein_coding	0.130233	8.88132	1.75841e-05
ENSGALG00000005473	PNAT3	11	protein_coding	-1.56106	0.902644	0.00756387
ENSGALG00000005474	PNAT10	11	protein_coding	1.55768	0.931183	0.00903459
ENSGALG00000005475		4	protein_coding	0.380939	5.30714	0.000158151
ENSGALG00000005481	ARHGEF3	12	protein_coding	0.42932	5.2143	3.24311e-05
ENSGALG00000005489	DDX52	19	protein_coding	-0.435185	5.50923	1.80845e-06
ENSGALG00000005490	RPS2	14	protein_coding	-0.0286438	11.9332	0.000912802
ENSGALG00000005494	MLYCD	11	protein_coding	0.722048	3.07251	0.00178527
ENSGALG00000005503	WFDC1	11	protein_coding	-2.25795	4.12322	1.55153e-47
ENSGALG00000005512	KIAA1671	15	protein_coding	-0.419287	4.73662	0.000681048
ENSGALG00000005522	DYNLL2	19	protein_coding	0.295615	7.52545	5.93318e-11
ENSGALG00000005531	MRGBP	20	protein_coding	0.169576	6.16107	0.0330478
ENSGALG00000005534	TM9SF3	6	protein_coding	-0.200805	6.57521	0.0024217
ENSGALG00000005535	TCOF1	13	protein_coding	-0.317058	6.98657	4.57298e-09
ENSGALG00000005541	GJB1	4	protein_coding	0.596093	2.92408	0.0171222
ENSGALG00000005550	ST6GAL1	9	protein_coding	-1.49541	4.04031	8.94367e-23
ENSGALG00000005551	DKK3	5	protein_coding	-0.766262	6.31316	3.57725e-31
ENSGALG00000005559	MRPS23	19	protein_coding	-0.174086	6.6951	0.00682202
ENSGALG00000005579	GFER	14	protein_coding	0.609159	4.2976	2.1001e-05
ENSGALG00000005580	TMEM56	8	protein_coding	0.437642	3.52552	0.0299016
ENSGALG00000005582	KLHL18	2	protein_coding	-0.827442	3.87357	3.55481e-07
ENSGALG00000005583	ALG14	8	protein_coding	0.347907	4.5941	0.00963839
ENSGALG00000005584	GALNT18	5	protein_coding	-0.902662	3.99359	5.02275e-09
ENSGALG00000005587	EIF4G2	5	protein_coding	-0.223667	9.03477	3.97123e-16
ENSGALG00000005597	CNN3	8	protein_coding	-0.452128	7.32541	6.05311e-22
ENSGALG00000005601	DNAH12	12	protein_coding	-1.85348	1.16569	0.000299492
ENSGALG00000005608	SLC9A3R2	14	protein_coding	-0.435102	3.71003	0.0185501
ENSGALG00000005619	F3	8	protein_coding	0.702962	4.5738	3.38728e-08
ENSGALG00000005634	CRYBA4	15	protein_coding	4.02252	-0.156271	0.0050516
ENSGALG00000005648		4	protein_coding	-0.817976	3.11681	0.00020689
ENSGALG00000005651	KLHL36	11	protein_coding	-0.210381	5.42249	0.0399893
ENSGALG00000005654	PITPNB	15	protein_coding	0.4114	4.04989	0.012063
ENSGALG00000005657	CRHR2	2	protein_coding	0.667234	3.47304	0.000731917
ENSGALG00000005662	AMPD3	5	protein_coding	-1.56306	0.544186	0.0294659
ENSGALG00000005667	UBE2G2	9	protein_coding	0.308677	7.16983	1.52724e-09
ENSGALG00000005668	WSB1	19	protein_coding	-0.360796	5.6683	3.69732e-05
ENSGALG00000005673	DTWD1	10	protein_coding	-0.735327	4.53735	6.35941e-09
ENSGALG00000005674	USP10	11	protein_coding	0.377717	6.45082	7.77019e-09
ENSGALG00000005676	TTC28	15	protein_coding	2.05557	0.580688	0.0055571
ENSGALG00000005678	FLNB	12	protein_coding	-1.37405	1.32488	0.00356581
ENSGALG00000005683	ARHGAP29	8	protein_coding	-0.44074	4.27565	0.00275036
ENSGALG00000005684	FBXL15	6	protein_coding	-3.23461	-0.419295	0.0398716
ENSGALG00000005689	PAX2	6	protein_coding	-1.89118	1.46826	1.98429e-05
ENSGALG00000005694	GARS	2	protein_coding	-0.239537	6.86215	3.88494e-05
ENSGALG00000005696	ABHD6	12	protein_coding	-0.923586	3.58529	3.29998e-07
ENSGALG00000005698	HIF1AN	6	protein_coding	-0.441152	4.37778	0.00179547
ENSGALG00000005700	GID8	20	protein_coding	-0.409226	5.97322	1.02448e-07
ENSGALG00000005704	NDUFB8	6	protein_coding	0.386261	7.79561	1.68178e-21
ENSGALG00000005707	IFT20	19	protein_coding	0.206173	8.03337	1.08156e-07
ENSGALG00000005710	CTDSPL	2	protein_coding	0.150427	6.74548	0.0197406
ENSGALG00000005725	CSF1R	13	protein_coding	-4.15587	-0.156257	0.00243495
ENSGALG00000005737	TNFAIP1	19	protein_coding	0.252646	4.97296	0.0358657
ENSGALG00000005739	SCD	6	protein_coding	-1.80446	2.99358	5.04306e-15
ENSGALG00000005744	EMC8	11	protein_coding	0.306178	6.28581	1.5723e-05
ENSGALG00000005745	YTHDF1	20	protein_coding	-0.443532	5.28266	7.86794e-06
ENSGALG00000005749	COX4I1	11	protein_coding	0.221601	10.1845	1.66456e-30
ENSGALG00000005753		4	protein_coding	0.380458	6.55657	1.46614e-09
ENSGALG00000005768	ETV5	9	protein_coding	0.349033	5.84827	2.39837e-05
ENSGALG00000005772	BOK	9	protein_coding	-1.38206	4.77672	5.91936e-33
ENSGALG00000005774	NKAIN4	20	protein_coding	0.335104	6.55373	1.34822e-07
ENSGALG00000005779	FBXO31	11	protein_coding	-1.15912	1.34625	0.0135316
ENSGALG00000005782	GCLM	8	protein_coding	0.404166	7.08888	5.81131e-15
ENSGALG00000005788	FARP2	9	protein_coding	-0.895394	3.61641	5.67681e-07
ENSGALG00000005789	UQCRC1	12	protein_coding	-0.193971	7.4408	5.54116e-05
ENSGALG00000005797	COL20A1	20	protein_coding	-2.43547	-0.156259	0.0453842
ENSGALG00000005800	DCAF12L2	Z	protein_coding	0.281768	6.70357	4.0034e-06
ENSGALG00000005801	CHRNA4	20	protein_coding	-0.838032	3.49725	8.89338e-06
ENSGALG00000005802	FLT4	13	protein_coding	-1.23168	3.56722	9.94779e-12
ENSGALG00000005806	KIF24	Z	protein_coding	1.54603	1.04012	0.00603521
ENSGALG00000005809	SEPTIN2	9	protein_coding	0.882403	3.20708	4.37048e-05
ENSGALG00000005815	TMEM41B	5	protein_coding	-0.677098	4.33034	9.18236e-07
ENSGALG00000005820	RNF130	13	protein_coding	-0.244943	5.80481	0.00475045
ENSGALG00000005823	HDLBP	9	protein_coding	-0.397926	6.62812	5.03295e-11
ENSGALG00000005834	PAFAH1B1	19	protein_coding	-0.27401	6.88291	1.4968e-06
ENSGALG00000005839	ARID3C	Z	protein_coding	4.18255	-0.097378	0.00278075
ENSGALG00000005842	GDPD2	4	protein_coding	0.935596	2.11673	0.00605325
ENSGALG00000005843	EEF1A2	20	protein_coding	1.65534	4.63787	1.8982e-38
ENSGALG00000005845	SLC7A5	11	protein_coding	-1.52408	5.3612	1.17215e-58
ENSGALG00000005850	FNBP1L	8	protein_coding	-0.371908	5.92251	2.59664e-06
ENSGALG00000005853	HTR2C	4	protein_coding	-2.04874	1.94532	1.22512e-08
ENSGALG00000005854	CLUH	19	protein_coding	0.291558	4.96261	0.0139778
ENSGALG00000005860	ACAA1	2	protein_coding	0.483728	4.0757	0.00243812
ENSGALG00000005869	COPG1	12	protein_coding	-0.247723	6.08068	0.0014781
ENSGALG00000005872	BANP	11	protein_coding	1.03382	4.9745	2.63102e-21
ENSGALG00000005888	PGP	14	protein_coding	-0.331423	4.31411	0.0272653
ENSGALG00000005897	HMCES	12	protein_coding	0.463152	7.26493	1.07722e-21
ENSGALG00000005902	RAB7A	12	protein_coding	0.493024	7.80799	1.17321e-34
ENSGALG00000005904	TMED5	8	protein_coding	-0.450217	7.62604	2.16386e-26
ENSGALG00000005908	TMEM9B	5	protein_coding	0.312019	7.04881	4.908e-09
ENSGALG00000005918	DIPK1A	8	protein_coding	1.30352	1.01365	0.0222215
ENSGALG00000005922	RPL5	8	protein_coding	-0.0508091	10.5777	0.00754954
ENSGALG00000005930	PLS3	4	protein_coding	-0.913547	5.62107	2.32992e-27
ENSGALG00000005936	AGTR2	4	protein_coding	1.06994	1.23604	0.0367374
ENSGALG00000005947	MYD88	2	protein_coding	-0.630113	3.4634	0.00131181
ENSGALG00000005948	RPL27A	5	protein_coding	-0.0289033	12.103	7.42544e-05
ENSGALG00000005966	SEC61A1	12	protein_coding	-0.352217	6.5223	2.93638e-08
ENSGALG00000005976	TCEA2	20	protein_coding	0.330285	6.45884	5.4608e-07
ENSGALG00000005982	KLHL9	4	protein_coding	-0.390687	5.03036	0.000425876
ENSGALG00000005995	SLC13A5	19	protein_coding	1.90765	0.50669	0.0131126
ENSGALG00000005998	RRAS	5	protein_coding	0.455075	5.60843	2.5911e-07
ENSGALG00000006008	HOMER2	10	protein_coding	-0.427628	4.73662	0.000517172
ENSGALG00000006010	FAM103A1	10	protein_coding	0.229433	6.74491	0.000188391
ENSGALG00000006011	KIAA0753	19	protein_coding	0.409885	4.49472	0.00287284
ENSGALG00000006025	XIRP1	2	protein_coding	-3.23461	-0.419295	0.0398716
ENSGALG00000006031	BRDT	8	protein_coding	-5.27411	1.3881	1.1268e-15
ENSGALG00000006037	MCM2	12	protein_coding	-0.610078	5.94644	7.61323e-16
ENSGALG00000006041	BNC1	10	protein_coding	-1.71807	0.468237	0.0223035
ENSGALG00000006043	RBBP6	14	protein_coding	-0.283084	7.23817	1.34315e-08
ENSGALG00000006045	SH3GL3	10	protein_coding	0.926946	3.06608	4.84005e-05
ENSGALG00000006049	STK26	4	protein_coding	-0.229386	5.44496	0.0224869
ENSGALG00000006050	CYP2R1	5	protein_coding	-0.733077	3.34629	0.00029651
ENSGALG00000006054	CALCA	5	protein_coding	0.681331	2.81333	0.00841946
ENSGALG00000006056		12	protein_coding	-0.131183	6.69974	0.0485879
ENSGALG00000006073	NDUFAB1	14	protein_coding	0.127441	8.77323	5.29564e-05
ENSGALG00000006077	C5H11orf58	5	protein_coding	0.223872	8.50271	9.36005e-12
ENSGALG00000006080	GPC4	4	protein_coding	-0.386018	5.09493	0.000363186
ENSGALG00000006094	PHF6	4	protein_coding	0.396585	5.2962	8.37464e-05
ENSGALG00000006096	RPS13	5	protein_coding	0.0304173	11.5187	0.0126414
ENSGALG00000006106	TNFRSF6B	20	protein_coding	-3.52556	-0.348905	0.0197895
ENSGALG00000006109	MAPK8	6	protein_coding	0.316953	4.90616	0.00834606
ENSGALG00000006118	ZC3H18	11	protein_coding	0.269082	5.55788	0.00461903
ENSGALG00000006127	FAM122A	4	protein_coding	-0.287532	5.80868	0.000719947
ENSGALG00000006130	STMN3	20	protein_coding	1.5826	1.44858	0.00059044
ENSGALG00000006143		6	protein_coding	3.63678	-0.2818	0.0171321
ENSGALG00000006147	NUCB2	5	protein_coding	0.213058	5.84365	0.0147111
ENSGALG00000006153	EXOG	2	protein_coding	-0.222128	5.48406	0.0256331
ENSGALG00000006158	ACVR2B	2	protein_coding	0.415596	4.2474	0.00601852
ENSGALG00000006161	CHMP1A	11	protein_coding	0.262922	5.11513	0.0200668
ENSGALG00000006180	SLC9A6	4	protein_coding	-1.56151	3.58982	6.19438e-18
ENSGALG00000006182	NSFL1C	20	protein_coding	-0.377906	5.16125	0.000352619
ENSGALG00000006188	KYAT3	8	protein_coding	0.365658	3.92406	0.0367374
ENSGALG00000006192	USH1C	5	protein_coding	0.557323	3.95568	0.000745825
ENSGALG00000006198	LSS	7	protein_coding	-0.318623	4.2361	0.0401387
ENSGALG00000006201	TBC1D20	20	protein_coding	-1.05274	1.52558	0.0150392
ENSGALG00000006205	GTF2B	8	protein_coding	-0.27917	5.85415	0.000869642
ENSGALG00000006219	PRKAG2	2	protein_coding	0.180513	6.18719	0.0207562
ENSGALG00000006231	SERGEF	5	protein_coding	-1.2283	0.931212	0.0340615
ENSGALG00000006233	GALNT11	2	protein_coding	-1.38387	4.78457	3.27875e-33
ENSGALG00000006250	TRAPPC2L	11	protein_coding	0.183446	6.90921	0.00196373
ENSGALG00000006253	ILKAP	9	protein_coding	0.343483	5.60294	0.000158129
ENSGALG00000006294	PSMD2	9	protein_coding	-0.204759	6.27501	0.00562196
ENSGALG00000006297	TRPC7	13	protein_coding	-2.99528	0.718225	1.96487e-05
ENSGALG00000006305	DTYMK	9	protein_coding	0.221137	6.22298	0.00328041
ENSGALG00000006309	SMAD5	13	protein_coding	-0.386706	6.75245	2.63365e-11
ENSGALG00000006312	TSG101	5	protein_coding	-0.149602	6.93619	0.0124183
ENSGALG00000006326	MIF	15	protein_coding	0.468455	3.63377	0.0142262
ENSGALG00000006327	FBXL21	13	protein_coding	-0.436362	4.03032	0.00720276
ENSGALG00000006328	CHCHD4	12	protein_coding	0.246745	6.27961	0.000690729
ENSGALG00000006329	IL9	13	protein_coding	-1.37405	1.32488	0.00356581
ENSGALG00000006334	LAP3	4	protein_coding	-0.400284	6.54562	1.38725e-10
ENSGALG00000006343	ACTA2	6	protein_coding	-0.807921	6.9643	2.77781e-53
ENSGALG00000006345	TMEM43	12	protein_coding	-0.462565	5.35958	1.43071e-06
ENSGALG00000006352	CH25H	6	protein_coding	-1.50754	1.78237	7.1895e-05
ENSGALG00000006355	SPTY2D1	5	protein_coding	-0.330938	5.09649	0.00266793
ENSGALG00000006356	MKLN1	1	protein_coding	0.523731	4.83041	8.69296e-06
ENSGALG00000006357	XPC	12	protein_coding	-0.399477	3.88817	0.0214783
ENSGALG00000006368	PTPN5	5	protein_coding	0.52651	2.99345	0.0323423
ENSGALG00000006378	LIPA	6	protein_coding	-0.326517	4.71416	0.010758
ENSGALG00000006382	PTPRJ	5	protein_coding	4.18255	-0.0973784	0.00278075
ENSGALG00000006395	WDR53	9	protein_coding	0.48323	5.50059	1.32796e-07
ENSGALG00000006399	TLNRD1	10	protein_coding	-1.95666	0.873501	0.00109538
ENSGALG00000006401	OSBPL5	5	protein_coding	-0.561882	4.75074	2.37918e-06
ENSGALG00000006404	DDX46	13	protein_coding	0.14616	8.08165	0.000218415
ENSGALG00000006405	CEP19	9	protein_coding	0.512445	3.24173	0.0211449
ENSGALG00000006409	PODXL	1	protein_coding	0.214794	6.8636	0.000284864
ENSGALG00000006411	CAMLG	13	protein_coding	0.503229	3.7901	0.00475142
ENSGALG00000006424	JADE2	13	protein_coding	1.15353	1.28112	0.0206242
ENSGALG00000006425	SLC6A6	12	protein_coding	-0.890571	2.87353	0.000234945
ENSGALG00000006427	CARS	5	protein_coding	-0.229617	5.22174	0.0366533
ENSGALG00000006428	UBE2I	14	protein_coding	0.221871	7.0489	5.56791e-05
ENSGALG00000006456	C14H16orf45	14	protein_coding	0.619038	7.93319	2.56622e-58
ENSGALG00000006473	PLXNA4	1	protein_coding	0.951959	2.84369	0.000138371
ENSGALG00000006474	SKP1	13	protein_coding	0.117986	8.46335	0.00086802
ENSGALG00000006480	TCF7	13	protein_coding	0.474959	3.5114	0.0179025
ENSGALG00000006482	FAH	10	protein_coding	-2.43547	-0.156259	0.0453842
ENSGALG00000006486	RPP30	6	protein_coding	0.349878	4.67866	0.00710485
ENSGALG00000006488	RYK	9	protein_coding	-0.205356	5.63281	0.0304536
ENSGALG00000006491	ANKRD1	6	protein_coding	-6.18401	2.12923	2.2773e-30
ENSGALG00000006505	ZFAND6	10	protein_coding	-0.352598	6.75691	1.46165e-09
ENSGALG00000006507	CLMP	24	protein_coding	-1.0485	3.61201	3.95426e-09
ENSGALG00000006512	HSPA8	24	protein_coding	0.241846	9.63274	2.95203e-26
ENSGALG00000006516	MTHFS	10	protein_coding	0.372249	5.40459	0.000130715
ENSGALG00000006530	TSSC4	5	protein_coding	-0.219523	5.76963	0.0137357
ENSGALG00000006532	FOPNL	14	protein_coding	0.253534	5.10263	0.026628
ENSGALG00000006542	ESYT2	2	protein_coding	-1.61595	2.15364	5.50224e-07
ENSGALG00000006546	CD81	5	protein_coding	0.208649	6.35141	0.00380553
ENSGALG00000006561	MRPL23	5	protein_coding	0.255104	7.64963	5.16181e-09
ENSGALG00000006564		9	protein_coding	0.525666	5.81602	8.74689e-11
ENSGALG00000006565		15	protein_coding	1.60555	1.28112	0.00131154
ENSGALG00000006566	TBCCD1	9	protein_coding	-0.746448	3.39326	0.000170008
ENSGALG00000006572	TNNT3	5	protein_coding	-3.34552	0.931225	2.44087e-07
ENSGALG00000006583	LSP1P1	5	protein_coding	-1.4766	7.90982	1.55697e-307
ENSGALG00000006588		15	protein_coding	0.281162	4.55105	0.0447958
ENSGALG00000006596	SNRPD3	15	protein_coding	0.468017	8.72781	9.01845e-56
ENSGALG00000006599	ZMYND11	2	protein_coding	-0.216512	5.45114	0.0322499
ENSGALG00000006609	EPHB1	9	protein_coding	0.253181	6.21428	0.000658755
ENSGALG00000006612	ASXL1	20	protein_coding	-0.626045	2.51619	0.0316602
ENSGALG00000006629	RBP4A	6	protein_coding	-1.99752	1.14144	0.000130156
ENSGALG00000006630	COMMD7	20	protein_coding	0.275893	7.18699	7.17977e-08
ENSGALG00000006632	CEP63	9	protein_coding	0.891652	3.21291	3.44059e-05
ENSGALG00000006642	ADORA2A	15	protein_coding	-1.15589	1.58072	0.00584157
ENSGALG00000006646	ABCC1	14	protein_coding	0.415464	5.19529	6.87107e-05
ENSGALG00000006647	DUSP8	5	protein_coding	-3.58573	0.750649	9.63911e-07
ENSGALG00000006649	TMEM41A	9	protein_coding	0.219032	5.38411	0.0356397
ENSGALG00000006657	MAPRE1	20	protein_coding	0.314828	8.9215	6.17733e-29
ENSGALG00000006663	ARHGEF12	24	protein_coding	-0.238006	5.57175	0.0124264
ENSGALG00000006676	RLBP1	10	protein_coding	1.90766	0.50669	0.0131126
ENSGALG00000006682	BEND7	1	protein_coding	-0.282782	5.98342	0.000383007
ENSGALG00000006688	TADA3	12	protein_coding	-0.346518	4.80574	0.00475582
ENSGALG00000006691	ARPC4	12	protein_coding	0.198666	8.16863	8.90452e-08
ENSGALG00000006697	TOLLIP	5	protein_coding	-1.46953	4.44388	3.33258e-29
ENSGALG00000006702	MFGE8	10	protein_coding	-0.411989	7.20834	5.0526e-17
ENSGALG00000006703	GTPBP4	2	protein_coding	-0.375318	7.00314	1.58515e-12
ENSGALG00000006704	VPS8	9	protein_coding	-0.22365	5.45729	0.0260449
ENSGALG00000006710	RAB36	15	protein_coding	1.40506	3.28105	1.902e-11
ENSGALG00000006719	GNAZ	15	protein_coding	4.45754	0.0136522	0.000821159
ENSGALG00000006723		2	protein_coding	-0.483668	5.62528	2.15332e-08
ENSGALG00000006738	CDK5RAP1	20	protein_coding	-1.29332	2.50675	3.09558e-06
ENSGALG00000006743	YWHAH	15	protein_coding	0.412038	6.92639	5.42151e-14
ENSGALG00000006750		10	protein_coding	-3.23461	-0.419295	0.0398716
ENSGALG00000006753	ATP5C1	1	protein_coding	0.385739	8.50749	2.05721e-33
ENSGALG00000006760	CSTF2	4	protein_coding	-0.443172	5.64696	2.83242e-07
ENSGALG00000006775	TGM2	20	protein_coding	-0.261002	4.88088	0.0346244
ENSGALG00000006777	MRPS11	10	protein_coding	0.234368	7.97773	2.18664e-09
ENSGALG00000006780	ARL6IP1	14	protein_coding	0.381466	6.50168	2.78462e-09
ENSGALG00000006783	PLOD2	9	protein_coding	-0.588199	6.30353	1.09263e-18
ENSGALG00000006785	IRF1	13	protein_coding	-2.27255	1.5256	2.45785e-07
ENSGALG00000006792	VSTM2L	20	protein_coding	-0.982885	2.66821	0.000175735
ENSGALG00000006794		13	protein_coding	0.19372	5.85208	0.0282016
ENSGALG00000006799	AP2A2	5	protein_coding	-0.326779	6.69835	4.96324e-08
ENSGALG00000006805	PLSCR1	9	protein_coding	-0.375983	4.02037	0.023589
ENSGALG00000006808	TSPAN6	4	protein_coding	-0.135306	7.26632	0.0114682
ENSGALG00000006819	AGBL1	10	protein_coding	1.22169	1.06611	0.0280737
ENSGALG00000006821	TNMD	4	protein_coding	-4.15587	-0.156257	0.00243495
ENSGALG00000006822	PCDH19	4	protein_coding	-1.0726	1.82865	0.00430209
ENSGALG00000006841	POLR2L	5	protein_coding	0.141039	9.36106	3.87577e-08
ENSGALG00000006842	ACOT8	20	protein_coding	0.727751	4.51132	2.27495e-08
ENSGALG00000006843	NCBP2	9	protein_coding	0.20786	7.2617	4.98422e-05
ENSGALG00000006851		4	protein_coding	-1.47571	2.2361	2.06838e-06
ENSGALG00000006854	NEURL2	20	protein_coding	-0.85729	2.28117	0.00603521
ENSGALG00000006861	COQ7	14	protein_coding	0.29414	5.88709	0.000383891
ENSGALG00000006867	QRICH1	12	protein_coding	0.256834	4.89353	0.0385001
ENSGALG00000006872	PISD	15	protein_coding	-1.22853	6.08355	4.08238e-65
ENSGALG00000006876	CTSA	20	protein_coding	-0.282212	6.16957	0.000142879
ENSGALG00000006877	KLHL4	4	protein_coding	-0.517335	2.90266	0.0402332
ENSGALG00000006886	DACH2	4	protein_coding	0.543416	3.65533	0.00361796
ENSGALG00000006895	CEP131	18	protein_coding	-0.347554	6.00125	6.9937e-06
ENSGALG00000006904	RNH1	5	protein_coding	0.243208	6.12206	0.00166091
ENSGALG00000006906	CHM	4	protein_coding	-0.439008	4.6404	0.000577995
ENSGALG00000006911	TMC5	14	protein_coding	-1.6701	0.95923	0.00327344
ENSGALG00000006949	CHD2	10	protein_coding	0.267348	5.46325	0.00668943
ENSGALG00000006973	SH2D6	6	protein_coding	-0.946268	2.69345	0.000271678
ENSGALG00000006992	MMP9	20	protein_coding	-3.97474	-0.217659	0.00486883
ENSGALG00000006997	BRINP1	17	protein_coding	-0.977592	5.55029	1.29564e-29
ENSGALG00000007000	NR2F2	10	protein_coding	-0.329213	7.17575	6.45568e-11
ENSGALG00000007025	CPNE8	1	protein_coding	-0.684781	3.29224	0.00102883
ENSGALG00000007036	PITRM1	2	protein_coding	0.334578	4.70992	0.00946668
ENSGALG00000007038	ASTN2	17	protein_coding	1.60917	0.959199	0.00624047
ENSGALG00000007041	HDX	4	protein_coding	-2.0066	1.91703	3.32412e-08
ENSGALG00000007047	GAL	5	protein_coding	0.88009	4.13824	3.74321e-09
ENSGALG00000007048	SYNM	10	protein_coding	-0.473022	4.75673	9.02041e-05
ENSGALG00000007078	ENTPD1	6	protein_coding	-0.795197	2.43872	0.00678029
ENSGALG00000007082	CREM	2	protein_coding	-1.38869	3.68517	1.14994e-15
ENSGALG00000007090	CPN1	6	protein_coding	-0.411002	4.08855	0.0100088
ENSGALG00000007098	KIF21A	1	protein_coding	1.08747	4.99999	9.52803e-24
ENSGALG00000007102	MLEC	15	protein_coding	-0.379004	5.60986	2.04202e-05
ENSGALG00000007114	APOA1	24	protein_coding	0.185432	9.76766	5.72739e-17
ENSGALG00000007115	ASB7	10	protein_coding	0.920422	3.56248	8.20745e-07
ENSGALG00000007127		5	protein_coding	-0.382775	5.35429	9.38214e-05
ENSGALG00000007128	SH3BGRL	4	protein_coding	-0.174874	6.29229	0.0196832
ENSGALG00000007140	NRP1	2	protein_coding	-0.671163	2.56258	0.0177613
ENSGALG00000007145	ITGB1	2	protein_coding	-0.389593	7.1311	1.415e-14
ENSGALG00000007150	OPA1	9	protein_coding	-0.396995	3.94182	0.0196726
ENSGALG00000007174	TNFSF15	17	protein_coding	-5.10242	1.25882	8.03548e-14
ENSGALG00000007184	FEZF2	12	protein_coding	1.44959	0.750615	0.0278243
ENSGALG00000007190	ATP6V1G1	17	protein_coding	0.152939	8.64743	2.18254e-06
ENSGALG00000007191	TK1	18	protein_coding	-0.257762	4.78043	0.0447958
ENSGALG00000007195		15	protein_coding	-0.432747	5.52102	1.88017e-06
ENSGALG00000007205	COX6A1	15	protein_coding	0.176439	10.8231	5.42946e-30
ENSGALG00000007215	KIF5B	2	protein_coding	0.460434	5.46563	7.8025e-07
ENSGALG00000007218	MB21D2	9	protein_coding	-1.54415	2.0137	6.61118e-06
ENSGALG00000007220	FTH1	5	protein_coding	-0.234765	13.1312	0
ENSGALG00000007222	UTS2B	9	protein_coding	-0.899001	2.57169	0.001068
ENSGALG00000007226	OSTN	9	protein_coding	-2.74154	4.77494	1.76371e-99
ENSGALG00000007227	MSI1	15	protein_coding	1.55803	1.34621	0.00126491
ENSGALG00000007237	ALYREF	18	protein_coding	0.194434	8.54004	2.9755e-09
ENSGALG00000007253	IL1RAP	9	protein_coding	-0.405074	3.68507	0.0316602
ENSGALG00000007260	ZEB1	2	protein_coding	-0.750386	5.65994	2.29165e-19
ENSGALG00000007262	SPG21	10	protein_coding	0.187893	6.12131	0.0184046
ENSGALG00000007267	MVD	11	protein_coding	-0.309113	5.36347	0.0020113
ENSGALG00000007272	RNF166	11	protein_coding	-0.338115	5.54661	0.000246736
ENSGALG00000007287		5	protein_coding	-0.30419	6.27854	1.64837e-05
ENSGALG00000007299	THOC7	12	protein_coding	0.184481	8.19228	6.57621e-07
ENSGALG00000007307	USP7	14	protein_coding	-0.199715	6.45674	0.00394218
ENSGALG00000007311	CLDN2	4	protein_coding	-3.52556	-0.348905	0.0197895
ENSGALG00000007324	TP63	9	protein_coding	-1.16528	3.15366	4.45243e-08
ENSGALG00000007331	SVIL	2	protein_coding	-0.815076	4.22179	9.60853e-09
ENSGALG00000007333	UBAP1L	10	protein_coding	2.30813	0.21296	0.015463
ENSGALG00000007346	JCAD	2	protein_coding	-1.16163	4.94204	5.7916e-27
ENSGALG00000007353	MTFMT	10	protein_coding	0.333042	4.1136	0.0416754
ENSGALG00000007361	SST	9	protein_coding	0.528142	3.53019	0.00733505
ENSGALG00000007362	ZDHHC5	5	protein_coding	-1.15416	1.73453	0.00313551
ENSGALG00000007373	PRKAB1	15	protein_coding	-0.856998	4.96979	1.13797e-15
ENSGALG00000007374	YPEL4	5	protein_coding	-2.04985	0.0136671	0.0485355
ENSGALG00000007378	FAM162A	1	protein_coding	0.18809	7.15149	0.00049429
ENSGALG00000007386	LUC7L3	18	protein_coding	0.481006	7.49564	4.65171e-27
ENSGALG00000007387	GTF3C1	14	protein_coding	-0.292466	4.83059	0.0184001
ENSGALG00000007389	ANKRD40	18	protein_coding	0.354628	4.03352	0.0347458
ENSGALG00000007393	SUDS3	15	protein_coding	0.255689	6.75392	2.41671e-05
ENSGALG00000007396	TAOK3	15	protein_coding	-0.283093	4.59645	0.0387438
ENSGALG00000007403	PEBP1	15	protein_coding	0.485699	9.13913	6.69913e-77
ENSGALG00000007404	YIPF5	13	protein_coding	-0.195857	5.91171	0.0221061
ENSGALG00000007418	CD3D	24	protein_coding	1.0334	1.87346	0.00628678
ENSGALG00000007419	MASP1	9	protein_coding	-3.88913	0.468244	1.20048e-05
ENSGALG00000007431	MAGI1	12	protein_coding	-0.783445	2.85127	0.00151394
ENSGALG00000007438	IFT46	24	protein_coding	-0.46409	3.84002	0.007653
ENSGALG00000007439	PRELID3B	20	protein_coding	-0.252381	4.89546	0.0402764
ENSGALG00000007441	MAP6	1	protein_coding	-0.62864	3.17768	0.00433803
ENSGALG00000007443	TMLHE	4	protein_coding	-0.304888	5.3997	0.00204035
ENSGALG00000007447	TUBB1	20	protein_coding	-0.329058	6.7519	2.08584e-08
ENSGALG00000007462	CTSZ	20	protein_coding	0.355883	5.99161	5.1903e-06
ENSGALG00000007466	EDNRB2	4	protein_coding	-1.27139	1.75065	0.00100227
ENSGALG00000007470	POLR1D	4	protein_coding	0.141769	6.74298	0.0295397
ENSGALG00000007473	MRPL28	14	protein_coding	-0.125082	6.9589	0.0398127
ENSGALG00000007477	NELFCD	20	protein_coding	-0.23214	5.44125	0.0208678
ENSGALG00000007485	TFRC	9	protein_coding	-0.712544	4.63612	5.48707e-09
ENSGALG00000007492	YME1L1	2	protein_coding	-0.180259	6.07745	0.0264591
ENSGALG00000007493	NSDHL	4	protein_coding	-0.39427	3.74263	0.0328134
ENSGALG00000007494	LARS1	13	protein_coding	-0.29075	6.05415	0.000168019
ENSGALG00000007507	MASTL	2	protein_coding	0.789983	3.80559	3.74716e-06
ENSGALG00000007526		4	protein_coding	-3.52556	-0.348905	0.0197895
ENSGALG00000007543	APCDD1L	20	protein_coding	1.16583	4.48017	7.37819e-19
ENSGALG00000007549	VAPB	20	protein_coding	0.218866	7.67998	5.69277e-07
ENSGALG00000007555	CCND1	5	protein_coding	-0.14954	7.09577	0.00797736
ENSGALG00000007569	KBTBD8	12	protein_coding	0.763098	2.35678	0.0141875
ENSGALG00000007575		20	protein_coding	-1.39285	1.59865	0.000760125
ENSGALG00000007582	DPYSL3	13	protein_coding	-0.202179	6.64909	0.00166845
ENSGALG00000007585	NIT1	25	protein_coding	0.375286	4.05314	0.0233441
ENSGALG00000007590	MTMR8	4	protein_coding	-0.247288	5.26026	0.0207965
ENSGALG00000007592	ZDHHC16	6	protein_coding	0.408568	4.15657	0.00929174
ENSGALG00000007595	LRCH3	9	protein_coding	1.11234	1.25876	0.0278243
ENSGALG00000007599	AMER1	4	protein_coding	1.68475	1.88809	8.05896e-06
ENSGALG00000007606	PGAM1	6	protein_coding	0.266234	8.95571	2.3984e-21
ENSGALG00000007609	ARHGAP19	6	protein_coding	-0.483966	3.53959	0.0133306
ENSGALG00000007611	RPL35A	9	protein_coding	-0.0794914	11.8637	4.37637e-21
ENSGALG00000007623	CACNA1G	18	protein_coding	0.621145	2.66814	0.0252365
ENSGALG00000007636	PCK1	20	protein_coding	3.39675	-0.348914	0.0316602
ENSGALG00000007638	HMOX2	14	protein_coding	0.319861	5.06926	0.00452618
ENSGALG00000007643	DIS3L	10	protein_coding	-0.910578	3.36737	4.06989e-06
ENSGALG00000007650	SLC9A3R1	18	protein_coding	-0.578143	4.9278	1.86008e-07
ENSGALG00000007652	SUCLG2	12	protein_coding	-0.301672	5.23471	0.00424306
ENSGALG00000007658	ARMH3	6	protein_coding	-0.692135	3.38811	0.000553307
ENSGALG00000007659	HYOU1	24	protein_coding	-0.190567	6.9019	0.0012126
ENSGALG00000007669	EGR1	13	protein_coding	-0.424067	3.91703	0.0128514
ENSGALG00000007680	ENKUR	2	protein_coding	-0.487705	3.90269	0.00386768
ENSGALG00000007687	MAP2K1	10	protein_coding	0.245211	6.01187	0.00234679
ENSGALG00000007695	SNAPC5	10	protein_coding	0.659376	5.69106	4.37785e-15
ENSGALG00000007699	RPS25	24	protein_coding	-0.0480014	12.1461	5.25138e-13
ENSGALG00000007700	CTTN	5	protein_coding	-0.324764	6.09578	1.54892e-05
ENSGALG00000007702	XYLT2	18	protein_coding	-4.15587	-0.156257	0.00243495
ENSGALG00000007710		4	protein_coding	0.515155	5.07242	1.60885e-06
ENSGALG00000007711	RPL4	10	protein_coding	-0.0602513	11.103	4.1183e-05
ENSGALG00000007714	NMUR1	9	protein_coding	3.39675	-0.348913	0.0316602
ENSGALG00000007716	SLC37A4	24	protein_coding	-0.357835	4.88457	0.00254946
ENSGALG00000007720	AIFM3	15	protein_coding	-5.68584	0.580723	2.43402e-08
ENSGALG00000007721	ARHGAP21	2	protein_coding	-0.511882	5.08545	1.24482e-06
ENSGALG00000007728		15	protein_coding	-0.748656	3.5303	6.69357e-05
ENSGALG00000007731	DPCD	6	protein_coding	0.150807	6.37697	0.0420067
ENSGALG00000007748	SLC16A2	4	protein_coding	1.21025	2.69335	4.66166e-06
ENSGALG00000007750	RLIM	4	protein_coding	-0.413265	4.84946	0.000474969
ENSGALG00000007762	CREBBP	14	protein_coding	-0.301861	6.44013	5.65645e-06
ENSGALG00000007767	DIS3L2	9	protein_coding	-0.531076	2.90985	0.0345466
ENSGALG00000007793	UPRT	4	protein_coding	0.240679	5.91777	0.0040422
ENSGALG00000007804	GXYLT2	12	protein_coding	-0.767035	5.28276	1.04531e-15
ENSGALG00000007809	TSHZ2	20	protein_coding	-1.26928	1.46825	0.00398712
ENSGALG00000007822	MRPL58	18	protein_coding	0.162468	7.27678	0.00193174
ENSGALG00000007837	KAZALD1	6	protein_coding	0.376493	3.89536	0.0327524
ENSGALG00000007839	NCAM1	24	protein_coding	0.213752	7.08748	8.7318e-05
ENSGALG00000007843	ATRX	4	protein_coding	0.110515	8.55195	0.00140351
ENSGALG00000007845	REL	3	protein_coding	0.614844	3.96261	0.000167022
ENSGALG00000007861	MAGT1	4	protein_coding	0.265501	5.6413	0.00394878
ENSGALG00000007862	CNTN3	12	protein_coding	2.1227	1.38803	1.32576e-05
ENSGALG00000007878	SDHD	24	protein_coding	0.152723	8.2595	3.58631e-05
ENSGALG00000007892	SPAG6	2	protein_coding	-1.95505	1.11678	0.000210322
ENSGALG00000007905	LAMB1	1	protein_coding	-0.278044	7.52535	6.82235e-10
ENSGALG00000007912	ATP9A	20	protein_coding	-3.23461	-0.419295	0.0398716
ENSGALG00000007924	STK17B	7	protein_coding	-0.575504	2.96616	0.0177634
ENSGALG00000007926	ATP5PD	18	protein_coding	0.193443	8.6547	8.67588e-10
ENSGALG00000007927	CNTN6	12	protein_coding	-2.92225	0.0136689	0.007653
ENSGALG00000007936	PGK2	4	protein_coding	0.493427	9.01423	1.37754e-73
ENSGALG00000007937	SF3A1	15	protein_coding	-0.296092	5.70804	0.000774892
ENSGALG00000007945	CRYAB	24	protein_coding	-0.447146	3.38809	0.0334258
ENSGALG00000007952	AMOT	4	protein_coding	0.478314	4.45591	0.000502425
ENSGALG00000007956	PLXDC2	2	protein_coding	0.809585	5.16695	1.50728e-15
ENSGALG00000007965	HN1	18	protein_coding	0.195083	7.95972	1.11302e-06
ENSGALG00000007967	FDXACB1	24	protein_coding	-0.74186	3.75471	1.57762e-05
ENSGALG00000007971	SUMO2	18	protein_coding	0.200003	8.98929	1.29676e-12
ENSGALG00000007993	DCX	4	protein_coding	-0.820235	2.8134	0.00103722
ENSGALG00000007996	ANKRD44	7	protein_coding	-0.348495	4.76466	0.00512593
ENSGALG00000008006	CAPN6	4	protein_coding	1.73628	3.23021	1.41375e-15
ENSGALG00000008007	ITGA11	10	protein_coding	-2.8479	0.346249	0.000986672
ENSGALG00000008009	BCAP29	1	protein_coding	0.140147	6.91149	0.0218852
ENSGALG00000008016	GRB2	18	protein_coding	0.520272	6.52227	1.04098e-16
ENSGALG00000008018	SNAI1	20	protein_coding	0.182961	6.45403	0.00929174
ENSGALG00000008043	CORO2B	10	protein_coding	-1.23824	1.38808	0.00692418
ENSGALG00000008049	ARL3	6	protein_coding	0.270891	6.33742	0.000119154
ENSGALG00000008054		10	protein_coding	0.456436	6.08111	7.1111e-10
ENSGALG00000008057	LLGL2	18	protein_coding	2.07726	0.116747	0.0393944
ENSGALG00000008066	UQCR10	15	protein_coding	0.0672172	9.69847	0.00701606
ENSGALG00000008072	CHRDL1	4	protein_coding	2.21477	1.44857	3.41676e-06
ENSGALG00000008076	TMEM164	4	protein_coding	-0.738307	2.55343	0.00872608
ENSGALG00000008080	C1QTNF4	5	protein_coding	-3.5059	5.29434	1.40278e-193
ENSGALG00000008084	NDUFS3	5	protein_coding	0.159612	7.18378	0.00331494
ENSGALG00000008085	NEFH	15	protein_coding	-3.23461	-0.419295	0.0398716
ENSGALG00000008091	PTPMT1	5	protein_coding	0.187241	6.60127	0.00479422
ENSGALG00000008092	NXT2	4	protein_coding	0.475094	5.92921	1.20402e-09
ENSGALG00000008095	KIF23	10	protein_coding	-0.485242	4.85507	2.86473e-05
ENSGALG00000008096	SUFU	6	protein_coding	1.34861	1.7979	0.000540323
ENSGALG00000008107	IRS4	4	protein_coding	-0.611433	4.30599	1.35636e-05
ENSGALG00000008113	PLCL1	7	protein_coding	1.5631	2.10422	4.71024e-06
ENSGALG00000008114	SFXN2	6	protein_coding	-0.490809	3.82868	0.00474075
ENSGALG00000008121	CYP17A1	6	protein_coding	-2.96177	9.2917	0
ENSGALG00000008127	SPI1	5	protein_coding	-4.59306	0.0136705	0.000290492
ENSGALG00000008128	MOB4	7	protein_coding	0.274387	5.69329	0.0022895
ENSGALG00000008132	PUS7	1	protein_coding	-0.464092	3.84003	0.007653
ENSGALG00000008133	AS3MT	6	protein_coding	-0.406739	4.47073	0.00308794
ENSGALG00000008152	SPATS2L	7	protein_coding	-0.645753	6.08327	2.65776e-19
ENSGALG00000008155	KCTD18	7	protein_coding	-2.6166	-0.0973642	0.025635
ENSGALG00000008166	TLR15	3	protein_coding	-1.84472	0.165671	0.0452772
ENSGALG00000008167	KMT2E	1	protein_coding	0.195745	6.26709	0.00903762
ENSGALG00000008169	GDI1	1	protein_coding	-0.137585	7.55101	0.00424154
ENSGALG00000008174	MTAP	Z	protein_coding	1.3139	5.45926	1.5285e-45
ENSGALG00000008179	NT5C2	6	protein_coding	-0.51656	3.49244	0.00903638
ENSGALG00000008180	SPG11	10	protein_coding	-0.515405	3.11679	0.0258256
ENSGALG00000008187	EIF3J	10	protein_coding	-0.142077	8.05932	0.000364594
ENSGALG00000008188	TRIM36	Z	protein_coding	-3.76756	-0.28179	0.00976366
ENSGALG00000008195	NPHP1	3	protein_coding	-0.371668	4.77258	0.00258995
ENSGALG00000008197	PGGT1B	Z	protein_coding	0.552871	3.93467	0.000916419
ENSGALG00000008206	TESC	15	protein_coding	1.60066	6.63922	1.46522e-143
ENSGALG00000008226	NIF3L1	7	protein_coding	0.357151	5.30987	0.00042662
ENSGALG00000008229	ALDH7A1	Z	protein_coding	0.732963	6.24633	1.43323e-26
ENSGALG00000008230	PCGF6	6	protein_coding	0.374342	5.51013	6.08778e-05
ENSGALG00000008231	PACSIN3	5	protein_coding	-0.538824	4.62082	1.83157e-05
ENSGALG00000008233	BUB1	3	protein_coding	-0.266565	4.94358	0.0265873
ENSGALG00000008237	GRAMD2B	Z	protein_coding	1.11126	3.83609	3.21103e-11
ENSGALG00000008239	NDUFB3	7	protein_coding	0.171272	8.44988	5.34154e-07
ENSGALG00000008255	C11orf49	5	protein_coding	0.953662	2.16563	0.00423843
ENSGALG00000008263	CNTN4	12	protein_coding	1.14839	2.16563	0.000526747
ENSGALG00000008285	NAPEPLD	1	protein_coding	-2.4589	4.03052	1.41838e-50
ENSGALG00000008287	PSMD10	4	protein_coding	0.403117	6.93745	1.61077e-13
ENSGALG00000008288	ARMC10	1	protein_coding	0.794318	2.28112	0.0132458
ENSGALG00000008289	RBM19	15	protein_coding	0.201114	6.33212	0.00579159
ENSGALG00000008298	LRRC17	1	protein_coding	-0.232415	5.31276	0.0281553
ENSGALG00000008308	BHLHE40	12	protein_coding	-0.92169	2.53493	0.000939596
ENSGALG00000008320	EDEM1	12	protein_coding	-0.208837	5.45483	0.0397638
ENSGALG00000008321	RNPEPL1	9	protein_coding	-4.15587	-0.156257	0.00243495
ENSGALG00000008326		4	protein_coding	3.8425	-0.217671	0.00929174
ENSGALG00000008328	RSBN1L	1	protein_coding	-0.138534	6.71986	0.034909
ENSGALG00000008330	TMEM60	1	protein_coding	0.400119	6.51116	3.4805e-10
ENSGALG00000008349	LMCD1	12	protein_coding	-2.50515	2.33566	2.32771e-15
ENSGALG00000008351	CAV3	12	protein_coding	-3.23461	-0.419295	0.0398716
ENSGALG00000008352	CKMT1B	10	protein_coding	1.30088	1.98666	0.000276993
ENSGALG00000008354	HARBI1	5	protein_coding	0.593456	3.71815	0.00102466
ENSGALG00000008365	CHRM4	5	protein_coding	0.38335	4.17161	0.0148177
ENSGALG00000008367	MDK	5	protein_coding	0.64175	10.4002	8.40569e-112
ENSGALG00000008368	RAD18	12	protein_coding	-0.278267	4.55115	0.0456858
ENSGALG00000008369	ABCC5	9	protein_coding	0.949405	3.56703	3.38744e-07
ENSGALG00000008378	SRGAP3	12	protein_coding	-0.412843	3.97307	0.0135654
ENSGALG00000008393	CREB3L1	5	protein_coding	-3.23461	-0.419295	0.0398716
ENSGALG00000008409	GSTO2	6	protein_coding	-0.537315	5.7855	2.99027e-11
ENSGALG00000008411	GHRL	12	protein_coding	-3.88913	0.468244	1.20048e-05
ENSGALG00000008420	CAND2	12	protein_coding	-2.92225	0.0136688	0.007653
ENSGALG00000008421	PEX16	5	protein_coding	0.378585	5.02851	0.000761982
ENSGALG00000008431	SMARCA1	4	protein_coding	-0.577454	4.15064	0.000121079
ENSGALG00000008435	SUMO1	7	protein_coding	0.28278	7.7604	1.19301e-11
ENSGALG00000008436	CRY2	5	protein_coding	3.63678	-0.2818	0.0171321
ENSGALG00000008437	NET1	1	protein_coding	-0.548125	6.32049	1.58432e-16
ENSGALG00000008439	CD36	1	protein_coding	3.10672	0.616309	9.38214e-05
ENSGALG00000008442	TENM1	4	protein_coding	0.955464	1.44858	0.0396327
ENSGALG00000008454	NOP58	7	protein_coding	-0.394621	7.31115	9.69149e-17
ENSGALG00000008469		5	protein_coding	-0.74207	4.64262	1.05153e-09
ENSGALG00000008473	PLXND1	12	protein_coding	-1.5859	0.685051	0.0162475
ENSGALG00000008486	CACNA2D1	1	protein_coding	0.569752	5.73224	7.69208e-12
ENSGALG00000008487	TMCC1	12	protein_coding	-0.403339	3.54883	0.0426641
ENSGALG00000008491	BIRC8	4	protein_coding	0.546704	3.38802	0.00857463
ENSGALG00000008493	METTL21A	7	protein_coding	0.424909	5.42605	8.29192e-06
ENSGALG00000008497	SLC38A2	1	protein_coding	-0.594078	6.19795	9.16329e-18
ENSGALG00000008503	ALG3	9	protein_coding	-0.399596	4.24751	0.00789602
ENSGALG00000008520	EIF4G1	9	protein_coding	-0.658732	4.06943	1.71589e-05
ENSGALG00000008536	KLHDC3	3	protein_coding	-0.534613	3.97651	0.000991317
ENSGALG00000008546	FGD5	12	protein_coding	2.01945	2.36724	1.19955e-10
ENSGALG00000008549	TUBGCP4	10	protein_coding	0.353867	3.97641	0.0397702
ENSGALG00000008550	MRPS5	3	protein_coding	0.253422	6.91764	8.83281e-06
ENSGALG00000008551	CRELD2	1	protein_coding	0.243435	5.31262	0.0212408
ENSGALG00000008553	INO80	5	protein_coding	0.24202	4.99849	0.0429082
ENSGALG00000008555	MXI1	6	protein_coding	-0.325515	4.43874	0.0227876
ENSGALG00000008557	ARL5B	2	protein_coding	0.302204	6.13205	5.88704e-05
ENSGALG00000008559	CUL4B	4	protein_coding	0.557753	3.47304	0.00538604
ENSGALG00000008561	SMNDC1	6	protein_coding	0.236942	6.64392	0.000195141
ENSGALG00000008562	DYTN	7	protein_coding	-3.76756	-0.28179	0.00976366
ENSGALG00000008567		3	protein_coding	-0.604002	4.06942	9.16197e-05
ENSGALG00000008569	CHP1	5	protein_coding	-0.260842	5.93574	0.00144301
ENSGALG00000008572	LAMP2	4	protein_coding	-0.308811	5.00872	0.00718607
ENSGALG00000008589	CMKLR2	7	protein_coding	-0.685113	4.70392	9.41542e-09
ENSGALG00000008590	EEF1B2	7	protein_coding	0.0704199	11.6266	8.31508e-12
ENSGALG00000008591	CACNB2	2	protein_coding	2.67108	1.48756	4.33016e-08
ENSGALG00000008593	ATP1B4	4	protein_coding	1.88183	1.23603	0.000270851
ENSGALG00000008595	RTF1	5	protein_coding	0.161087	8.15212	2.42795e-05
ENSGALG00000008603	ITPKA	5	protein_coding	-2.53178	0.46824	0.0011916
ENSGALG00000008614	TTL	3	protein_coding	-0.216344	5.75371	0.0160411
ENSGALG00000008618	UPF3B	4	protein_coding	0.33757	7.32815	2.03442e-12
ENSGALG00000008620	RPL39L	4	protein_coding	-0.0203214	12.1709	0.00475582
ENSGALG00000008621	NRP2	7	protein_coding	-3.52556	-0.348905	0.0197895
ENSGALG00000008623	TOR4A	17	protein_coding	-0.760923	2.93124	0.0014923
ENSGALG00000008625	ANAPC2	17	protein_coding	0.518833	3.12293	0.0263373
ENSGALG00000008631	AXL	5	protein_coding	0.542392	5.35927	1.52775e-08
ENSGALG00000008648	UBE2A	4	protein_coding	0.276281	6.71849	5.69579e-06
ENSGALG00000008656	ICOS	7	protein_coding	-4.15587	-0.156257	0.00243495
ENSGALG00000008659	HACD1	2	protein_coding	-0.834854	2.71825	0.0013094
ENSGALG00000008661	CYR61	8	protein_coding	-0.728352	6.46872	2.23932e-31
ENSGALG00000008667	DSTN	3	protein_coding	0.147096	9.60289	5.25988e-10
ENSGALG00000008671	ST8SIA6	2	protein_coding	-1.47011	1.30319	0.00201652
ENSGALG00000008675	SLC25A5	4	protein_coding	0.135186	7.98538	0.001068
ENSGALG00000008677	VIM	2	protein_coding	0.353168	10.0924	3.24192e-72
ENSGALG00000008681	NSMF	17	protein_coding	3.63678	-0.2818	0.0171321
ENSGALG00000008682	SLC25A43	4	protein_coding	-0.411927	3.6031	0.0342117
ENSGALG00000008684	EIF4A2	9	protein_coding	-0.0912727	9.21897	0.00118144
ENSGALG00000008689		4	protein_coding	0.470575	4.17757	0.00220031
ENSGALG00000008696	DNAI3	8	protein_coding	-2.1946	0.0661361	0.0292228
ENSGALG00000008700	PDCD4	6	protein_coding	0.160665	7.43317	0.0011794
ENSGALG00000008702	OVOL2	3	protein_coding	-3.76756	-0.28179	0.00976366
ENSGALG00000008709	MCOLN3	8	protein_coding	-1.61661	0.931215	0.00496811
ENSGALG00000008713	BIRC5	3	protein_coding	-0.124271	7.22614	0.0238436
ENSGALG00000008716	FLRT3	3	protein_coding	-0.906721	1.78236	0.0196097
ENSGALG00000008731	DZANK1	3	protein_coding	-0.924556	1.56257	0.0316602
ENSGALG00000008738		7	protein_coding	-1.60249	1.21299	0.00129289
ENSGALG00000008739	MINDY3	2	protein_coding	-0.296967	4.82489	0.016771
ENSGALG00000008740	POT1	1	protein_coding	-0.360766	3.89181	0.0398716
ENSGALG00000008752		5	protein_coding	-1.51366	0.651102	0.0245933
ENSGALG00000008759	LAMP3	9	protein_coding	-3.17433	0.116764	0.00222872
ENSGALG00000008764	FAM171A1	2	protein_coding	1.17483	1.50668	0.00850899
ENSGALG00000008765	C1D	3	protein_coding	0.176098	6.58001	0.00899407
ENSGALG00000008786	NBEAL1	7	protein_coding	0.40571	3.82097	0.0243406
ENSGALG00000008787	CEP68	3	protein_coding	-0.983985	3.38297	4.79963e-07
ENSGALG00000008793	SEC23B	3	protein_coding	-0.231294	5.0451	0.0486999
ENSGALG00000008796	RPF1	8	protein_coding	0.175324	5.932	0.0424314
ENSGALG00000008797	WASL	1	protein_coding	0.3139	7.3201	8.66946e-11
ENSGALG00000008798	ZMYND19	17	protein_coding	0.328435	5.91951	4.89662e-05
ENSGALG00000008806	RPL12	17	protein_coding	-0.259679	11.9689	2.34088e-262
ENSGALG00000008810	FAM161A	3	protein_coding	-0.803774	3.50201	2.08781e-05
ENSGALG00000008813	CROT	2	protein_coding	-0.596268	5.92172	6.2069e-15
ENSGALG00000008815	LRRN4	3	protein_coding	0.491927	4.70989	7.30481e-05
ENSGALG00000008818	IDH1	7	protein_coding	0.278274	5.96944	0.000573743
ENSGALG00000008821	NDUFA5	1	protein_coding	0.157054	8.30964	1.43339e-05
ENSGALG00000008836	ATP6AP1	1	protein_coding	-1.23166	5.14936	1.44081e-34
ENSGALG00000008837	PELI3	3	protein_coding	-0.422539	5.13847	6.09076e-05
ENSGALG00000008839	ATP11B	9	protein_coding	-0.318824	5.23758	0.00233368
ENSGALG00000008844	SLC31A1	17	protein_coding	-0.587225	5.28962	1.22884e-09
ENSGALG00000008852	DNAJC19	9	protein_coding	0.229235	7.77656	5.21261e-08
ENSGALG00000008855	UGP2	3	protein_coding	0.450369	4.90433	0.000102609
ENSGALG00000008857	PRPF4	17	protein_coding	0.439232	4.75053	0.000372112
ENSGALG00000008858	MDH1	3	protein_coding	0.227632	7.84124	3.23591e-08
ENSGALG00000008862	DNAJC10	7	protein_coding	-0.353257	4.96276	0.00216432
ENSGALG00000008865	ALAD	17	protein_coding	-0.517356	4.39585	0.000175081
ENSGALG00000008867	COMMD5	4	protein_coding	0.484072	6.65394	6.84683e-16
ENSGALG00000008883	TCF7L2	6	protein_coding	-0.44378	6.02387	3.24903e-09
ENSGALG00000008888	IL1RAPL2	4	protein_coding	-0.474926	4.74872	8.82752e-05
ENSGALG00000008903	ITPRID2	7	protein_coding	1.10662	2.25874	0.000509744
ENSGALG00000008916	DNAJB4	8	protein_coding	0.800858	3.02691	0.000615824
ENSGALG00000008930	B3GNT2	3	protein_coding	0.569942	4.01693	0.000394602
ENSGALG00000008939	FUBP1	8	protein_coding	0.320923	7.3113	3.54239e-11
ENSGALG00000008942	FOXN2	3	protein_coding	0.169457	6.05229	0.0407738
ENSGALG00000008945	NEXN	8	protein_coding	-0.783575	2.27003	0.0132468
ENSGALG00000008949	ADRB1	6	protein_coding	-1.56306	0.544185	0.0294659
ENSGALG00000008956	CCDC186	6	protein_coding	0.469939	4.65956	0.000216139
ENSGALG00000008957	MSH6	3	protein_coding	0.53362	5.30164	5.34325e-08
ENSGALG00000008969	EPCAM	3	protein_coding	0.229939	5.34218	0.0291731
ENSGALG00000008990	RADX	4	protein_coding	-1.71617	0.303175	0.0399818
ENSGALG00000008998	FAM179A	3	protein_coding	2.04274	1.21295	0.000108519
ENSGALG00000008999	AFAP1L2	6	protein_coding	2.5071	0.303157	0.00586784
ENSGALG00000009012	ZNF385B	7	protein_coding	2.3699	4.50637	2.97734e-61
ENSGALG00000009015	PIGK	8	protein_coding	-0.406996	6.32309	1.70673e-09
ENSGALG00000009020	JAG1	3	protein_coding	-1.07129	1.23607	0.0316602
ENSGALG00000009021	ST6GALNAC5	8	protein_coding	1.01422	2.95221	2.07031e-05
ENSGALG00000009023	ING3	1	protein_coding	-0.488045	4.5672	0.000168157
ENSGALG00000009028	BTBD3	3	protein_coding	0.97764	5.69615	2.32125e-31
ENSGALG00000009036	GANC	5	protein_coding	-0.73146	2.02698	0.039644
ENSGALG00000009040	TBC1D8B	4	protein_coding	0.664909	2.7823	0.0112802
ENSGALG00000009041		3	protein_coding	1.81863	0.258765	0.0428612
ENSGALG00000009042	ISM1	3	protein_coding	2.1329	1.61629	1.13253e-06
ENSGALG00000009045	EBNA1BP2	8	protein_coding	0.141947	7.55978	0.0030699
ENSGALG00000009052	LBH	3	protein_coding	-0.339188	5.91088	2.36542e-05
ENSGALG00000009062	CDK14	2	protein_coding	-1.80308	0.506712	0.0141776
ENSGALG00000009064	FZD1	2	protein_coding	3.8425	-0.217671	0.00929174
ENSGALG00000009067	GPR50	4	protein_coding	-3.97474	-0.217659	0.00486883
ENSGALG00000009070	HSPE1	7	protein_coding	-0.105448	10.5903	1.57084e-09
ENSGALG00000009071	HMGB3	4	protein_coding	0.182428	9.06909	4.18831e-11
ENSGALG00000009073	PSEN2	3	protein_coding	-0.449112	4.21012	0.00288966
ENSGALG00000009076	NDUFB5	9	protein_coding	0.187234	9.15533	3.01651e-12
ENSGALG00000009081	ZNF106	5	protein_coding	0.508487	4.5761	9.52781e-05
ENSGALG00000009082	COQ8A	3	protein_coding	-0.612106	5.68528	1.94953e-13
ENSGALG00000009085	MTMR1	4	protein_coding	-2.68006	0.544191	0.00038074
ENSGALG00000009086	EHD3	3	protein_coding	0.290935	7.62385	2.69801e-11
ENSGALG00000009092	STON1	3	protein_coding	-0.497686	4.72444	4.35256e-05
ENSGALG00000009093	PNO1	3	protein_coding	0.20246	5.91688	0.0178005
ENSGALG00000009095	LHCGR	3	protein_coding	-2.15504	4.50466	8.07026e-58
ENSGALG00000009097	SNAP23	5	protein_coding	0.800674	6.2555	1.55302e-31
ENSGALG00000009100	FSHR	3	protein_coding	-9.08087	3.35176	9.32478e-83
ENSGALG00000009110	LSM8	1	protein_coding	0.202731	7.7281	2.93324e-06
ENSGALG00000009111	HAUS2	5	protein_coding	0.150574	6.78417	0.0178376
ENSGALG00000009112	LRRC57	5	protein_coding	0.507003	3.78228	0.00454448
ENSGALG00000009119	THUMPD2	3	protein_coding	0.978712	3.48269	3.59308e-07
ENSGALG00000009130	GPCPD1	3	protein_coding	1.41301	1.42868	0.0022895
ENSGALG00000009135	PLEKHA3	7	protein_coding	0.196579	7.46827	3.90346e-05
ENSGALG00000009147	NCSTN	25	protein_coding	-0.665901	4.4853	3.04638e-07
ENSGALG00000009153	COPA	25	protein_coding	-0.492622	6.89358	1.42751e-19
ENSGALG00000009168	AFF2	4	protein_coding	-1.02562	2.34627	0.000622653
ENSGALG00000009176	TTBK2	5	protein_coding	2.82379	0.06612	0.010371
ENSGALG00000009185	ROM1	5	protein_coding	-3.52556	-0.348905	0.0197895
ENSGALG00000009192	SLITRK2	4	protein_coding	-1.62773	0.428708	0.0347246
ENSGALG00000009207	TRIM2	4	protein_coding	1.22204	4.34074	1.25488e-18
ENSGALG00000009212	MND1	4	protein_coding	-0.497302	6.5526	5.55867e-16
ENSGALG00000009228	PARP1	3	protein_coding	0.770581	8.76431	3.94402e-150
ENSGALG00000009230	TMEM131L	4	protein_coding	0.450986	3.99004	0.00668476
ENSGALG00000009240	NFE2L2	7	protein_coding	-0.400863	5.51158	1.26719e-05
ENSGALG00000009241	SFRP2	4	protein_coding	-0.319593	5.15973	0.00305825
ENSGALG00000009246	ACBD3	3	protein_coding	0.269536	6.66849	1.46244e-05
ENSGALG00000009249	UBR1	5	protein_coding	-0.449491	3.37775	0.0331357
ENSGALG00000009250	HNRNPA3	7	protein_coding	0.183071	9.08851	2.63365e-11
ENSGALG00000009253	SDE2	3	protein_coding	0.292991	6.54049	5.93505e-06
ENSGALG00000009262	FGB	4	protein_coding	-1.54461	1.09168	0.0035306
ENSGALG00000009264	MTX2	7	protein_coding	0.367043	7.07099	2.34682e-12
ENSGALG00000009270	HOXD10	7	protein_coding	3.8425	-0.217671	0.00929174
ENSGALG00000009275	TMEM63A	3	protein_coding	0.795515	1.87346	0.0390216
ENSGALG00000009279	SFMBT2	1	protein_coding	0.784793	2.10424	0.023811
ENSGALG00000009280	NPY2R	4	protein_coding	0.775502	3.27553	0.00024572
ENSGALG00000009286	ATP5G3	7	protein_coding	0.262797	10.4562	1.36515e-50
ENSGALG00000009293	CHN1	7	protein_coding	-0.226359	5.36737	0.0294659
ENSGALG00000009300	NUMB	5	protein_coding	0.372203	4.38799	0.0100902
ENSGALG00000009302	EMX2	6	protein_coding	0.850654	6.78702	1.87028e-50
ENSGALG00000009305	LBR	3	protein_coding	0.124593	7.59956	0.00934122
ENSGALG00000009312	RPL22L1	9	protein_coding	0.451524	11.1311	3.83608e-253
ENSGALG00000009314	CACUL1	6	protein_coding	-0.691012	3.66398	0.000115687
ENSGALG00000009318	IFT140	14	protein_coding	-0.877239	2.20132	0.00656716
ENSGALG00000009336	FAM45A	6	protein_coding	-0.411445	3.69761	0.0280934
ENSGALG00000009338	ZFYVE1	5	protein_coding	0.480681	3.45349	0.0191763
ENSGALG00000009352	DPF3	5	protein_coding	-0.561196	3.30321	0.00805157
ENSGALG00000009355		9	protein_coding	2.1124	2.59855	2.04835e-13
ENSGALG00000009361	GUCY1B1	4	protein_coding	-0.317	4.295	0.0372385
ENSGALG00000009364	PRKCI	9	protein_coding	-0.397907	6.0623	9.45703e-08
ENSGALG00000009372	PHC3	9	protein_coding	-5.11482	0.258787	8.17852e-06
ENSGALG00000009373	CTSO	4	protein_coding	0.398988	3.91694	0.0214671
ENSGALG00000009381	SIPA1L1	5	protein_coding	-0.467945	4.61201	0.000255601
ENSGALG00000009388	SUSD4	3	protein_coding	4.18255	-0.0973784	0.00278075
ENSGALG00000009392	TLR5	3	protein_coding	4.45754	0.0136509	0.000821159
ENSGALG00000009405	GRIA2	4	protein_coding	-0.30483	6.13007	4.46913e-05
ENSGALG00000009413	BROX	3	protein_coding	0.454622	4.24171	0.00249772
ENSGALG00000009415	SMOC1	5	protein_coding	-1.28031	4.50929	6.43889e-24
ENSGALG00000009421	SRSF5	5	protein_coding	-0.741601	6.56822	1.03747e-34
ENSGALG00000009426	AIDA	3	protein_coding	-0.300317	5.19402	0.00505329
ENSGALG00000009433	BAG3	6	protein_coding	0.438583	6.4927	6.42168e-12
ENSGALG00000009439	GPR85	1	protein_coding	2.05556	0.580688	0.0055571
ENSGALG00000009445	INPP5F	6	protein_coding	-1.00049	4.44381	1.23524e-14
ENSGALG00000009450	DUSP10	3	protein_coding	-0.374966	4.14452	0.0175814
ENSGALG00000009452	GALNT16	5	protein_coding	-3.52556	-0.348905	0.0197895
ENSGALG00000009455	MCMBP	6	protein_coding	-0.234973	6.02872	0.0033099
ENSGALG00000009458		9	protein_coding	-3.05379	0.0661377	0.00414682
ENSGALG00000009468		9	protein_coding	-2.04985	0.0136669	0.0485355
ENSGALG00000009470	SERPINI1	9	protein_coding	-0.912735	5.16742	4.14077e-20
ENSGALG00000009476	CDK6	2	protein_coding	-0.342158	6.50931	8.95136e-08
ENSGALG00000009477	PDCD10	9	protein_coding	0.240841	5.97032	0.0033314
ENSGALG00000009480	DOCK4	1	protein_coding	1.12099	1.97299	0.00189678
ENSGALG00000009483	MARK1	3	protein_coding	-0.392052	4.11991	0.0134764
ENSGALG00000009494	THAP5	1	protein_coding	0.312087	6.04978	5.48187e-05
ENSGALG00000009500	VPS50	2	protein_coding	-0.333682	4.33831	0.0245933
ENSGALG00000009502	ATE1	6	protein_coding	-0.312516	4.8569	0.0101826
ENSGALG00000009503	RAB3GAP2	3	protein_coding	-0.31315	5.39587	0.00150678
ENSGALG00000009512	TFPI2	2	protein_coding	0.691767	7.81844	4.48192e-67
ENSGALG00000009526	VTI1B	5	protein_coding	0.28192	6.18788	0.000145408
ENSGALG00000009538		5	protein_coding	0.644877	5.05789	1.36346e-09
ENSGALG00000009540	YAF2	1	protein_coding	0.220035	6.72925	0.000394539
ENSGALG00000009544	ZCRB1	1	protein_coding	0.313411	7.99185	2.69684e-16
ENSGALG00000009545	SLC25A12	7	protein_coding	0.453243	4.08208	0.00468127
ENSGALG00000009549	KPNA4	9	protein_coding	0.195629	7.13585	0.000293657
ENSGALG00000009554	KLHL2	4	protein_coding	-0.315419	4.59422	0.0194349
ENSGALG00000009556	PRICKLE1	1	protein_coding	2.21151	1.56252	9.87295e-07
ENSGALG00000009562	PLEK2	5	protein_coding	1.74283	0.428689	0.0299349
ENSGALG00000009565	EIF2S1	5	protein_coding	0.230603	6.97237	4.37048e-05
ENSGALG00000009567	TLL1	4	protein_coding	1.39292	1.70169	0.000627033
ENSGALG00000009568	SPOCK3	4	protein_coding	-0.412191	3.55343	0.0380512
ENSGALG00000009570	ATP6V1D	5	protein_coding	0.32241	6.91401	7.86725e-09
ENSGALG00000009574	IL12A	9	protein_coding	-1.60313	0.813376	0.00900299
ENSGALG00000009577	PUS7L	1	protein_coding	0.532733	3.4584	0.00855585
ENSGALG00000009593	MFSD1	9	protein_coding	-0.390546	5.48773	2.62517e-05
ENSGALG00000009594	RARRES1	9	protein_coding	0.463055	6.46791	5.69069e-13
ENSGALG00000009595	TWF1	1	protein_coding	0.320225	5.82943	0.000136457
ENSGALG00000009601	NELL2	1	protein_coding	1.08993	5.76316	4.53606e-40
ENSGALG00000009604	DBX2	1	protein_coding	-1.23706	3.69352	7.12237e-13
ENSGALG00000009611	EIF2AK4	5	protein_coding	0.483042	5.64445	2.59961e-08
ENSGALG00000009612	TGFB2	3	protein_coding	-0.204891	6.84344	0.000598468
ENSGALG00000009615	RRP15	3	protein_coding	0.311931	6.67903	3.24041e-07
ENSGALG00000009621	ACTB	14	protein_coding	-0.159535	11.6002	9.04677e-56
ENSGALG00000009626	THBS1	5	protein_coding	0.38469	5.65843	1.23447e-05
ENSGALG00000009628		4	protein_coding	-2.02621	1.04015	0.000231435
ENSGALG00000009634	GFM1	9	protein_coding	-0.428538	5.58761	1.31995e-06
ENSGALG00000009637	EMC7	5	protein_coding	0.643769	4.98483	3.99502e-09
ENSGALG00000009638	ANO6	1	protein_coding	-4.31677	-0.0973622	0.00120502
ENSGALG00000009651	LXN	9	protein_coding	3.43842	1.44856	2.17205e-10
ENSGALG00000009653	CASD1	2	protein_coding	-0.565955	3.08536	0.0144765
ENSGALG00000009655	AADAT	4	protein_coding	-0.495164	4.26728	0.000682859
ENSGALG00000009668	HPF1	4	protein_coding	-0.177284	7.21861	0.000785823
ENSGALG00000009669	RSRC1	9	protein_coding	-0.294092	6.38244	1.59293e-05
ENSGALG00000009677	SSB	7	protein_coding	0.391211	7.74172	2.68961e-21
ENSGALG00000009689	PON1	2	protein_coding	-0.470128	3.67245	0.0113962
ENSGALG00000009690	CENPF	3	protein_coding	-0.228301	6.81548	0.000126547
ENSGALG00000009698	SLC38A1	1	protein_coding	-0.546898	3.18955	0.0139765
ENSGALG00000009699	CCNL1	9	protein_coding	-0.323662	5.31144	0.00144185
ENSGALG00000009703	NDUFS7	28	protein_coding	-0.0913384	8.11559	0.0269658
ENSGALG00000009705	RYR3	5	protein_coding	0.93865	1.66815	0.0248217
ENSGALG00000009714	CBR4	4	protein_coding	0.461317	4.75852	0.000165342
ENSGALG00000009719	PCDH10	4	protein_coding	1.50099	2.51611	1.49836e-07
ENSGALG00000009723	FMN1	5	protein_coding	0.418087	4.60742	0.0014426
ENSGALG00000009724	GREM1	5	protein_coding	1.33798	1.66814	0.00121407
ENSGALG00000009728	SLC25A13	2	protein_coding	0.342604	5.45095	0.000379779
ENSGALG00000009732	PCDH18	4	protein_coding	-0.915994	4.24474	6.37611e-11
ENSGALG00000009738	CTBP2	6	protein_coding	-0.298574	5.40989	0.00248858
ENSGALG00000009740	RASGRP1	5	protein_coding	-0.702067	2.84377	0.00500814
ENSGALG00000009748	ASNS	2	protein_coding	-0.28383	4.76067	0.0268093
ENSGALG00000009755	LRIG3	1	protein_coding	0.746389	4.52309	8.1794e-09
ENSGALG00000009759	SLC16A7	1	protein_coding	1.65193	3.79	2.96245e-21
ENSGALG00000009791	PROX1	3	protein_coding	0.729923	2.53487	0.01158
ENSGALG00000009800	SETD7	4	protein_coding	-0.493248	3.61637	0.00910474
ENSGALG00000009801	C5H15orf41	5	protein_coding	-0.290253	4.57171	0.0350703
ENSGALG00000009805	PPM1H	1	protein_coding	2.10766	0.388045	0.0117995
ENSGALG00000009813	SCOC	4	protein_coding	-0.310998	6.40491	3.67539e-06
ENSGALG00000009815	TMEM5	1	protein_coding	0.384985	4.66809	0.00289735
ENSGALG00000009817	ZNF770	5	protein_coding	-1.03394	2.93831	9.55168e-06
ENSGALG00000009823	PTPRE	6	protein_coding	-2.12205	1.42873	3.39146e-06
ENSGALG00000009825	SRGAP1	1	protein_coding	0.486255	6.8781	1.58814e-18
ENSGALG00000009836	ELMOD2	4	protein_coding	-0.390848	4.8457	0.00104329
ENSGALG00000009839	PPIG	7	protein_coding	0.130121	8.25301	0.000561437
ENSGALG00000009844	ACTC1	5	protein_coding	-0.53256	3.39837	0.00929174
ENSGALG00000009847	STXBP6	5	protein_coding	-0.448545	4.15668	0.0035759
ENSGALG00000009848	LPGAT1	3	protein_coding	0.368006	4.07251	0.0254473
ENSGALG00000009850	NOVA1	5	protein_coding	0.510045	4.31669	0.000407934
ENSGALG00000009854	NEK2	3	protein_coding	0.322497	4.14443	0.046636
ENSGALG00000009856	GNS	1	protein_coding	0.822347	6.61133	4.30649e-42
ENSGALG00000009865	RNF150	4	protein_coding	0.610216	2.7506	0.0229135
ENSGALG00000009868	ZNF330	4	protein_coding	-0.39698	4.52329	0.00328183
ENSGALG00000009870	IL15	4	protein_coding	-2.44668	0.165673	0.00973431
ENSGALG00000009886	USP38	4	protein_coding	1.1502	3.61182	3.04048e-10
ENSGALG00000009890	MRPS10	3	protein_coding	0.216852	6.50299	0.0013723
ENSGALG00000009896	TRERF1	3	protein_coding	0.932251	1.76655	0.0196204
ENSGALG00000009915	EML4	3	protein_coding	-0.686449	4.68936	1.05845e-08
ENSGALG00000009916	SCFD1	5	protein_coding	-0.668692	4.96284	6.85132e-10
ENSGALG00000009934	NUP107	1	protein_coding	-0.268205	5.21741	0.0127623
ENSGALG00000009944	KAT7	27	protein_coding	-0.175076	6.45303	0.0129687
ENSGALG00000009947	PLEKHH2	3	protein_coding	1.10451	2.36726	0.000275498
ENSGALG00000009959		1	protein_coding	-0.450209	4.76666	0.000198068
ENSGALG00000009961	ABCE1	4	protein_coding	-0.133803	6.79417	0.0371109
ENSGALG00000009971	CDC20	8	protein_coding	-0.423976	6.37474	1.43418e-10
ENSGALG00000009975	CCT2	1	protein_coding	0.148911	8.05998	0.000180136
ENSGALG00000009977	SMAD1	4	protein_coding	-0.278072	6.42637	3.73667e-05
ENSGALG00000009978	DTD2	5	protein_coding	0.59724	5.04162	2.75298e-08
ENSGALG00000009985	LSM6	4	protein_coding	0.319786	7.89574	5.88095e-16
ENSGALG00000009988	ELOVL1	8	protein_coding	-0.838069	4.78447	2.72562e-13
ENSGALG00000009990	SRBD1	3	protein_coding	0.423176	3.65105	0.0277899
ENSGALG00000010001	EGLN3	5	protein_coding	0.866667	2.61629	0.00169718
ENSGALG00000010006	SLC10A7	4	protein_coding	-0.368966	3.88817	0.0357201
ENSGALG00000010010	RHOQ	3	protein_coding	-0.388806	4.24182	0.0100866
ENSGALG00000010013	EDNRA	4	protein_coding	-0.224422	5.85506	0.00903459
ENSGALG00000010017	MCFD2	3	protein_coding	0.127553	7.06599	0.0291305
ENSGALG00000010023	CALM2	3	protein_coding	0.451778	9.70943	1.61082e-93
ENSGALG00000010025	SNX32	5	protein_coding	-0.190871	6.69407	0.00272823
ENSGALG00000010026	PPP1CB	3	protein_coding	0.281476	6.80398	1.74542e-06
ENSGALG00000010027	CFL2	5	protein_coding	-0.339175	6.45191	2.15704e-07
ENSGALG00000010035	NR3C2	4	protein_coding	-0.981983	4.23045	2.8846e-12
ENSGALG00000010036	FOSL2	3	protein_coding	-3.52556	-0.348905	0.0197895
ENSGALG00000010039	BRE	3	protein_coding	-0.573395	5.05658	5.77232e-08
ENSGALG00000010046	FAM177A1	5	protein_coding	0.287164	4.88076	0.0193859
ENSGALG00000010052	PPP2R3C	5	protein_coding	-0.779049	3.69348	8.89338e-06
ENSGALG00000010055	DAAM2	3	protein_coding	-0.523206	4.01706	0.00107968
ENSGALG00000010060	PSMA6	5	protein_coding	0.262435	8.13168	1.08343e-12
ENSGALG00000010061	LRBA	4	protein_coding	-0.81106	3.04673	0.000354701
ENSGALG00000010068	KCNK17	3	protein_coding	4.32659	-0.0407955	0.00150678
ENSGALG00000010073	DDOST	21	protein_coding	-0.354191	6.66897	3.96009e-09
ENSGALG00000010074	KDM4A	8	protein_coding	-1.40524	1.5442	0.000927363
ENSGALG00000010077	RPS3A	4	protein_coding	0.130724	12.1627	1.10804e-95
ENSGALG00000010081	SH3D19	4	protein_coding	-0.933915	3.51624	5.03038e-07
ENSGALG00000010083	ST3GAL3	8	protein_coding	-0.60333	4.44375	6.03031e-06
ENSGALG00000010087	IPO13	8	protein_coding	-0.358496	4.16872	0.0226778
ENSGALG00000010089	DPH2	8	protein_coding	0.479322	3.33555	0.0263093
ENSGALG00000010090	FHIP1A	4	protein_coding	-2.27255	1.5256	2.45785e-07
ENSGALG00000010091	ATP6V0B	8	protein_coding	0.206913	6.5715	0.0018257
ENSGALG00000010094	B4GALT2	8	protein_coding	-0.238009	6.28197	0.00103237
ENSGALG00000010096	MBIP	5	protein_coding	0.382637	4.26994	0.0113962
ENSGALG00000010097	GATB	4	protein_coding	0.952549	1.87346	0.0121268
ENSGALG00000010106	ERI3	8	protein_coding	-0.533603	4.45116	7.24323e-05
ENSGALG00000010122	SH2D4A	4	protein_coding	1.10117	2.56251	8.13669e-05
ENSGALG00000010124	RPS8	8	protein_coding	-0.0379823	12.8004	1.02599e-29
ENSGALG00000010127	GLO1	3	protein_coding	0.153022	8.50838	6.25553e-06
ENSGALG00000010129	PLK3	8	protein_coding	-0.934553	3.74268	3.82013e-08
ENSGALG00000010130	INTS10	4	protein_coding	-0.317292	4.78632	0.0110643
ENSGALG00000010140	EIF2B3	8	protein_coding	0.460241	5.64446	1.25469e-07
ENSGALG00000010157	TRAPPC6A	5	protein_coding	0.188819	6.08284	0.0195399
ENSGALG00000010160	DMRT1	Z	protein_coding	1.54203	6.25161	1.70821e-103
ENSGALG00000010164	SMARCA2	Z	protein_coding	-0.187842	6.72194	0.00292505
ENSGALG00000010166	VLDLR	Z	protein_coding	-0.886803	4.61649	3.49915e-13
ENSGALG00000010167	PNN	5	protein_coding	0.122597	7.68695	0.00844029
ENSGALG00000010175	HSP90AB1	3	protein_coding	0.14076	8.50988	3.77886e-05
ENSGALG00000010178	PUM3	Z	protein_coding	0.80697	6.16373	4.26719e-30
ENSGALG00000010179	RFX3	Z	protein_coding	0.53605	3.26996	0.0142262
ENSGALG00000010182	SLC29A1	3	protein_coding	-0.788471	4.19846	4.02755e-08
ENSGALG00000010186	CAPN11	3	protein_coding	-0.625018	5.27158	1.12773e-10
ENSGALG00000010196	FAM161B	5	protein_coding	-5.56285	0.506721	1.04164e-07
ENSGALG00000010197	COQ6	5	protein_coding	-0.332037	4.2246	0.0327331
ENSGALG00000010198	TPH2	1	protein_coding	1.09262	1.70169	0.00746639
[truncated: 2,611 more rows]

## Sheet: E8.5
Supplementary Table S10. A total of 6,655 sex-biased genes identified at E8.5 stage in chickens
[truncated: 6,656 more rows]

[truncated: 2 more sheets: E10-E10.5, E18.5-E19]
